# Supplementary material for: Assessment and site-specific manipulation of DNA (hydroxy-)methylation during mouse corticogenesis
Source: Life Sci Alliance. 2019 Feb 27;2(2):e201900331. doi: 10.26508/lsa.201900331 (PMC6394126; doi:10.26508/lsa.201900331)
Supplement: Supplementary file 1 [file LSA-2019-00331_Supplemental_Data_1.txt]

chromosome	start	end	Conc_PP	Conc_DP	Conc_N	Fold_PPvsDP	pvalue_PPvsDP	Fold_DPvsN	pvalue_DPvsN	Fold_PPvsN	pvalue_PPvsN	Gene_Symbol	insideFeature	distancetoFeature	expression_PP	expression_DP	expression_N	log2FoldChange_PPvsDP	padj_PPvsDP	log2FoldChange_DPvsN	padj_DPvsN	Gene_Description
chr3	108134727	108134953	5.018655142	4.862415149	4.137788307	0.156239993	0.648760098	0.541646625	0.173884748	0.707179506	0.066633087	Gnai3	inside	11306	7624.2	7207.5	7043.2	-0.080653925	0.606156402	-0.033328606	0.809676446	"guanine nucleotide binding protein (G protein), alpha inhibiting 3 [Source:MGI Symbol;Acc:MGI:95773]"
chr3	108127659	108127825	4.761795223	4.823387483	4.442355611	-0.061592261	0.880284143	0.199353819	0.563465798	0.145704768	0.636260788	Gnai3	inside	18404	7624.2	7207.5	7043.2	-0.080653925	0.606156402	-0.033328606	0.809676446	"guanine nucleotide binding protein (G protein), alpha inhibiting 3 [Source:MGI Symbol;Acc:MGI:95773]"
chr3	108150421	108150593	7.199816561	7.194826637	7.14360662	0.004989924	0.97837819	-0.130375982	0.70112147	-0.11899746	0.730269435	Gnai3	upstream	-4361	7624.2	7207.5	7043.2	-0.080653925	0.606156402	-0.033328606	0.809676446	"guanine nucleotide binding protein (G protein), alpha inhibiting 3 [Source:MGI Symbol;Acc:MGI:95773]"
chr7	142605974	142606081	4.514976189	4.793370416	3.654195429	-0.278394227	0.375291625	0.956733883	0.037889759	0.684658392	0.166462508	H19	upstream	-27885	2708.8	1233	178.4	-1.11789513	0.003173752	-2.74339343	2.28E-15	H19 fetal liver mRNA [Source:MGI Symbol;Acc:MGI:95891]
chrX	161107978	161108131	5.214381882	4.896054137	5.446005397	0.318327746	0.438424445	-0.732680313	0.066820142	-0.40611072	0.251357113	Scml2	upstream	-9140	431.1	281.4	189.9	-0.616024509	0.00053972	-0.564691353	0.001536862	sex comb on midleg-like 2 (Drosophila) [Source:MGI Symbol;Acc:MGI:1340042]
chrX	161082414	161082606	5.770161181	5.923842876	5.462438498	-0.153681696	0.657421936	0.279026404	0.401701255	0.132535451	0.691956616	Scml2	upstream	-34684	431.1	281.4	189.9	-0.616024509	0.00053972	-0.564691353	0.001536862	sex comb on midleg-like 2 (Drosophila) [Source:MGI Symbol;Acc:MGI:1340042]
chrX	161074630	161074784	5.250411992	5.19289206	4.567882811	0.057519932	0.836676701	0.443289153	0.241594329	0.507488208	0.16242648	Scml2	upstream	-42487	431.1	281.4	189.9	-0.616024509	0.00053972	-0.564691353	0.001536862	sex comb on midleg-like 2 (Drosophila) [Source:MGI Symbol;Acc:MGI:1340042]
chrX	161093565	161093704	4.614162716	4.522363319	4.680286767	0.091799397	0.760315102	-0.339952508	0.433741293	-0.239597654	0.522713948	Scml2	upstream	-23560	431.1	281.4	189.9	-0.616024509	0.00053972	-0.564691353	0.001536862	sex comb on midleg-like 2 (Drosophila) [Source:MGI Symbol;Acc:MGI:1340042]
chr11	108286576	108286714	4.62081423	4.522696097	4.432534693	0.098118133	0.754338805	-0.091668751	0.846776143	0.01348754	0.903672091	Apoh	upstream	-56710	4.6	4.3	4.5	-0.068506432	0.970041768	0.066393093	0.96042111	apolipoprotein H [Source:MGI Symbol;Acc:MGI:88058]
chr11	108278970	108279103	4.595334513	4.513922218	4.357124955	0.081412295	0.823181347	-0.026150572	0.965285987	0.063710613	0.865407111	Apoh	upstream	-64319	4.6	4.3	4.5	-0.068506432	0.970041768	0.066393093	0.96042111	apolipoprotein H [Source:MGI Symbol;Acc:MGI:88058]
chr11	121248226	121248356	4.294056348	4.000303734	4.540325281	0.293752613	0.421954239	-0.722327165	0.05917822	-0.4208919	0.255217837	Narf	inside	11037	3244.9	4448.3	7138.6	0.455114178	2.13E-05	0.681215679	1.05E-11	nuclear prelamin A recognition factor [Source:MGI Symbol;Acc:MGI:1914858]
chr6	17243270	17243436	4.579126733	4.15997071	4.703653614	0.419156023	0.388498141	-0.724464412	0.193898904	-0.300765211	0.474513593	Cav2	upstream	-37833	314.7	253.8	15.2	-0.310721373	0.146162412	-4.006884955	6.22E-51	caveolin 2 [Source:MGI Symbol;Acc:MGI:107571]
chr6	17241501	17241625	5.420468073	5.620788183	5.588186958	-0.20032011	0.542037337	-0.150255017	0.659997167	-0.341112872	0.282700799	Cav2	upstream	-39623	314.7	253.8	15.2	-0.310721373	0.146162412	-4.006884955	6.22E-51	caveolin 2 [Source:MGI Symbol;Acc:MGI:107571]
chr6	17285912	17286022	3.770575431	5.131366074	3.528136933	-1.360790642	0.001302474	1.421009984	0.002068564	0.068160667	0.821119693	Cav2	inside	4781	314.7	253.8	15.2	-0.310721373	0.146162412	-4.006884955	6.22E-51	caveolin 2 [Source:MGI Symbol;Acc:MGI:107571]
chr13	5830778	5830912	6.320301346	6.005988973	5.45910943	0.314312373	0.355241687	0.364009724	0.227821162	0.686933706	0.036642774	Klf6	upstream	-30645	4072.8	2839.9	3099.7	-0.52004396	3.71E-06	0.126193769	0.311693296	Kruppel-like factor 6 [Source:MGI Symbol;Acc:MGI:1346318]
chr13	5708603	5708732	4.77307701	4.494746497	4.880100237	0.278330514	0.530500173	-0.566620041	0.20605015	-0.281228281	0.438043599	Klf6	upstream	-152822	4072.8	2839.9	3099.7	-0.52004396	3.71E-06	0.126193769	0.311693296	Kruppel-like factor 6 [Source:MGI Symbol;Acc:MGI:1346318]
chr13	5690517	5690733	4.081191327	3.876293671	3.84429114	0.204897656	0.734974879	-0.152121318	0.855440804	0.06267751	0.801700907	Klf6	upstream	-170865	4072.8	2839.9	3099.7	-0.52004396	3.71E-06	0.126193769	0.311693296	Kruppel-like factor 6 [Source:MGI Symbol;Acc:MGI:1346318]
chr13	5611450	5611585	4.18160948	4.586036832	4.266030816	-0.404427352	0.397309224	0.135695329	0.740736766	-0.259033319	0.602185454	Klf6	upstream	-249972	4072.8	2839.9	3099.7	-0.52004396	3.71E-06	0.126193769	0.311693296	Kruppel-like factor 6 [Source:MGI Symbol;Acc:MGI:1346318]
chr13	5714429	5714585	4.530095873	4.400084486	4.100114591	0.130011387	0.720003817	0.116744944	0.751404547	0.256266217	0.476384939	Klf6	upstream	-146983	4072.8	2839.9	3099.7	-0.52004396	3.71E-06	0.126193769	0.311693296	Kruppel-like factor 6 [Source:MGI Symbol;Acc:MGI:1346318]
chr13	5621506	5621639	6.570394137	6.477592604	6.694913893	0.092801533	0.719250776	-0.399811359	0.128600288	-0.298522706	0.244756416	Klf6	upstream	-239918	4072.8	2839.9	3099.7	-0.52004396	3.71E-06	0.126193769	0.311693296	Kruppel-like factor 6 [Source:MGI Symbol;Acc:MGI:1346318]
chr4	120413959	120414091	4.849008589	4.883244347	3.603264355	-0.034235758	0.993506938	1.097540365	0.012036818	1.070210817	0.011267741	Scmh1	inside	8743	2297.3	2741.7	2766.9	0.254034394	0.008621132	0.013197807	0.90987777	sex comb on midleg homolog 1 [Source:MGI Symbol;Acc:MGI:1352762]
chr4	120468273	120468443	5.135564082	4.79992986	4.513450925	0.335634222	0.332796593	0.103442769	0.782356373	0.446884267	0.209901949	Scmh1	inside	63076	2297.3	2741.7	2766.9	0.254034394	0.008621132	0.013197807	0.90987777	sex comb on midleg homolog 1 [Source:MGI Symbol;Acc:MGI:1352762]
chr11	95576073	95576220	5.891006825	5.891105313	5.79032551	-9.85E-05	0.997874756	-0.081215677	0.754108156	-0.073809097	0.782719069	Ngfr	inside	11589	53.2	25	2340.2	-1.057342859	0.06813101	6.358412657	6.12E-42	"nerve growth factor receptor (TNFR superfamily, member 16) [Source:MGI Symbol;Acc:MGI:97323]"
chr11	95574258	95574371	8.008248969	8.038808465	7.941984993	-0.030559496	0.921231244	-0.085022715	0.76008942	-0.107578487	0.683097428	Ngfr	inside	13421	53.2	25	2340.2	-1.057342859	0.06813101	6.358412657	6.12E-42	"nerve growth factor receptor (TNFR superfamily, member 16) [Source:MGI Symbol;Acc:MGI:97323]"
chr11	103776694	103776819	4.709077376	4.821153667	4.345681437	-0.11207629	0.79670885	0.294892046	0.582498109	0.188077239	0.715169484	Wnt3	inside	2605	14.9	10.7	37.9	-0.464945277	0.456014639	1.795225444	2.75E-05	wingless-related MMTV integration site 3 [Source:MGI Symbol;Acc:MGI:98955]
chr11	103814059	103814181	6.187392085	6.246269368	5.558983486	-0.058877283	0.84839786	0.50453606	0.176590872	0.453140859	0.225334723	Wnt3	inside	39969	14.9	10.7	37.9	-0.464945277	0.456014639	1.795225444	2.75E-05	wingless-related MMTV integration site 3 [Source:MGI Symbol;Acc:MGI:98955]
chr11	103822992	103823142	6.490239928	6.434489178	6.417663201	0.05575075	0.838653071	-0.16475494	0.578377784	-0.102137009	0.714311223	Wnt3	downstream	48916	14.9	10.7	37.9	-0.464945277	0.456014639	1.795225444	2.75E-05	wingless-related MMTV integration site 3 [Source:MGI Symbol;Acc:MGI:98955]
chr11	103806072	103806190	7.767160744	7.662055931	7.626469714	0.105104813	0.72423638	-0.146567125	0.569931615	-0.032834645	0.904362909	Wnt3	inside	31980	14.9	10.7	37.9	-0.464945277	0.456014639	1.795225444	2.75E-05	wingless-related MMTV integration site 3 [Source:MGI Symbol;Acc:MGI:98955]
chr11	103816207	103816336	6.854781451	6.781509241	6.844135708	0.07327221	0.83861895	-0.245468587	0.364042604	-0.163254212	0.569996189	Wnt3	inside	42121	14.9	10.7	37.9	-0.464945277	0.456014639	1.795225444	2.75E-05	wingless-related MMTV integration site 3 [Source:MGI Symbol;Acc:MGI:98955]
chr11	103823711	103823885	6.678982331	6.831936735	6.627883337	-0.152954404	0.622816667	0.022197904	0.954993118	-0.1228576	0.673786068	Wnt3	downstream	49647	14.9	10.7	37.9	-0.464945277	0.456014639	1.795225444	2.75E-05	wingless-related MMTV integration site 3 [Source:MGI Symbol;Acc:MGI:98955]
chr11	103819378	103819502	5.615509781	5.695797273	5.439100718	-0.080287492	0.75746272	0.073831379	0.792789149	0.001986116	0.965947377	Wnt3	downstream	45289	14.9	10.7	37.9	-0.464945277	0.456014639	1.795225444	2.75E-05	wingless-related MMTV integration site 3 [Source:MGI Symbol;Acc:MGI:98955]
chr17	64018317	64018481	4.602771753	4.968917885	4.702835889	-0.366146132	0.302183475	0.083086482	0.840547606	-0.273978637	0.480448484	Fer	inside	122380	769.8	902.1	1516.9	0.229897159	0.028066636	0.74774173	1.56E-17	fer (fms/fps related) protein kinase [Source:MGI Symbol;Acc:MGI:105917]
chr17	64107161	64107296	6.705382428	6.981695622	6.715969535	-0.276313193	0.277576809	0.083074059	0.770518768	-0.185286563	0.480198159	Fer	inside	211209	769.8	902.1	1516.9	0.229897159	0.028066636	0.74774173	1.56E-17	fer (fms/fps related) protein kinase [Source:MGI Symbol;Acc:MGI:105917]
chr17	63941410	63941523	7.05476859	6.997774212	6.91148939	0.056994378	0.833346508	-0.095765708	0.731137003	-0.03068903	0.899790832	Fer	inside	45447	769.8	902.1	1516.9	0.229897159	0.028066636	0.74774173	1.56E-17	fer (fms/fps related) protein kinase [Source:MGI Symbol;Acc:MGI:105917]
chr17	64074338	64074479	5.036593987	4.792026027	4.753799607	0.24456796	0.423848196	-0.144000563	0.663049327	0.108058591	0.768071749	Fer	inside	178389	769.8	902.1	1516.9	0.229897159	0.028066636	0.74774173	1.56E-17	fer (fms/fps related) protein kinase [Source:MGI Symbol;Acc:MGI:105917]
chr17	64037934	64038085	4.667422461	5.449215103	4.639568025	-0.781792642	0.023596293	0.627824937	0.06475085	-0.146637103	0.699128491	Fer	inside	141991	769.8	902.1	1516.9	0.229897159	0.028066636	0.74774173	1.56E-17	fer (fms/fps related) protein kinase [Source:MGI Symbol;Acc:MGI:105917]
chr17	64002310	64002485	4.661861972	4.616857333	4.327373102	0.045004639	0.946141872	0.108038256	0.7541795	0.160389427	0.699637388	Fer	inside	106379	769.8	902.1	1516.9	0.229897159	0.028066636	0.74774173	1.56E-17	fer (fms/fps related) protein kinase [Source:MGI Symbol;Acc:MGI:105917]
chr17	64076470	64076635	4.643909686	4.435095508	4.683414103	0.208814177	0.675959039	-0.428464969	0.370748104	-0.213764181	0.508387553	Fer	inside	180533	769.8	902.1	1516.9	0.229897159	0.028066636	0.74774173	1.56E-17	fer (fms/fps related) protein kinase [Source:MGI Symbol;Acc:MGI:105917]
chr17	64086980	64087114	4.178760784	4.597456881	3.665380842	-0.418696097	0.324508976	0.749111687	0.084961152	0.339783203	0.375112682	Fer	inside	191028	769.8	902.1	1516.9	0.229897159	0.028066636	0.74774173	1.56E-17	fer (fms/fps related) protein kinase [Source:MGI Symbol;Acc:MGI:105917]
chrX	7773583	7773734	4.009389627	3.606209692	4.268115331	0.403179934	0.532091574	-0.843533191	0.177610467	-0.434237196	0.392795007	Tfe3	inside	11097	1796.1	2304.8	1780	0.360327063	0.000904045	-0.37286383	0.000295753	transcription factor E3 [Source:MGI Symbol;Acc:MGI:98511]
chrX	7772011	7772245	5.652950653	5.562064929	5.421458068	0.090885724	0.795454594	-0.04032376	0.921245206	0.056891817	0.817403678	Tfe3	inside	9567	1796.1	2304.8	1780	0.360327063	0.000904045	-0.37286383	0.000295753	transcription factor E3 [Source:MGI Symbol;Acc:MGI:98511]
chr11	108907800	108907938	4.679101648	3.917761775	3.987368446	0.761339873	0.038238852	-0.251524911	0.569668205	0.516140374	0.233100496	Axin2	upstream	-12481	3256.2	4813.9	1753	0.56241654	9.53E-08	-1.455108708	1.12E-47	axin2 [Source:MGI Symbol;Acc:MGI:1270862]
chr11	108912129	108912372	5.235484375	5.302655475	4.716844949	-0.067171099	0.918554692	0.402250542	0.272972911	0.344322794	0.371654592	Axin2	upstream	-8100	3256.2	4813.9	1753	0.56241654	9.53E-08	-1.455108708	1.12E-47	axin2 [Source:MGI Symbol;Acc:MGI:1270862]
chr11	108889101	108889260	4.220181531	3.605590422	4.004096006	0.614591109	0.20061882	-0.581266455	0.248988411	0.040410651	0.940703416	Axin2	upstream	-31170	3256.2	4813.9	1753	0.56241654	9.53E-08	-1.455108708	1.12E-47	axin2 [Source:MGI Symbol;Acc:MGI:1270862]
chr5	140712760	140712943	4.676605811	4.730699714	4.564937486	-0.054093904	0.913138626	-0.016609893	0.996937707	-0.063756077	0.924236788	Baat1	inside	7840	1790.8	1539.2	1941.7	-0.219249176	0.148890033	0.334818419	0.01023107	BRCA1-associated ATM activator 1 [Source:MGI Symbol;Acc:MGI:1891679]
chr5	140818366	140818483	4.995380737	4.527056769	3.552565054	0.468323968	0.257652858	0.791323247	0.058948924	1.2698983	0.00196362	Gna12	inside	12007	8051.9	7580.1	9566.9	-0.086848658	0.574878848	0.335300667	0.002467391	"guanine nucleotide binding protein, alpha 12 [Source:MGI Symbol;Acc:MGI:95767]"
chr5	140877989	140878116	3.271659883	4.115146683	4.087132521	-0.843486799	0.226724277	-0.151648246	0.786528204	-0.990818142	0.040516783	Gna12	upstream	-47621	8051.9	7580.1	9566.9	-0.086848658	0.574878848	0.335300667	0.002467391	"guanine nucleotide binding protein, alpha 12 [Source:MGI Symbol;Acc:MGI:95767]"
chr5	140901087	140901241	4.731967756	4.634638765	4.250984477	0.097328991	0.745460064	0.20087969	0.603538256	0.30628379	0.387331725	Gna12	upstream	-70733	8051.9	7580.1	9566.9	-0.086848658	0.574878848	0.335300667	0.002467391	"guanine nucleotide binding protein, alpha 12 [Source:MGI Symbol;Acc:MGI:95767]"
chr5	140913125	140913304	7.2205255	7.639317229	7.076804285	-0.418791729	0.13733774	0.38081724	0.197259402	-0.029867154	0.909653308	Gna12	upstream	-82783	8051.9	7580.1	9566.9	-0.086848658	0.574878848	0.335300667	0.002467391	"guanine nucleotide binding protein, alpha 12 [Source:MGI Symbol;Acc:MGI:95767]"
chr5	140890065	140890378	5.824234398	5.248968288	4.765199673	0.57526611	0.082461616	0.302654212	0.431883482	0.884960833	0.003922388	Gna12	upstream	-59791	8051.9	7580.1	9566.9	-0.086848658	0.574878848	0.335300667	0.002467391	"guanine nucleotide binding protein, alpha 12 [Source:MGI Symbol;Acc:MGI:95767]"
chr5	140885806	140886000	4.91438229	4.551078159	5.192914523	0.363304131	0.447717842	-0.822313256	0.117186726	-0.454649727	0.306077057	Gna12	upstream	-55472	8051.9	7580.1	9566.9	-0.086848658	0.574878848	0.335300667	0.002467391	"guanine nucleotide binding protein, alpha 12 [Source:MGI Symbol;Acc:MGI:95767]"
chr5	140885319	140885468	7.103083458	6.983843736	6.428340917	0.119239722	0.638444751	0.372990323	0.150449866	0.501006137	0.052967993	Gna12	upstream	-54963	8051.9	7580.1	9566.9	-0.086848658	0.574878848	0.335300667	0.002467391	"guanine nucleotide binding protein, alpha 12 [Source:MGI Symbol;Acc:MGI:95767]"
chr5	140805100	140805231	4.717235543	5.129350661	4.214795273	-0.412115118	0.205440544	0.732477261	0.07639251	0.326898577	0.44119383	Gna12	inside	25265	8051.9	7580.1	9566.9	-0.086848658	0.574878848	0.335300667	0.002467391	"guanine nucleotide binding protein, alpha 12 [Source:MGI Symbol;Acc:MGI:95767]"
chr5	140871712	140871903	4.450505444	4.418304484	3.619975704	0.032200959	0.982462062	0.615931752	0.121656706	0.656269352	0.126542558	Gna12	upstream	-41377	8051.9	7580.1	9566.9	-0.086848658	0.574878848	0.335300667	0.002467391	"guanine nucleotide binding protein, alpha 12 [Source:MGI Symbol;Acc:MGI:95767]"
chr5	140821694	140821839	5.021392599	5.301995492	5.049900336	-0.280602893	0.430535712	0.069405125	0.867234053	-0.201645944	0.619882472	Gna12	inside	8665	8051.9	7580.1	9566.9	-0.086848658	0.574878848	0.335300667	0.002467391	"guanine nucleotide binding protein, alpha 12 [Source:MGI Symbol;Acc:MGI:95767]"
chr5	140783380	140783545	5.601374493	5.636882723	5.398805738	-0.03550823	0.911316038	0.055316082	0.878088962	0.029064369	0.945947609	Gna12	inside	46969	8051.9	7580.1	9566.9	-0.086848658	0.574878848	0.335300667	0.002467391	"guanine nucleotide binding protein, alpha 12 [Source:MGI Symbol;Acc:MGI:95767]"
chr5	140906554	140906717	6.136032306	6.04399457	6.03808269	0.092037736	0.767443764	-0.176491028	0.560165035	-0.076513741	0.800417873	Gna12	upstream	-76205	8051.9	7580.1	9566.9	-0.086848658	0.574878848	0.335300667	0.002467391	"guanine nucleotide binding protein, alpha 12 [Source:MGI Symbol;Acc:MGI:95767]"
chr5	140915362	140915470	4.751337236	4.270327715	4.206877722	0.481009521	0.264957197	-0.120696887	0.802120006	0.370791142	0.294530811	Gna12	upstream	-84985	8051.9	7580.1	9566.9	-0.086848658	0.574878848	0.335300667	0.002467391	"guanine nucleotide binding protein, alpha 12 [Source:MGI Symbol;Acc:MGI:95767]"
chr16	96320341	96320514	5.657153306	5.47779941	5.230308914	0.179353896	0.605451669	0.064529376	0.830091112	0.253620082	0.466818802	Igsf5	upstream	-41241	48.5	363.9	1070.2	2.885476561	1.19E-40	1.546843449	1.73E-17	"immunoglobulin superfamily, member 5 [Source:MGI Symbol;Acc:MGI:1919308]"
chr16	96315447	96315634	6.013629499	6.017294956	6.232073043	-0.003665457	0.98867403	-0.397226023	0.150407929	-0.392746113	0.161583538	Igsf5	upstream	-46129	48.5	363.9	1070.2	2.885476561	1.19E-40	1.546843449	1.73E-17	"immunoglobulin superfamily, member 5 [Source:MGI Symbol;Acc:MGI:1919308]"
chr16	96348294	96348461	6.564340519	6.535708202	6.395760303	0.028632318	0.92543009	-0.041970408	0.879076049	-0.005086183	0.980187966	Igsf5	upstream	-13291	48.5	363.9	1070.2	2.885476561	1.19E-40	1.546843449	1.73E-17	"immunoglobulin superfamily, member 5 [Source:MGI Symbol;Acc:MGI:1919308]"
chr16	96364991	96365140	4.028747846	3.869439037	3.79310824	0.159308809	0.653621495	-0.105481632	0.910590085	0.062294945	0.802148954	Igsf5	inside	3397	48.5	363.9	1070.2	2.885476561	1.19E-40	1.546843449	1.73E-17	"immunoglobulin superfamily, member 5 [Source:MGI Symbol;Acc:MGI:1919308]"
chr16	96316036	96316227	4.593319366	4.54534266	4.023001804	0.047976706	0.851765227	0.340071727	0.38650192	0.39511905	0.300069047	Igsf5	upstream	-45537	48.5	363.9	1070.2	2.885476561	1.19E-40	1.546843449	1.73E-17	"immunoglobulin superfamily, member 5 [Source:MGI Symbol;Acc:MGI:1919308]"
chr16	96361000	96361218	4.963305616	4.724796804	4.904776045	0.238508812	0.469404216	-0.362557184	0.316735524	-0.115256306	0.739128612	Igsf5	upstream	-560	48.5	363.9	1070.2	2.885476561	1.19E-40	1.546843449	1.73E-17	"immunoglobulin superfamily, member 5 [Source:MGI Symbol;Acc:MGI:1919308]"
chr16	96381508	96381633	4.454481739	4.461849717	3.451384026	-0.007367978	0.956622414	0.827893147	0.104267154	0.827307575	0.09216941	Igsf5	inside	19901	48.5	363.9	1070.2	2.885476561	1.19E-40	1.546843449	1.73E-17	"immunoglobulin superfamily, member 5 [Source:MGI Symbol;Acc:MGI:1919308]"
chr9	50650557	50650707	4.509165388	4.549167313	4.429534955	-0.040001925	0.976424671	-0.061308882	0.862152662	-0.09531995	0.849267904	Dlat	inside	9148	1744.2	1948.5	1921.4	0.159149294	0.046399326	-0.020473376	0.819221597	dihydrolipoamide S-acetyltransferase (E2 component of pyruvate dehydrogenase complex) [Source:MGI Symbol;Acc:MGI:2385311]
chr9	50688559	50688683	5.521629561	5.356788915	4.936689956	0.164840646	0.608461674	0.237722006	0.496277819	0.410694712	0.259396577	Dlat	upstream	-28841	1744.2	1948.5	1921.4	0.159149294	0.046399326	-0.020473376	0.819221597	dihydrolipoamide S-acetyltransferase (E2 component of pyruvate dehydrogenase complex) [Source:MGI Symbol;Acc:MGI:2385311]
chr9	50669496	50669653	4.9794897	4.897174282	5.003335177	0.082315419	0.788259852	-0.288959188	0.381888451	-0.198187915	0.563039109	Dlat	upstream	-9794	1744.2	1948.5	1921.4	0.159149294	0.046399326	-0.020473376	0.819221597	dihydrolipoamide S-acetyltransferase (E2 component of pyruvate dehydrogenase complex) [Source:MGI Symbol;Acc:MGI:2385311]
chr9	50686691	50686813	4.34069916	4.334457081	4.343706111	0.006242079	0.950064275	-0.191524435	0.555815378	-0.178419615	0.629787517	Dlat	upstream	-26972	1744.2	1948.5	1921.4	0.159149294	0.046399326	-0.020473376	0.819221597	dihydrolipoamide S-acetyltransferase (E2 component of pyruvate dehydrogenase complex) [Source:MGI Symbol;Acc:MGI:2385311]
chr9	50642239	50642370	4.736555509	4.347681156	4.468836846	0.388874353	0.293381914	-0.303283821	0.474791449	0.094207905	0.763490164	Dlat	inside	17476	1744.2	1948.5	1921.4	0.159149294	0.046399326	-0.020473376	0.819221597	dihydrolipoamide S-acetyltransferase (E2 component of pyruvate dehydrogenase complex) [Source:MGI Symbol;Acc:MGI:2385311]
chr9	50665944	50666129	4.376203074	3.965001167	4.200146963	0.411201907	0.334958097	-0.41627995	0.359077242	0.000322398	0.970951109	Dlat	upstream	-6256	1744.2	1948.5	1921.4	0.159149294	0.046399326	-0.020473376	0.819221597	dihydrolipoamide S-acetyltransferase (E2 component of pyruvate dehydrogenase complex) [Source:MGI Symbol;Acc:MGI:2385311]
chr9	50639893	50640106	5.831029067	5.845819477	5.610219667	-0.014790409	0.930579717	0.053610185	0.840480428	0.046637288	0.89951057	Dlat	inside	19780	1744.2	1948.5	1921.4	0.159149294	0.046399326	-0.020473376	0.819221597	dihydrolipoamide S-acetyltransferase (E2 component of pyruvate dehydrogenase complex) [Source:MGI Symbol;Acc:MGI:2385311]
chr9	50682009	50682162	5.212082651	5.009809127	4.745817404	0.202273524	0.604146687	0.08169058	0.771761701	0.292085171	0.3944484	Dlat	upstream	-22306	1744.2	1948.5	1921.4	0.159149294	0.046399326	-0.020473376	0.819221597	dihydrolipoamide S-acetyltransferase (E2 component of pyruvate dehydrogenase complex) [Source:MGI Symbol;Acc:MGI:2385311]
chr9	50593110	50593271	6.192841077	5.845756128	6.015794278	0.347084949	0.331855827	-0.352334857	0.272738153	0.003229754	0.997782187	Sdhd	downstream	10659	2566	2119	1748.3	-0.275732477	0.002233835	-0.277532414	0.001307958	"succinate dehydrogenase complex, subunit D, integral membrane protein [Source:MGI Symbol;Acc:MGI:1914175]"
chr6	127088040	127088269	5.839353917	5.453293756	5.554309156	0.386060161	0.27818778	-0.283199466	0.37307231	0.111351203	0.792846966	Fgf23	downstream	15251	9.5	2.8	1	-1.6688594	0.103669959	-1.089604232	0.35372495	fibroblast growth factor 23 [Source:MGI Symbol;Acc:MGI:1891427]
chr6	127086412	127086528	5.672955865	5.850470149	5.227237888	-0.177514284	0.557560096	0.441453519	0.174587461	0.271528315	0.372521569	Fgf23	downstream	13567	9.5	2.8	1	-1.6688594	0.103669959	-1.089604232	0.35372495	fibroblast growth factor 23 [Source:MGI Symbol;Acc:MGI:1891427]
chr6	127089179	127089347	5.696364742	5.713433184	5.274799428	-0.017068441	0.980093063	0.257665129	0.628357794	0.244828275	0.616762766	Fgf23	downstream	16360	9.5	2.8	1	-1.6688594	0.103669959	-1.089604232	0.35372495	fibroblast growth factor 23 [Source:MGI Symbol;Acc:MGI:1891427]
chr6	127174099	127174206	7.157393647	7.164375447	7.289703097	-0.0069818	0.975783022	-0.307633286	0.297179218	-0.305617288	0.344354718	Ccnd2	upstream	-23104	63966.6	46741.1	7458.6	-0.446783894	0.270795182	-2.612998724	4.47E-17	cyclin D2 [Source:MGI Symbol;Acc:MGI:88314]
chr6	127176093	127176231	4.512256652	4.887529403	4.443711202	-0.375272752	0.309566221	0.262332981	0.572600741	-0.106279927	0.741619341	Ccnd2	upstream	-25114	63966.6	46741.1	7458.6	-0.446783894	0.270795182	-2.612998724	4.47E-17	cyclin D2 [Source:MGI Symbol;Acc:MGI:88314]
chr6	127179943	127180131	4.471921796	4.568890548	4.115298504	-0.096968752	0.821481995	0.270195291	0.511458042	0.183089826	0.599788195	Ccnd2	upstream	-28989	63966.6	46741.1	7458.6	-0.446783894	0.270795182	-2.612998724	4.47E-17	cyclin D2 [Source:MGI Symbol;Acc:MGI:88314]
chr6	127177932	127178048	5.345347866	5.353425037	4.852337748	-0.008077171	0.98848171	0.319684115	0.470313059	0.319461811	0.407571072	Ccnd2	upstream	-26942	63966.6	46741.1	7458.6	-0.446783894	0.270795182	-2.612998724	4.47E-17	cyclin D2 [Source:MGI Symbol;Acc:MGI:88314]
chr2	31162128	31162259	5.983193804	5.918317181	6.089270741	0.064876623	0.908117126	-0.353211257	0.33319775	-0.280312408	0.351946531	Gpr107	inside	9877	3377	3699.5	4634.7	0.131031533	0.200792732	0.324910471	9.34E-05	G protein-coupled receptor 107 [Source:MGI Symbol;Acc:MGI:2139054]
chr2	31157121	31157300	3.619996302	4.683971054	4.059555485	-1.063974752	0.01391604	0.441540175	0.329044058	-0.613334597	0.211242697	Gpr107	inside	4893	3377	3699.5	4634.7	0.131031533	0.200792732	0.324910471	9.34E-05	G protein-coupled receptor 107 [Source:MGI Symbol;Acc:MGI:2139054]
chr14	123321224	123321372	6.002149051	6.021425749	5.841739859	-0.019276697	0.954387826	-0.002620698	0.986842399	-0.014178823	0.965081861	Nalcn	inside	305846	207.9	145	296.2	-0.518522866	0.007792864	1.029458897	2.23E-09	"sodium leak channel, non-selective [Source:MGI Symbol;Acc:MGI:2444306]"
chr11	114789769	114789894	5.869528768	5.802932936	5.51658185	0.066595832	0.800036329	0.104142787	0.727851011	0.179426635	0.537855828	Btbd17	downstream	6113	995.1	3197.2	391.2	1.67990003	6.82E-33	-3.023288767	8.47E-101	BTB (POZ) domain containing 17 [Source:MGI Symbol;Acc:MGI:1919264]
chr11	114797328	114797479	4.154636423	2.206254662	2.102672466	1.948381761	0.000184667	-0.080807859	0.99121958	1.877058713	0.000311238	Btbd17	upstream	-1459	995.1	3197.2	391.2	1.67990003	6.82E-33	-3.023288767	8.47E-101	BTB (POZ) domain containing 17 [Source:MGI Symbol;Acc:MGI:1919264]
chr11	114783032	114783147	6.187355139	5.849630903	6.145114115	0.337724236	0.214763156	-0.477757575	0.114601921	-0.131776958	0.646197417	Btbd17	downstream	12855	995.1	3197.2	391.2	1.67990003	6.82E-33	-3.023288767	8.47E-101	BTB (POZ) domain containing 17 [Source:MGI Symbol;Acc:MGI:1919264]
chr7	142895276	142895477	5.88847669	5.977867806	5.59820427	-0.089391115	0.739177558	0.197656111	0.526319065	0.115773076	0.691654854	Th	inside	35752	1	4.3	22.3	1.773171466	0.092416051	2.240588284	0.000840448	tyrosine hydroxylase [Source:MGI Symbol;Acc:MGI:98735]
chr7	142917676	142917808	4.368000316	4.048777837	4.023757369	0.319222479	0.459575495	-0.158222737	0.742460728	0.169496899	0.66926266	Th	inside	13386	1	4.3	22.3	1.773171466	0.092416051	2.240588284	0.000840448	tyrosine hydroxylase [Source:MGI Symbol;Acc:MGI:98735]
chrX	134438826	134438962	6.70152402	6.885796018	6.621287493	-0.184271998	0.474288194	0.081998995	0.768681794	-0.09412967	0.718546583	Drp2	inside	34342	379.4	967.1	4608.6	1.343376452	1.35E-29	2.249412018	1.24E-94	dystrophin related protein 2 [Source:MGI Symbol;Acc:MGI:107432]
chr13	45538169	45538306	5.73344995	5.665984084	5.192677101	0.067465866	0.846614755	0.291604511	0.382659411	0.366638164	0.282343134	Gmpr	inside	30793	97.6	88.4	324.7	-0.127229276	0.816343016	1.847987324	1.76E-08	guanosine monophosphate reductase [Source:MGI Symbol;Acc:MGI:1913605]
chr13	45545926	45546063	5.199872234	5.209382912	4.250072271	-0.009510678	0.993275435	0.777529882	0.046735698	0.775187427	0.062086086	Gmpr	inside	38549	97.6	88.4	324.7	-0.127229276	0.816343016	1.847987324	1.76E-08	guanosine monophosphate reductase [Source:MGI Symbol;Acc:MGI:1913605]
chr13	45511307	45511477	4.765948308	4.114494941	4.298310648	0.651453367	0.131949509	-0.364758977	0.381855073	0.293981483	0.477637463	Gmpr	inside	3947	97.6	88.4	324.7	-0.127229276	0.816343016	1.847987324	1.76E-08	guanosine monophosphate reductase [Source:MGI Symbol;Acc:MGI:1913605]
chr13	45542552	45542683	4.213405106	4.162259191	4.304243242	0.051145915	0.88982834	-0.322285297	0.542503727	-0.266987529	0.621236081	Gmpr	inside	35173	97.6	88.4	324.7	-0.127229276	0.816343016	1.847987324	1.76E-08	guanosine monophosphate reductase [Source:MGI Symbol;Acc:MGI:1913605]
chr13	45573916	45574101	4.541698873	3.889156504	4.10195713	0.652542369	0.110551935	-0.396473378	0.404777187	0.264950634	0.537162079	Gmpr	downstream	66563	97.6	88.4	324.7	-0.127229276	0.816343016	1.847987324	1.76E-08	guanosine monophosphate reductase [Source:MGI Symbol;Acc:MGI:1913605]
chr13	45523021	45523172	4.095320546	4.261831343	3.70993902	-0.166510796	0.692145162	0.370478733	0.449350545	0.210079216	0.676793879	Gmpr	inside	15651	97.6	88.4	324.7	-0.127229276	0.816343016	1.847987324	1.76E-08	guanosine monophosphate reductase [Source:MGI Symbol;Acc:MGI:1913605]
chr13	45557207	45557393	5.381891079	5.469765244	5.050903931	-0.087874165	0.767534907	0.236887292	0.448842479	0.156607139	0.62209622	Gmpr	downstream	49855	97.6	88.4	324.7	-0.127229276	0.816343016	1.847987324	1.76E-08	guanosine monophosphate reductase [Source:MGI Symbol;Acc:MGI:1913605]
chr13	45533035	45533160	4.575592895	4.300490658	4.735376048	0.275102237	0.556053486	-0.616808358	0.089121106	-0.33384193	0.458077001	Gmpr	inside	25653	97.6	88.4	324.7	-0.127229276	0.816343016	1.847987324	1.76E-08	guanosine monophosphate reductase [Source:MGI Symbol;Acc:MGI:1913605]
chr13	45695790	45695955	5.333297075	5.281957219	4.854394924	0.051339856	0.831924552	0.245245391	0.495432059	0.303900955	0.40501367	Gmpr	downstream	188427	97.6	88.4	324.7	-0.127229276	0.816343016	1.847987324	1.76E-08	guanosine monophosphate reductase [Source:MGI Symbol;Acc:MGI:1913605]
chr13	45726213	45726333	4.205551948	4.428706318	3.621533617	-0.22315437	0.619236676	0.62455061	0.196680972	0.412133193	0.366821758	Gmpr	downstream	218828	97.6	88.4	324.7	-0.127229276	0.816343016	1.847987324	1.76E-08	guanosine monophosphate reductase [Source:MGI Symbol;Acc:MGI:1913605]
chr13	45576563	45576705	5.704475908	5.61836629	5.484512254	0.086109617	0.81684755	-0.049359965	0.876476705	0.045587881	0.917958657	Gmpr	downstream	69189	97.6	88.4	324.7	-0.127229276	0.816343016	1.847987324	1.76E-08	guanosine monophosphate reductase [Source:MGI Symbol;Acc:MGI:1913605]
chr13	45568209	45568365	6.255248572	6.441623269	6.049700304	-0.186374697	0.799880309	0.211255803	0.734196869	0.027891156	0.960949319	Gmpr	downstream	60842	97.6	88.4	324.7	-0.127229276	0.816343016	1.847987324	1.76E-08	guanosine monophosphate reductase [Source:MGI Symbol;Acc:MGI:1913605]
chr13	45687230	45687390	4.252986835	4.320549273	3.302816146	-0.067562438	0.902687815	0.833886052	0.107934196	0.77638668	0.077832517	Gmpr	downstream	179865	97.6	88.4	324.7	-0.127229276	0.816343016	1.847987324	1.76E-08	guanosine monophosphate reductase [Source:MGI Symbol;Acc:MGI:1913605]
chr13	45663120	45663276	4.431424377	3.829678958	3.825706928	0.601745419	0.215029501	-0.17848055	0.613870836	0.431446845	0.426092021	Gmpr	downstream	155753	97.6	88.4	324.7	-0.127229276	0.816343016	1.847987324	1.76E-08	guanosine monophosphate reductase [Source:MGI Symbol;Acc:MGI:1913605]
chr13	45604697	45604868	4.799576745	4.781514226	4.582013847	0.01806252	0.978235195	0.018271877	0.933464095	0.044825356	0.886704961	Gmpr	downstream	97337	97.6	88.4	324.7	-0.127229276	0.816343016	1.847987324	1.76E-08	guanosine monophosphate reductase [Source:MGI Symbol;Acc:MGI:1913605]
chr13	45706288	45706420	4.680859387	4.472785183	4.741126918	0.208074204	0.597705624	-0.448955143	0.270618571	-0.235690606	0.601832228	Gmpr	downstream	198909	97.6	88.4	324.7	-0.127229276	0.816343016	1.847987324	1.76E-08	guanosine monophosphate reductase [Source:MGI Symbol;Acc:MGI:1913605]
chr13	45544719	45544857	4.292647127	4.925497928	4.414718832	-0.632850801	0.129306156	0.329531468	0.477526235	-0.297398909	0.447994189	Gmpr	inside	37343	97.6	88.4	324.7	-0.127229276	0.816343016	1.847987324	1.76E-08	guanosine monophosphate reductase [Source:MGI Symbol;Acc:MGI:1913605]
chr13	45703828	45704017	5.24819394	5.600838308	5.413124242	-0.352644368	0.277731942	0.0052111	0.970541309	-0.339511354	0.300929616	Gmpr	downstream	196477	97.6	88.4	324.7	-0.127229276	0.816343016	1.847987324	1.76E-08	guanosine monophosphate reductase [Source:MGI Symbol;Acc:MGI:1913605]
chr13	45695163	45695290	6.717438141	6.427972106	5.662000592	0.289466035	0.342928493	0.58374544	0.06357041	0.880948751	0.005097264	Gmpr	downstream	187781	97.6	88.4	324.7	-0.127229276	0.816343016	1.847987324	1.76E-08	guanosine monophosphate reductase [Source:MGI Symbol;Acc:MGI:1913605]
chr11	89020094	89020219	5.804220134	5.823844131	5.216060641	-0.019623997	0.993929848	0.425770836	0.253439694	0.412972468	0.233121372	Trim25	inside	20779	289	110.2	33.3	-1.384336105	3.18E-12	-1.731093314	4.47E-13	tripartite motif-containing 25 [Source:MGI Symbol;Acc:MGI:102749]
chr11	89009621	89009749	4.121226571	4.31009307	2.954080947	-0.188866499	0.55213368	1.173946094	0.031588329	0.990422546	0.074394346	Trim25	inside	10308	289	110.2	33.3	-1.384336105	3.18E-12	-1.731093314	4.47E-13	tripartite motif-containing 25 [Source:MGI Symbol;Acc:MGI:102749]
chr11	89016410	89016609	5.750937707	5.869753642	5.645578814	-0.118815935	0.720397209	0.041697153	0.88000147	-0.069293478	0.86019136	Trim25	inside	17133	289	110.2	33.3	-1.384336105	3.18E-12	-1.731093314	4.47E-13	tripartite motif-containing 25 [Source:MGI Symbol;Acc:MGI:102749]
chr11	89000966	89001112	5.336841278	5.116208806	5.011748035	0.220632472	0.497049098	-0.077532862	0.794345309	0.150871268	0.688194487	Trim25	inside	1662	289	110.2	33.3	-1.384336105	3.18E-12	-1.731093314	4.47E-13	tripartite motif-containing 25 [Source:MGI Symbol;Acc:MGI:102749]
chr11	89068779	89068919	5.341090532	5.299260863	5.601291683	0.041829669	0.897097536	-0.484601746	0.123607238	-0.434693039	0.154623359	Dgke	upstream	-1999	1908.1	2457.7	5020.1	0.363428673	0.038560146	1.027336577	8.46E-12	"diacylglycerol kinase, epsilon [Source:MGI Symbol;Acc:MGI:1889276]"
chr11	74859969	74860193	4.877738982	5.100784434	4.692825292	-0.223045451	0.524722135	0.225681217	0.587572635	0.009353797	0.99430564	Mnt	downstream	29160	5142	6101.5	7557.6	0.246519106	0.004368889	0.308692417	0.00011102	max binding protein [Source:MGI Symbol;Acc:MGI:109150]
chr11	74858867	74858977	4.196841723	4.54374905	4.444682041	-0.346907327	0.368896631	-0.083211296	0.829568293	-0.423239957	0.295426557	Mnt	downstream	28001	5142	6101.5	7557.6	0.246519106	0.004368889	0.308692417	0.00011102	max binding protein [Source:MGI Symbol;Acc:MGI:109150]
chr11	74827301	74827437	5.182245349	5.008885173	4.655716843	0.173360176	0.625018277	0.171575476	0.606625512	0.352621926	0.312101088	Mnt	upstream	-3552	5142	6101.5	7557.6	0.246519106	0.004368889	0.308692417	0.00011102	max binding protein [Source:MGI Symbol;Acc:MGI:109150]
chr11	74858057	74858213	4.89750589	5.058529926	4.804138583	-0.161024037	0.648701832	0.072701767	0.81555744	-0.080298306	0.891173184	Mnt	downstream	27214	5142	6101.5	7557.6	0.246519106	0.004368889	0.308692417	0.00011102	max binding protein [Source:MGI Symbol;Acc:MGI:109150]
chr11	74844358	74844490	5.773066693	5.954232321	6.212576836	-0.181165629	0.538223503	-0.440294108	0.210958248	-0.612939676	0.084517926	Mnt	inside	13503	5142	6101.5	7557.6	0.246519106	0.004368889	0.308692417	0.00011102	max binding protein [Source:MGI Symbol;Acc:MGI:109150]
chr11	74840262	74840397	5.637805463	5.825617847	5.69384154	-0.187812384	0.501690365	-0.050997056	0.883774665	-0.230605267	0.440271964	Mnt	inside	9409	5142	6101.5	7557.6	0.246519106	0.004368889	0.308692417	0.00011102	max binding protein [Source:MGI Symbol;Acc:MGI:109150]
chr11	74854115	74854267	4.690676529	4.936354695	4.90133781	-0.245678165	0.684039163	-0.147053294	0.647088236	-0.385694754	0.50009185	Mnt	downstream	23270	5142	6101.5	7557.6	0.246519106	0.004368889	0.308692417	0.00011102	max binding protein [Source:MGI Symbol;Acc:MGI:109150]
chr10	77534485	77534614	5.845268814	6.059697343	5.855422338	-0.214428529	0.498944926	0.021410062	0.933393599	-0.183478341	0.572500398	Itgb2	inside	4297	13.8	4.2	0.6	-1.617954524	0.058482609	-2.061669714	0.051253614	integrin beta 2 [Source:MGI Symbol;Acc:MGI:96611]
chr10	77529993	77530214	5.081437932	5.064327683	5.160203001	0.017110249	0.994983995	-0.277398594	0.440201089	-0.253492488	0.40631246	Itgb2	upstream	-149	13.8	4.2	0.6	-1.617954524	0.058482609	-2.061669714	0.051253614	integrin beta 2 [Source:MGI Symbol;Acc:MGI:96611]
chr10	77549987	77550156	6.538357976	6.362677747	6.46686399	0.175680229	0.54106435	-0.286678432	0.363271799	-0.101856811	0.733717052	Itgb2	inside	19819	13.8	4.2	0.6	-1.617954524	0.058482609	-2.061669714	0.051253614	integrin beta 2 [Source:MGI Symbol;Acc:MGI:96611]
chr10	31492372	31492533	4.548165095	4.783671387	4.128920428	-0.235506292	0.54087462	0.472311513	0.284956806	0.245119644	0.572929155	Tpd52l1	upstream	-46531	36.7	34.5	10.9	-0.088667922	0.874664566	-1.632979177	4.35E-05	tumor protein D52-like 1 [Source:MGI Symbol;Acc:MGI:1298386]
chr10	31501719	31501847	4.033885249	4.415859502	2.482333578	-0.381974253	0.365996903	1.749680744	0.000515339	1.378574251	0.003438556	Tpd52l1	upstream	-55862	36.7	34.5	10.9	-0.088667922	0.874664566	-1.632979177	4.35E-05	tumor protein D52-like 1 [Source:MGI Symbol;Acc:MGI:1298386]
chr10	31414019	31414223	4.533650904	4.62155412	4.129519606	-0.087903216	0.781191111	0.310579944	0.516186541	0.228558777	0.633134436	Tpd52l1	inside	31800	36.7	34.5	10.9	-0.088667922	0.874664566	-1.632979177	4.35E-05	tumor protein D52-like 1 [Source:MGI Symbol;Acc:MGI:1298386]
chr10	31467653	31467775	6.123191104	6.492628465	5.961434255	-0.36943736	0.267170986	0.348432935	0.313689037	-0.012091476	0.937276825	Tpd52l1	upstream	-21793	36.7	34.5	10.9	-0.088667922	0.874664566	-1.632979177	4.35E-05	tumor protein D52-like 1 [Source:MGI Symbol;Acc:MGI:1298386]
chr10	31405499	31405677	5.307302378	5.337036627	5.285301223	-0.029734249	0.875942367	-0.131169952	0.70687766	-0.151665781	0.6121547	Tpd52l1	inside	40333	36.7	34.5	10.9	-0.088667922	0.874664566	-1.632979177	4.35E-05	tumor protein D52-like 1 [Source:MGI Symbol;Acc:MGI:1298386]
chr10	31385550	31385681	5.022822325	4.912577993	4.790133001	0.110244332	0.759706454	-0.059652258	0.887867315	0.060159587	0.873527716	Tpd52l1	inside	60305	36.7	34.5	10.9	-0.088667922	0.874664566	-1.632979177	4.35E-05	tumor protein D52-like 1 [Source:MGI Symbol;Acc:MGI:1298386]
chr11	60020665	60020816	6.494845713	6.487540542	6.395594924	0.00730517	0.970441848	-0.090053056	0.742485631	-0.074720832	0.810002776	Pemt	inside	25749	84.1	52.9	42	-0.665113612	0.012969269	-0.329249599	0.262767581	phosphatidylethanolamine N-methyltransferase [Source:MGI Symbol;Acc:MGI:104535]
chr11	60040886	60041038	4.30941038	4.134127754	4.183537546	0.175282626	0.638150787	-0.230176072	0.558278285	-0.048829892	0.959068619	Pemt	inside	5527	84.1	52.9	42	-0.665113612	0.012969269	-0.329249599	0.262767581	phosphatidylethanolamine N-methyltransferase [Source:MGI Symbol;Acc:MGI:104535]
chr8	106595687	106595830	4.402390808	4.375379634	4.165858837	0.027011174	0.984822124	0.027578916	0.894245549	0.062486857	0.857118505	Cdh1	upstream	-7594	4	14.2	2.1	1.751544057	0.022296269	-2.566799555	0.000917782	cadherin 1 [Source:MGI Symbol;Acc:MGI:88354]
chr8	106628460	106628623	4.32047436	4.277069446	4.480456184	0.043404914	0.857598201	-0.385631778	0.304193046	-0.333788149	0.408859843	Cdh1	inside	25190	4	14.2	2.1	1.751544057	0.022296269	-2.566799555	0.000917782	cadherin 1 [Source:MGI Symbol;Acc:MGI:88354]
chr8	106605575	106605708	5.245657018	4.8845064	4.923417495	0.361150618	0.309770298	-0.221551578	0.582634779	0.149179888	0.674020508	Cdh1	inside	2290	4	14.2	2.1	1.751544057	0.022296269	-2.566799555	0.000917782	cadherin 1 [Source:MGI Symbol;Acc:MGI:88354]
chr2	179429989	179430107	5.560329868	5.325946169	4.989442723	0.234383699	0.474614697	0.154142598	0.683454125	0.3978027	0.296346603	Cdh4	upstream	-12384	6589.5	4629.3	11124.2	-0.507319128	0.005077599	1.260326658	6.93E-15	cadherin 4 [Source:MGI Symbol;Acc:MGI:99218]
chr2	179506292	179506513	5.073661855	4.75639942	4.605782848	0.317262436	0.350563698	-0.030960695	0.892375294	0.292298891	0.494213615	Cdh4	inside	63970	6589.5	4629.3	11124.2	-0.507319128	0.005077599	1.260326658	6.93E-15	cadherin 4 [Source:MGI Symbol;Acc:MGI:99218]
chr2	179469392	179469497	4.522152141	3.899420451	3.020530935	0.62273169	0.192416281	0.695231295	0.132568371	1.327093101	0.004132845	Cdh4	inside	27012	6589.5	4629.3	11124.2	-0.507319128	0.005077599	1.260326658	6.93E-15	cadherin 4 [Source:MGI Symbol;Acc:MGI:99218]
chr2	179477995	179478191	4.901597016	4.950982826	3.819036888	-0.04938581	0.946075373	0.949831901	0.071458909	0.906341889	0.061576071	Cdh4	inside	35661	6589.5	4629.3	11124.2	-0.507319128	0.005077599	1.260326658	6.93E-15	cadherin 4 [Source:MGI Symbol;Acc:MGI:99218]
chr2	179500275	179500453	3.682445629	3.76519431	3.91955248	-0.082748681	0.746708298	-0.335556216	0.627443885	-0.410164076	0.324978606	Cdh4	inside	57932	6589.5	4629.3	11124.2	-0.507319128	0.005077599	1.260326658	6.93E-15	cadherin 4 [Source:MGI Symbol;Acc:MGI:99218]
chr2	179519288	179519450	4.764823351	3.912084435	0.472302295	0.852738916	0.058001211	3.256154833	2.88E-06	4.117232435	2.54E-11	Cdh4	inside	76937	6589.5	4629.3	11124.2	-0.507319128	0.005077599	1.260326658	6.93E-15	cadherin 4 [Source:MGI Symbol;Acc:MGI:99218]
chr11	70280186	70280316	5.018709561	5.268115681	5.421618547	-0.24940612	0.422910506	-0.336135447	0.298346368	-0.57633476	0.080743515	Alox12	upstream	-24898	3.6	1.9	0.7	-0.71509695	0.694801467	-0.972274483	0.520981035	arachidonate 12-lipoxygenase [Source:MGI Symbol;Acc:MGI:87998]
chr11	70284357	70284481	6.084651919	6.244207521	6.219524831	-0.159555602	0.625044994	-0.158139484	0.600202071	-0.309011341	0.250104286	Alox12	upstream	-29066	3.6	1.9	0.7	-0.71509695	0.694801467	-0.972274483	0.520981035	arachidonate 12-lipoxygenase [Source:MGI Symbol;Acc:MGI:87998]
chr11	70288250	70288370	4.059306932	4.546936059	3.846228724	-0.487629126	0.154965697	0.518315805	0.203403807	0.038085729	0.97636538	Alox12	upstream	-32957	3.6	1.9	0.7	-0.71509695	0.694801467	-0.972274483	0.520981035	arachidonate 12-lipoxygenase [Source:MGI Symbol;Acc:MGI:87998]
chr3	116500998	116501121	5.222977415	5.576559028	5.312605933	-0.353581612	0.348154525	0.081566498	0.75680103	-0.262991999	0.508372245	Rtcd1	inside	7148	1834.7	1858.2	2090.2	0.018928529	0.913120631	0.169207305	0.118209047	RNA terminal phosphate cyclase domain 1 [Source:MGI Symbol;Acc:MGI:1913618]
chr3	116499856	116499980	5.750295428	6.196849003	5.908039829	-0.446553575	0.173998682	0.105523742	0.745680356	-0.331531057	0.253393961	Rtcd1	inside	8290	1834.7	1858.2	2090.2	0.018928529	0.913120631	0.169207305	0.118209047	RNA terminal phosphate cyclase domain 1 [Source:MGI Symbol;Acc:MGI:1913618]
chr3	116515794	116516030	5.25496938	5.417606732	5.122685247	-0.162637352	0.668514218	0.113201867	0.752076673	-0.041282461	0.955478251	Dbt	inside	2841	1206.2	989.7	981.3	-0.282997787	0.075295445	-0.012991265	0.946678724	dihydrolipoamide branched chain transacylase E2 [Source:MGI Symbol;Acc:MGI:105386]
chr3	116514638	116514758	4.114851046	4.530600824	4.227049772	-0.415749778	0.387392234	0.121399802	0.787710434	-0.285480251	0.574834682	Dbt	inside	1627	1206.2	989.7	981.3	-0.282997787	0.075295445	-0.012991265	0.946678724	dihydrolipoamide branched chain transacylase E2 [Source:MGI Symbol;Acc:MGI:105386]
chr15	100623567	100623755	6.210008792	6.046923526	5.82773009	0.163085266	0.564091262	0.037062217	0.905670292	0.208235865	0.491761748	Dazap2	downstream	8032	5217.7	4584.8	3424.6	-0.185948832	0.078450881	-0.42102397	3.39E-06	DAZ associated protein 2 [Source:MGI Symbol;Acc:MGI:1344344]
chrX	38602972	38603071	4.802214426	4.626384647	3.961387019	0.175829779	0.702522683	0.4841246	0.25100283	0.66717096	0.075585525	Mcts1	inside	2443	688.4	1044.6	1389.2	0.599621206	4.51E-05	0.409888669	0.004148899	malignant T cell amplified sequence 1 [Source:MGI Symbol;Acc:MGI:1916245]
chr2	152628332	152628479	4.979974521	4.820622692	4.37742842	0.159351829	0.592411495	0.261421303	0.492797012	0.428748363	0.203231471	Rem1	inside	1454	0.6	1.3	7.2	0.685111829	0.700859074	2.122682534	0.056722631	rad and gem related GTP binding protein 1 [Source:MGI Symbol;Acc:MGI:1097696]
chr14	56402745	56402983	6.19244024	6.243345675	6.057139502	-0.050905435	0.950179827	0.00628219	0.993602244	-0.043210179	0.957703446	Rnf17	inside	166	12.8	13.8	18	0.132063863	0.885789056	0.375604089	0.552651728	ring finger protein 17 [Source:MGI Symbol;Acc:MGI:1353419]
chr14	56388574	56388720	5.247705671	5.395054514	5.027669714	-0.147348844	0.662721165	0.18502015	0.578606086	0.04662843	0.891628862	Rnf17	upstream	-14051	12.8	13.8	18	0.132063863	0.885789056	0.375604089	0.552651728	ring finger protein 17 [Source:MGI Symbol;Acc:MGI:1353419]
chr10	78274076	78274212	3.806962118	3.491762516	3.387966957	0.315199601	0.561417517	-0.080479383	0.950571256	0.244200634	0.525984094	Trappc10	upstream	-29502	3763	4349	5312.2	0.208095527	0.018819755	0.288514788	0.000306809	trafficking protein particle complex 10 [Source:MGI Symbol;Acc:MGI:1336209]
chr10	78218572	78218720	7.694000449	7.739462376	7.551429397	-0.045461926	0.886373459	0.005295904	0.988235291	-0.030660996	0.922020961	Trappc10	inside	25996	3763	4349	5312.2	0.208095527	0.018819755	0.288514788	0.000306809	trafficking protein particle complex 10 [Source:MGI Symbol;Acc:MGI:1336209]
chr10	78233689	78233830	4.881826634	4.622453499	4.827738817	0.259373136	0.427751844	-0.38797686	0.315381615	-0.119915618	0.815604122	Trappc10	inside	10882	3763	4349	5312.2	0.208095527	0.018819755	0.288514788	0.000306809	trafficking protein particle complex 10 [Source:MGI Symbol;Acc:MGI:1336209]
chr10	78228241	78228390	5.980839414	6.167899181	6.046843508	-0.187059766	0.510377782	-0.061720447	0.844881051	-0.23969773	0.431215271	Trappc10	inside	16326	3763	4349	5312.2	0.208095527	0.018819755	0.288514788	0.000306809	trafficking protein particle complex 10 [Source:MGI Symbol;Acc:MGI:1336209]
chr10	78255186	78255307	5.134315906	4.896923661	4.355349486	0.237392246	0.604935424	0.35810578	0.33139456	0.605501583	0.131975296	Trappc10	upstream	-10604	3763	4349	5312.2	0.208095527	0.018819755	0.288514788	0.000306809	trafficking protein particle complex 10 [Source:MGI Symbol;Acc:MGI:1336209]
chr10	78224246	78224391	4.91488642	4.162047608	4.81178773	0.752838812	0.150972053	-0.830340239	0.063611186	-0.071612627	0.802433061	Trappc10	inside	20324	3763	4349	5312.2	0.208095527	0.018819755	0.288514788	0.000306809	trafficking protein particle complex 10 [Source:MGI Symbol;Acc:MGI:1336209]
chr10	78260980	78261160	4.726490234	4.667663993	4.106918779	0.058826241	0.888870675	0.377832281	0.478198947	0.443581584	0.384009063	Trappc10	upstream	-16428	3763	4349	5312.2	0.208095527	0.018819755	0.288514788	0.000306809	trafficking protein particle complex 10 [Source:MGI Symbol;Acc:MGI:1336209]
chr16	97421936	97422075	4.469906374	4.651769076	4.580261864	-0.181862702	0.617549608	-0.110223508	0.784317901	-0.28428517	0.465744926	Mx1	downstream	40901	4.4	1.7	1	-1.090371047	0.511706784	-0.517246165	0.742432784	myxovirus (influenza virus) resistance 1 [Source:MGI Symbol;Acc:MGI:97243]
chr2	62605458	62605587	4.682362744	4.499189142	4.691671922	0.183173602	0.729457641	-0.374842711	0.35979735	-0.182128009	0.646352686	Fap	upstream	-31447	4.3	2.6	2.8	-0.639424568	0.640014057	0.063479374	0.963502488	fibroblast activation protein [Source:MGI Symbol;Acc:MGI:109608]
chr2	62477390	62477528	5.117005901	5.367106552	4.524867216	-0.250100651	0.421449105	0.660290847	0.054361473	0.417208767	0.240987066	Gcg	inside	6191	5.4	67.9	42.5	3.584368939	3.81E-11	-0.670578517	0.16261578	glucagon [Source:MGI Symbol;Acc:MGI:95674]
chr2	62513198	62513386	6.267784952	5.925920355	4.557763235	0.341864597	0.404421139	1.185011016	0.001702841	1.537544173	0.000470525	Gcg	upstream	-29642	5.4	67.9	42.5	3.584368939	3.81E-11	-0.670578517	0.16261578	glucagon [Source:MGI Symbol;Acc:MGI:95674]
chr2	62503055	62503223	4.333423377	4.932459371	3.633673929	-0.599035995	0.086907216	1.116242851	0.003506076	0.526210948	0.203909648	Gcg	upstream	-19489	5.4	67.9	42.5	3.584368939	3.81E-11	-0.670578517	0.16261578	glucagon [Source:MGI Symbol;Acc:MGI:95674]
chr6	126824890	126825001	5.657563108	5.207166071	5.529336205	0.450397036	0.155200249	-0.504251974	0.135722891	-0.045463229	0.89770756	Ndufa9	inside	24198	1910.6	1895.6	2358.2	-0.010580338	0.966724784	0.314321189	0.021884773	"NADH dehydrogenase (ubiquinone) 1 alpha subcomplex, 9 [Source:MGI Symbol;Acc:MGI:1913358]"
chr6	126837100	126837239	6.326183708	6.108246382	6.289564823	0.217937325	0.561348882	-0.364154209	0.340611196	-0.136126311	0.730499674	Ndufa9	inside	11974	1910.6	1895.6	2358.2	-0.010580338	0.966724784	0.314321189	0.021884773	"NADH dehydrogenase (ubiquinone) 1 alpha subcomplex, 9 [Source:MGI Symbol;Acc:MGI:1913358]"
chr4	129558269	129558408	5.824821795	5.567250552	5.194060549	0.257571243	0.37945004	0.191380352	0.612847486	0.455565749	0.194749057	Lck	inside	15303	303.9	181.3	105.5	-0.747083338	3.47E-05	-0.772943127	3.59E-05	lymphocyte protein tyrosine kinase [Source:MGI Symbol;Acc:MGI:96756]
chr4	129567471	129567666	5.391880399	5.411325195	5.086424025	-0.019444795	0.93651343	0.142896819	0.656395505	0.131306519	0.687783771	Lck	inside	6073	303.9	181.3	105.5	-0.747083338	3.47E-05	-0.772943127	3.59E-05	lymphocyte protein tyrosine kinase [Source:MGI Symbol;Acc:MGI:96756]
chr4	129566539	129566722	6.003814562	6.128285678	6.124085717	-0.124471116	0.649178908	-0.177708334	0.573166384	-0.293979012	0.339657977	Lck	inside	7011	303.9	181.3	105.5	-0.747083338	3.47E-05	-0.772943127	3.59E-05	lymphocyte protein tyrosine kinase [Source:MGI Symbol;Acc:MGI:96756]
chr4	129573757	129573974	5.643622278	5.954225857	5.774731212	-0.310603579	0.357797741	-0.003713417	0.99328813	-0.305393431	0.341827419	Lck	upstream	-225	303.9	181.3	105.5	-0.747083338	3.47E-05	-0.772943127	3.59E-05	lymphocyte protein tyrosine kinase [Source:MGI Symbol;Acc:MGI:96756]
chr4	129487328	129487471	6.071209377	5.855684682	5.981380939	0.215524695	0.443206326	-0.307513896	0.285456148	-0.084655427	0.73721181	Tssk3	downstream	3622	2.1	0.6	2.7	-1.185540873	0.478308907	1.526468017	0.263661169	testis-specific serine kinase 3 [Source:MGI Symbol;Acc:MGI:1929914]
chr6	18600383	18600517	4.538614513	4.149929066	4.415455942	0.388685447	0.46472554	-0.449629242	0.319760607	-0.050710757	0.832093451	Cttnbp2	upstream	-85112	3235.4	6716.7	24080.9	1.051417092	1.88E-17	1.838393204	1.15E-53	cortactin binding protein 2 [Source:MGI Symbol;Acc:MGI:1353467]
chr18	24215661	24215900	4.849310881	5.074846889	4.889913128	-0.225536008	0.577974096	0.001943169	0.96237212	-0.216115779	0.572236576	Galnt1	inside	10435	3610.1	2941.5	1640.5	-0.294752503	0.027165834	-0.841145649	6.01E-13	UDP-N-acetyl-alpha-D-galactosamine:polypeptide N-acetylgalactosaminyltransferase 1 [Source:MGI Symbol;Acc:MGI:894693]
chr18	24170880	24171025	4.005637002	3.980396932	2.691798655	0.02524007	0.98567556	1.104093647	0.069893191	1.139166165	0.02523403	Galnt1	upstream	-34393	3610.1	2941.5	1640.5	-0.294752503	0.027165834	-0.841145649	6.01E-13	UDP-N-acetyl-alpha-D-galactosamine:polypeptide N-acetylgalactosaminyltransferase 1 [Source:MGI Symbol;Acc:MGI:894693]
chr18	24219273	24219397	4.756364724	4.586973791	4.110972573	0.169390933	0.696517294	0.293799716	0.414615625	0.47185262	0.206967911	Galnt1	inside	13990	3610.1	2941.5	1640.5	-0.294752503	0.027165834	-0.841145649	6.01E-13	UDP-N-acetyl-alpha-D-galactosamine:polypeptide N-acetylgalactosaminyltransferase 1 [Source:MGI Symbol;Acc:MGI:894693]
chr18	24171400	24171501	4.410230598	4.608024138	3.875285825	-0.19779354	0.61240349	0.548863272	0.274169478	0.361608893	0.495476725	Galnt1	upstream	-33895	3610.1	2941.5	1640.5	-0.294752503	0.027165834	-0.841145649	6.01E-13	UDP-N-acetyl-alpha-D-galactosamine:polypeptide N-acetylgalactosaminyltransferase 1 [Source:MGI Symbol;Acc:MGI:894693]
chr18	24164232	24164396	4.55832626	4.044044808	3.979860728	0.514281452	0.181188783	-0.119227049	0.753384952	0.403968213	0.28693004	Galnt1	upstream	-41031	3610.1	2941.5	1640.5	-0.294752503	0.027165834	-0.841145649	6.01E-13	UDP-N-acetyl-alpha-D-galactosamine:polypeptide N-acetylgalactosaminyltransferase 1 [Source:MGI Symbol;Acc:MGI:894693]
chr6	115619760	115619918	5.022362898	5.518395316	4.821078187	-0.496032418	0.135253745	0.515315278	0.154959448	0.026319575	0.947729622	Mkrn2	downstream	17900	1006.5	1042.8	1840.6	0.051062202	0.718029024	0.81811823	1.17E-20	"makorin, ring finger protein, 2 [Source:MGI Symbol;Acc:MGI:1914277]"
chr6	115617740	115617874	5.104275113	5.468082606	5.349157824	-0.363807494	0.395101034	-0.06278076	0.849805175	-0.419057746	0.324935681	Mkrn2	inside	15868	1006.5	1042.8	1840.6	0.051062202	0.718029024	0.81811823	1.17E-20	"makorin, ring finger protein, 2 [Source:MGI Symbol;Acc:MGI:1914277]"
chr6	115348194	115348370	3.64798717	3.885143795	3.912857719	-0.237156625	0.688224213	-0.20913497	0.747226906	-0.438522196	0.478095781	Pparg	upstream	-12940	0	0.9	5.3	1.708285798	0.322189372	2.135477522	0.081664464	peroxisome proliferator activated receptor gamma [Source:MGI Symbol;Acc:MGI:97747]
chr6	115333949	115334061	4.265305017	3.611687864	2.885596833	0.653617153	0.106394037	0.543367262	0.253260818	1.207088071	0.009495503	Pparg	upstream	-27217	0	0.9	5.3	1.708285798	0.322189372	2.135477522	0.081664464	peroxisome proliferator activated receptor gamma [Source:MGI Symbol;Acc:MGI:97747]
chr6	115694911	115695051	3.935687915	4.00957396	3.540466031	-0.073886046	0.963878607	0.286473807	0.615954551	0.218996951	0.65451001	Raf1	upstream	-18346	8534.9	9765.2	12400.8	0.194196881	0.000734163	0.344471224	6.43E-11	v-raf-leukemia viral oncogene 1 [Source:MGI Symbol;Acc:MGI:97847]
chr7	127215636	127215764	6.208808444	5.704817482	5.685115372	0.503990962	0.078236085	-0.162493134	0.576500047	0.349432542	0.226985734	01-Sep	inside	2798	765.3	653.6	88.4	-0.228186793	0.148307571	-2.871660933	5.97E-81	septin 1 [Source:MGI Symbol;Acc:MGI:1858916]
chr7	127221620	127221741	6.344369224	6.175230469	5.916558907	0.169138756	0.563775865	0.075832541	0.797885491	0.254687851	0.417334262	01-Sep	upstream	-3182	765.3	653.6	88.4	-0.228186793	0.148307571	-2.871660933	5.97E-81	septin 1 [Source:MGI Symbol;Acc:MGI:1858916]
chr15	80032611	80032735	6.07683416	6.191667182	6.10136541	-0.114833023	0.750401159	-0.091675019	0.767816412	-0.197970887	0.540137087	Pdgfb	upstream	-17865	20.3	13.7	58	-0.562807612	0.37729598	2.023519362	1.12E-05	"platelet derived growth factor, B polypeptide [Source:MGI Symbol;Acc:MGI:97528]"
chr15	80042554	80042696	5.138709926	4.888787716	5.087036165	0.24992221	0.464336219	-0.379934629	0.302878336	-0.122138407	0.745377542	Pdgfb	upstream	-27817	20.3	13.7	58	-0.562807612	0.37729598	2.023519362	1.12E-05	"platelet derived growth factor, B polypeptide [Source:MGI Symbol;Acc:MGI:97528]"
chr15	80044499	80044623	6.692686423	6.947669898	6.865660867	-0.254983475	0.381322002	-0.100805605	0.723149454	-0.34731605	0.216334279	Pdgfb	upstream	-29753	20.3	13.7	58	-0.562807612	0.37729598	2.023519362	1.12E-05	"platelet derived growth factor, B polypeptide [Source:MGI Symbol;Acc:MGI:97528]"
chr15	80001722	80001915	5.472683995	5.662181059	5.055852255	-0.189497064	0.812415929	0.425449053	0.643844405	0.237165477	0.800548868	Pdgfb	inside	12990	20.3	13.7	58	-0.562807612	0.37729598	2.023519362	1.12E-05	"platelet derived growth factor, B polypeptide [Source:MGI Symbol;Acc:MGI:97528]"
chr15	80030608	80030773	4.127748903	5.012231048	4.366391598	-0.884482145	0.014253283	0.463908314	0.286899454	-0.414677203	0.322956462	Pdgfb	upstream	-15882	20.3	13.7	58	-0.562807612	0.37729598	2.023519362	1.12E-05	"platelet derived growth factor, B polypeptide [Source:MGI Symbol;Acc:MGI:97528]"
chr15	79996584	79996740	4.596994262	4.693214504	4.411527888	-0.096220242	0.776942734	0.099456239	0.731078794	0.010941409	0.936716179	Pdgfb	inside	18146	20.3	13.7	58	-0.562807612	0.37729598	2.023519362	1.12E-05	"platelet derived growth factor, B polypeptide [Source:MGI Symbol;Acc:MGI:97528]"
chr15	101241495	101241643	4.448239048	4.270524	4.011905384	0.177715048	0.744436417	0.074750168	0.858360498	0.262055996	0.589452266	Grasp	downstream	17361	307.4	374.6	356.4	0.282676246	0.084535656	-0.072537003	0.673357666	GRP1 (general receptor for phosphoinositides 1)-associated scaffold protein [Source:MGI Symbol;Acc:MGI:1860303]
chr15	101230874	101231073	3.816621261	4.255803634	4.124541327	-0.439182373	0.334633202	-0.050300954	0.982323768	-0.481571386	0.366007034	Grasp	inside	6766	307.4	374.6	356.4	0.282676246	0.084535656	-0.072537003	0.673357666	GRP1 (general receptor for phosphoinositides 1)-associated scaffold protein [Source:MGI Symbol;Acc:MGI:1860303]
chr15	101165694	101165821	6.044199536	6.139727714	3.921640498	-0.095528178	0.753405706	2.035284392	5.16E-08	1.947704665	8.27E-08	Acvr1b	upstream	-8347	3094.3	4581.7	8132.6	0.565572297	5.93E-10	0.826855261	1.98E-21	"activin A receptor, type 1B [Source:MGI Symbol;Acc:MGI:1338944]"
chr15	101166091	101166201	4.930400894	4.38002815	2.612427904	0.550372744	0.193554764	1.583771096	0.001386884	2.144540994	1.20E-06	Acvr1b	upstream	-7959	3094.3	4581.7	8132.6	0.565572297	5.93E-10	0.826855261	1.98E-21	"activin A receptor, type 1B [Source:MGI Symbol;Acc:MGI:1338944]"
chr15	101197798	101197958	5.790393806	5.609933247	5.573569709	0.180460559	0.623276947	-0.146699088	0.636114442	0.042479427	0.949824605	Acvr1b	inside	23773	3094.3	4581.7	8132.6	0.565572297	5.93E-10	0.826855261	1.98E-21	"activin A receptor, type 1B [Source:MGI Symbol;Acc:MGI:1338944]"
chr15	101179399	101179520	4.646392242	4.85278135	4.470803267	-0.206389108	0.656005092	0.198119099	0.677924306	0.002121455	0.985891673	Acvr1b	inside	5355	3094.3	4581.7	8132.6	0.565572297	5.93E-10	0.826855261	1.98E-21	"activin A receptor, type 1B [Source:MGI Symbol;Acc:MGI:1338944]"
chr15	101194838	101194989	6.56855587	6.562022128	6.428403715	0.006533742	0.984406752	-0.048324148	0.883588321	-0.033992175	0.918371411	Acvr1b	inside	20809	3094.3	4581.7	8132.6	0.565572297	5.93E-10	0.826855261	1.98E-21	"activin A receptor, type 1B [Source:MGI Symbol;Acc:MGI:1338944]"
chr15	101186543	101186727	4.627555131	4.839201836	4.931390335	-0.211646705	0.637785721	-0.274025595	0.397899397	-0.478456336	0.189838641	Acvr1b	inside	12530	3094.3	4581.7	8132.6	0.565572297	5.93E-10	0.826855261	1.98E-21	"activin A receptor, type 1B [Source:MGI Symbol;Acc:MGI:1338944]"
chr15	103379600	103379731	4.305768104	4.897427287	4.072806671	-0.591659183	0.145069113	0.642285529	0.106876822	0.060014798	0.935374528	Itga5	upstream	-12903	1414	790.1	12.1	-0.837794473	3.19E-05	-5.952311332	2.60E-89	integrin alpha 5 (fibronectin receptor alpha) [Source:MGI Symbol;Acc:MGI:96604]
chr5	71114939	71115063	3.947989663	5.004603696	4.187561704	-1.056614033	0.034455956	0.636595138	0.192236576	-0.413269844	0.394065999	Gabra2	upstream	-19152	114.1	462.3	1808.8	2.005644797	6.14E-47	1.96606692	4.10E-65	"gamma-aminobutyric acid (GABA) A receptor, subunit alpha 2 [Source:MGI Symbol;Acc:MGI:95614]"
chr11	55107438	55107550	6.793131969	6.663193888	6.631284823	0.129938082	0.673424909	-0.150124456	0.611958819	-0.011692753	0.960395523	Gm2a	inside	9378	819.7	608.6	826.8	-0.429561076	0.000373643	0.441140461	0.000124734	GM2 ganglioside activator protein [Source:MGI Symbol;Acc:MGI:95762]
chr5	3813950	3814157	4.962939967	4.628639219	5.291283151	0.334300748	0.494610799	-0.845579618	0.058721969	-0.502804102	0.117428814	Krit1	inside	10888	2655.4	3066.6	3522.1	0.208160229	0.007351514	0.199377156	0.006152839	"KRIT1, ankyrin repeat containing [Source:MGI Symbol;Acc:MGI:1930618]"
chr6	82908933	82909081	5.523717194	5.924273627	5.692619323	-0.400556433	0.237682302	0.050400499	0.890990917	-0.342480499	0.297952507	Sema4f	downstream	30762	193.4	264.3	2432.4	0.441076898	0.038416147	3.19139398	1.46E-78	"sema domain, immunoglobulin domain (Ig), TM domain, and short cytoplasmic domain [Source:MGI Symbol;Acc:MGI:1340055]"
chr6	82883981	82884158	5.539732923	5.595229065	5.357057246	-0.055496142	0.846018615	0.055304078	0.883504689	0.007946371	0.996193669	Sema4f	downstream	55699	193.4	264.3	2432.4	0.441076898	0.038416147	3.19139398	1.46E-78	"sema domain, immunoglobulin domain (Ig), TM domain, and short cytoplasmic domain [Source:MGI Symbol;Acc:MGI:1340055]"
chr6	82862883	82863108	3.944952683	4.09131263	4.219375209	-0.146359948	0.805917352	-0.311672881	0.520138858	-0.447981756	0.35574749	Sema4f	downstream	76773	193.4	264.3	2432.4	0.441076898	0.038416147	3.19139398	1.46E-78	"sema domain, immunoglobulin domain (Ig), TM domain, and short cytoplasmic domain [Source:MGI Symbol;Acc:MGI:1340055]"
chr6	82892825	82893116	4.396917466	4.67947627	4.224335427	-0.282558805	0.458815696	0.27202912	0.51190181	-0.001390364	0.998813334	Sema4f	downstream	46799	193.4	264.3	2432.4	0.441076898	0.038416147	3.19139398	1.46E-78	"sema domain, immunoglobulin domain (Ig), TM domain, and short cytoplasmic domain [Source:MGI Symbol;Acc:MGI:1340055]"
chr6	82937094	82937222	6.124391819	6.377706668	5.709096761	-0.253314849	0.423225301	0.486994138	0.116969652	0.241372898	0.410742892	Sema4f	inside	2611	193.4	264.3	2432.4	0.441076898	0.038416147	3.19139398	1.46E-78	"sema domain, immunoglobulin domain (Ig), TM domain, and short cytoplasmic domain [Source:MGI Symbol;Acc:MGI:1340055]"
chr6	82834103	82834239	5.540261112	6.128973894	6.226743558	-0.588712782	0.067666604	-0.280559927	0.351757002	-0.859873311	0.009286111	Hk2	upstream	-59717	6155.9	3903.9	1285.9	-0.655558605	6.53E-06	-1.597504128	2.63E-31	hexokinase 2 [Source:MGI Symbol;Acc:MGI:1315197]
chr6	82823191	82823344	5.262580561	5.020166297	5.474260219	0.242414264	0.553791981	-0.63680936	0.095301625	-0.385586244	0.338653276	Hk2	upstream	-48814	6155.9	3903.9	1285.9	-0.655558605	6.53E-06	-1.597504128	2.63E-31	hexokinase 2 [Source:MGI Symbol;Acc:MGI:1315197]
chr11	77953442	77953599	4.869572979	4.713778886	4.149530814	0.155794092	0.653384599	0.382948388	0.412406855	0.544391264	0.22310384	Sez6	inside	22719	1960.1	14107.7	71611.5	2.841636535	5.19E-100	2.338139459	1.73E-70	seizure related gene 6 [Source:MGI Symbol;Acc:MGI:104745]
chr4	134088770	134088948	4.256129799	3.939756525	4.52342916	0.316373274	0.627418374	-0.766873643	0.205312704	-0.44272235	0.314666701	Cd52	inside	6223	4	1.5	0.6	-1.137592495	0.43419516	-0.867735861	0.54408611	CD52 antigen [Source:MGI Symbol;Acc:MGI:1346088]
chr11	77509993	77510116	5.605398527	5.357971538	5.067081022	0.247426989	0.494930391	0.109061019	0.713226569	0.365304909	0.316362192	Abhd15	upstream	-5068	145.9	93.2	34.1	-0.647270411	0.003868598	-1.438320529	2.31E-09	abhydrolase domain containing 15 [Source:MGI Symbol;Acc:MGI:1914727]
chr11	77504518	77504703	6.213110173	5.918936825	6.232818273	0.294173349	0.548370957	-0.494694516	0.341767888	-0.196640509	0.723431429	Abhd15	upstream	-10512	145.9	93.2	34.1	-0.647270411	0.003868598	-1.438320529	2.31E-09	abhydrolase domain containing 15 [Source:MGI Symbol;Acc:MGI:1914727]
chr11	77511501	77511626	4.190264396	4.403251924	3.739625414	-0.212987527	0.606189822	0.479334631	0.290186488	0.276053058	0.478488365	Abhd15	upstream	-3558	145.9	93.2	34.1	-0.647270411	0.003868598	-1.438320529	2.31E-09	abhydrolase domain containing 15 [Source:MGI Symbol;Acc:MGI:1914727]
chr11	77508864	77508994	5.68050155	5.400352725	5.472697043	0.280148826	0.424871154	-0.255115157	0.505844872	0.033574749	0.871523675	Abhd15	upstream	-6193	145.9	93.2	34.1	-0.647270411	0.003868598	-1.438320529	2.31E-09	abhydrolase domain containing 15 [Source:MGI Symbol;Acc:MGI:1914727]
chr6	83037470	83037616	5.648116639	5.417697892	5.190767708	0.230418746	0.494927789	0.045120191	0.8695112	0.282915653	0.361475355	Loxl3	inside	3369	839.2	302.5	45.6	-1.469846527	9.28E-17	-2.698230803	7.83E-38	lysyl oxidase-like 3 [Source:MGI Symbol;Acc:MGI:1337004]
chr10	128693337	128693529	4.953296656	5.457704083	4.570677424	-0.504407427	0.13702854	0.705110679	0.084885739	0.207102693	0.609061853	Rab5b	inside	2835	2542.4	2988.7	3423.4	0.233046663	0.027631491	0.195273903	0.050150917	"RAB5B, member RAS oncogene family [Source:MGI Symbol;Acc:MGI:105938]"
chr10	78049900	78050042	3.740112236	3.526745523	4.157658162	0.213366713	0.715935738	-0.811163432	0.125200393	-0.59343371	0.316997654	Aire	upstream	-6361	6.4	10.5	9.9	0.688495309	0.435673704	-0.090630004	0.914097479	autoimmune regulator (autoimmune polyendocrinopathy candidiasis ectodermal dystrophy) [Source:MGI Symbol;Acc:MGI:1338803]
chr10	78055032	78055199	4.775106658	5.188405862	4.405611818	-0.413299204	0.224607943	0.600295371	0.092077572	0.194501975	0.589544639	Aire	upstream	-11506	6.4	10.5	9.9	0.688495309	0.435673704	-0.090630004	0.914097479	autoimmune regulator (autoimmune polyendocrinopathy candidiasis ectodermal dystrophy) [Source:MGI Symbol;Acc:MGI:1338803]
chr10	78092759	78092908	5.87541443	5.371968278	5.579059669	0.503446152	0.127955522	-0.388274767	0.357413039	0.120508836	0.787126323	Icosl	downstream	23473	60.1	69.5	7	0.202600989	0.646371339	-3.260064487	2.04E-15	icos ligand [Source:MGI Symbol;Acc:MGI:1354701]
chr10	78118253	78118377	4.551660407	4.212690992	3.649464246	0.338969415	0.481111164	0.379791951	0.407841973	0.729367982	0.138571623	Icosl	downstream	48954	60.1	69.5	7	0.202600989	0.646371339	-3.260064487	2.04E-15	icos ligand [Source:MGI Symbol;Acc:MGI:1354701]
chr10	78057747	78057894	5.117524209	5.366205184	5.16469018	-0.248680975	0.412162322	0.019561528	0.950055244	-0.22179778	0.497866667	Icosl	upstream	-11541	60.1	69.5	7	0.202600989	0.646371339	-3.260064487	2.04E-15	icos ligand [Source:MGI Symbol;Acc:MGI:1354701]
chr10	78105857	78105992	5.981360636	5.962903349	4.450754918	0.018457286	0.968707171	1.329374796	0.000504707	1.357746862	0.000504141	Icosl	downstream	36563	60.1	69.5	7	0.202600989	0.646371339	-3.260064487	2.04E-15	icos ligand [Source:MGI Symbol;Acc:MGI:1354701]
chr8	123073724	123073940	4.062850897	4.11599349	4.319961212	-0.053142593	0.963104212	-0.386536593	0.309551174	-0.431280327	0.433664875	Spg7	inside	10889	2847.9	3330	3035	0.224550568	0.086335868	-0.133552087	0.292447871	spastic paraplegia 7 homolog (human) [Source:MGI Symbol;Acc:MGI:2385906]
chr8	123056652	123056785	6.427451383	6.398987714	6.666016586	0.028463669	0.913382486	-0.448655471	0.130093131	-0.412649366	0.128414906	Spg7	upstream	-6225	2847.9	3330	3035	0.224550568	0.086335868	-0.133552087	0.292447871	spastic paraplegia 7 homolog (human) [Source:MGI Symbol;Acc:MGI:2385906]
chr8	123080727	123080870	4.657136744	4.003566217	4.792771202	0.653570527	0.162561568	-0.969777466	0.060048179	-0.309876041	0.433150794	Spg7	inside	17855	2847.9	3330	3035	0.224550568	0.086335868	-0.133552087	0.292447871	spastic paraplegia 7 homolog (human) [Source:MGI Symbol;Acc:MGI:2385906]
chr8	123044755	123044877	5.433287981	5.66649835	5.391468001	-0.233210369	0.471382458	0.092530899	0.742870481	-0.131980237	0.68084149	Spg7	upstream	-18127	2847.9	3330	3035	0.224550568	0.086335868	-0.133552087	0.292447871	spastic paraplegia 7 homolog (human) [Source:MGI Symbol;Acc:MGI:2385906]
chr8	123074311	123074438	5.785959212	6.011713454	5.975428413	-0.225754242	0.45298473	-0.145566202	0.634070997	-0.363399479	0.235547268	Spg7	inside	11431	2847.9	3330	3035	0.224550568	0.086335868	-0.133552087	0.292447871	spastic paraplegia 7 homolog (human) [Source:MGI Symbol;Acc:MGI:2385906]
chr8	123081595	123081743	4.540400294	4.615342309	4.557241458	-0.074942015	0.902013911	-0.123478381	0.828945362	-0.190885108	0.750357004	Spg7	inside	18726	2847.9	3330	3035	0.224550568	0.086335868	-0.133552087	0.292447871	spastic paraplegia 7 homolog (human) [Source:MGI Symbol;Acc:MGI:2385906]
chr8	123076808	123077015	4.924792077	4.669278231	4.555619472	0.255513846	0.494621531	-0.069276017	0.912925601	0.19464579	0.564675343	Spg7	inside	13969	2847.9	3330	3035	0.224550568	0.086335868	-0.133552087	0.292447871	spastic paraplegia 7 homolog (human) [Source:MGI Symbol;Acc:MGI:2385906]
chr8	123147776	123147893	7.657306323	7.577453331	7.587716151	0.079852992	0.751113005	-0.192739949	0.408456282	-0.104472685	0.640466218	Sult5a1	inside	10481	1.6	0.7	13.7	-0.935016698	0.538696752	3.734092444	0.000169039	"sulfotransferase family 5A, member 1 [Source:MGI Symbol;Acc:MGI:1931463]"
chr8	123149114	123149314	4.986075372	4.87058374	4.804197198	0.115491631	0.823389938	-0.115812394	0.801305167	0.007832562	0.990558712	Sult5a1	inside	9101	1.6	0.7	13.7	-0.935016698	0.538696752	3.734092444	0.000169039	"sulfotransferase family 5A, member 1 [Source:MGI Symbol;Acc:MGI:1931463]"
chr8	123140864	123140987	5.755913728	5.479469138	5.227329692	0.27644459	0.452211483	0.069050804	0.808696678	0.355100344	0.316847656	Sult5a1	downstream	17389	1.6	0.7	13.7	-0.935016698	0.538696752	3.734092444	0.000169039	"sulfotransferase family 5A, member 1 [Source:MGI Symbol;Acc:MGI:1931463]"
chr8	123088983	123089215	5.37438042	5.354337076	5.298801859	0.020043344	0.893036748	-0.126088667	0.702087883	-0.098674536	0.8455553	Rpl13	upstream	-13252	3464.4	3182	2491.9	-0.123012953	0.29294992	-0.352042338	0.000145954	ribosomal protein L13 [Source:MGI Symbol;Acc:MGI:105922]
chr8	123090129	123090280	5.828345676	5.637793059	5.346289739	0.190552616	0.686545347	0.110281851	0.851300059	0.304918112	0.576322971	Rpl13	upstream	-12147	3464.4	3182	2491.9	-0.123012953	0.29294992	-0.352042338	0.000145954	ribosomal protein L13 [Source:MGI Symbol;Acc:MGI:105922]
chr8	123091975	123092110	5.191053844	5.180426389	4.571407903	0.010627455	0.951409671	0.427275791	0.262467638	0.444146724	0.253147149	Rpl13	upstream	-10309	3464.4	3182	2491.9	-0.123012953	0.29294992	-0.352042338	0.000145954	ribosomal protein L13 [Source:MGI Symbol;Acc:MGI:105922]
chr8	123101334	123101460	4.579805404	4.396555569	4.416123847	0.183249835	0.582315068	-0.202669813	0.692629036	-0.012089646	0.990613655	Rpl13	upstream	-954	3464.4	3182	2491.9	-0.123012953	0.29294992	-0.352042338	0.000145954	ribosomal protein L13 [Source:MGI Symbol;Acc:MGI:105922]
chr8	123087374	123087499	6.367312137	6.372278283	6.105803555	-0.004966145	0.977181006	0.083898364	0.785716422	0.087297735	0.791215234	Rpl13	upstream	-14915	3464.4	3182	2491.9	-0.123012953	0.29294992	-0.352042338	0.000145954	ribosomal protein L13 [Source:MGI Symbol;Acc:MGI:105922]
chr8	123095338	123095467	5.731943438	5.755982255	5.266656395	-0.024038817	0.90576608	0.30686907	0.351078691	0.290781054	0.419585604	Rpl13	upstream	-6949	3464.4	3182	2491.9	-0.123012953	0.29294992	-0.352042338	0.000145954	ribosomal protein L13 [Source:MGI Symbol;Acc:MGI:105922]
chr8	123211571	123211690	7.341941105	7.144784147	7.233489949	0.197156958	0.549791998	-0.271467412	0.432545369	-0.0649883	0.846309963	Chmp1a	inside	1133	3159.3	3526.2	5434.9	0.15889751	0.038513188	0.623499988	5.52E-22	charged multivesicular body protein 1A [Source:MGI Symbol;Acc:MGI:1920159]
chr11	75340180	75340371	6.047169612	5.272266822	6.030306304	0.77490279	0.030272306	-0.940391705	0.010663899	-0.157799939	0.623871507	Rpa1	inside	8048	6685.7	4846.6	1551.5	-0.463649817	1.17E-05	-1.641077232	6.41E-61	replication protein A1 [Source:MGI Symbol;Acc:MGI:1915525]
chr11	75297582	75297725	4.701948849	4.818254172	4.802501611	-0.116305323	0.812827012	-0.165436948	0.646274086	-0.274914319	0.479284631	Rpa1	downstream	50670	6685.7	4846.6	1551.5	-0.463649817	1.17E-05	-1.641077232	6.41E-61	replication protein A1 [Source:MGI Symbol;Acc:MGI:1915525]
chr11	75312421	75312543	5.328717905	5.341908963	5.43102791	-0.013191057	0.923551374	-0.271523177	0.385094569	-0.276328789	0.379001578	Rpa1	inside	35842	6685.7	4846.6	1551.5	-0.463649817	1.17E-05	-1.641077232	6.41E-61	replication protein A1 [Source:MGI Symbol;Acc:MGI:1915525]
chr11	75331114	75331280	3.956614937	4.610162955	4.173495469	-0.653548018	0.118258097	0.254186351	0.667003161	-0.391464412	0.488710584	Rpa1	inside	17127	6685.7	4846.6	1551.5	-0.463649817	1.17E-05	-1.641077232	6.41E-61	replication protein A1 [Source:MGI Symbol;Acc:MGI:1915525]
chr11	75292420	75292578	4.458008495	4.046299726	2.578356771	0.411708769	0.32548311	1.284360292	0.010375747	1.707029632	0.000291469	Rpa1	downstream	55825	6685.7	4846.6	1551.5	-0.463649817	1.17E-05	-1.641077232	6.41E-61	replication protein A1 [Source:MGI Symbol;Acc:MGI:1915525]
chr11	75317953	75318092	4.889054174	5.078266592	5.298006817	-0.189212418	0.630710641	-0.402642361	0.278521264	-0.582972871	0.124861268	Rpa1	inside	30302	6685.7	4846.6	1551.5	-0.463649817	1.17E-05	-1.641077232	6.41E-61	replication protein A1 [Source:MGI Symbol;Acc:MGI:1915525]
chr11	75303203	75303339	6.37472679	6.223594447	6.441068432	0.151132343	0.554392414	-0.399262659	0.249048607	-0.239548729	0.484554358	Rpa1	inside	45053	6685.7	4846.6	1551.5	-0.463649817	1.17E-05	-1.641077232	6.41E-61	replication protein A1 [Source:MGI Symbol;Acc:MGI:1915525]
chr11	75301249	75301368	4.753140022	4.789748313	4.774530627	-0.036608291	0.841605902	-0.166332122	0.711897705	-0.195321311	0.541128163	Rpa1	inside	47016	6685.7	4846.6	1551.5	-0.463649817	1.17E-05	-1.641077232	6.41E-61	replication protein A1 [Source:MGI Symbol;Acc:MGI:1915525]
chr11	75307281	75307409	5.385550898	5.65841565	5.520234386	-0.272864752	0.482293153	-0.043879014	0.911582455	-0.308996702	0.441521776	Rpa1	inside	40979	6685.7	4846.6	1551.5	-0.463649817	1.17E-05	-1.641077232	6.41E-61	replication protein A1 [Source:MGI Symbol;Acc:MGI:1915525]
chr8	12681380	12681522	5.699442517	6.137613785	5.715146419	-0.438171269	0.207328349	0.239870047	0.53880635	-0.189769284	0.590133917	Tubgcp3	upstream	-9203	4563.9	4041.9	2702.3	-0.17542768	0.048003651	-0.580490783	2.78E-14	"tubulin, gamma complex associated protein 3 [Source:MGI Symbol;Acc:MGI:2183752]"
chr8	12688199	12688306	4.314591952	4.127759658	3.872794557	0.186832294	0.64343515	0.074168775	0.917387674	0.265580376	0.574927045	Tubgcp3	upstream	-16004	4563.9	4041.9	2702.3	-0.17542768	0.048003651	-0.580490783	2.78E-14	"tubulin, gamma complex associated protein 3 [Source:MGI Symbol;Acc:MGI:2183752]"
chr10	6414222	6414440	4.085632557	4.806994536	4.59880935	-0.721361978	0.036755107	0.025875727	0.925940551	-0.686952139	0.061619855	Oprm1	upstream	-344176	0	2	6.1	2.422060288	0.11584599	1.422281961	0.238544191	"opioid receptor, mu 1 [Source:MGI Symbol;Acc:MGI:97441]"
chr10	6361088	6361214	5.308484366	4.880975286	5.298264869	0.42750908	0.193823663	-0.599067028	0.059198931	-0.16383141	0.562846609	Oprm1	upstream	-397356	0	2	6.1	2.422060288	0.11584599	1.422281961	0.238544191	"opioid receptor, mu 1 [Source:MGI Symbol;Acc:MGI:97441]"
chr10	6566649	6566835	3.872041715	4.076843773	4.061244535	-0.204802059	0.56785388	-0.165748636	0.731356745	-0.364811492	0.367527749	Oprm1	upstream	-191765	0	2	6.1	2.422060288	0.11584599	1.422281961	0.238544191	"opioid receptor, mu 1 [Source:MGI Symbol;Acc:MGI:97441]"
chr14	70440422	70440540	6.176044836	6.061649331	6.104087663	0.114395505	0.678511934	-0.2246151	0.515812664	-0.102420777	0.757358429	Polr3d	inside	2990	1613.4	1444.6	1556.6	-0.161061374	0.114923892	0.108922946	0.261953461	polymerase (RNA) III (DNA directed) polypeptide D [Source:MGI Symbol;Acc:MGI:1914315]
chr14	70441258	70441453	5.577834366	5.579445194	5.29760705	-0.001610828	0.985004859	0.100635682	0.792754747	0.105410538	0.752090204	Polr3d	inside	2115	1613.4	1444.6	1556.6	-0.161061374	0.114923892	0.108922946	0.261953461	polymerase (RNA) III (DNA directed) polypeptide D [Source:MGI Symbol;Acc:MGI:1914315]
chr11	52303789	52303911	4.891664496	4.529482988	4.781462734	0.362181508	0.375879673	-0.433443822	0.328028116	-0.065128493	0.819369315	Tcf7	upstream	-20836	223.7	180.9	104.4	-0.31015456	0.219077202	-0.781698978	0.000278191	"transcription factor 7, T cell specific [Source:MGI Symbol;Acc:MGI:98507]"
chr11	52291420	52291604	4.798650937	5.090881983	4.732883193	-0.292231046	0.423360182	0.175867857	0.606587432	-0.108533785	0.797674004	Tcf7	upstream	-8498	223.7	180.9	104.4	-0.31015456	0.219077202	-0.781698978	0.000278191	"transcription factor 7, T cell specific [Source:MGI Symbol;Acc:MGI:98507]"
chr11	52318962	52319107	5.331545832	5.522448095	5.449514614	-0.190902263	0.559800617	-0.109179625	0.717167696	-0.291824609	0.357904671	Tcf7	upstream	-36020	223.7	180.9	104.4	-0.31015456	0.219077202	-0.781698978	0.000278191	"transcription factor 7, T cell specific [Source:MGI Symbol;Acc:MGI:98507]"
chr11	52281725	52281903	5.855521339	5.802867676	5.741583121	0.052653662	0.912499453	-0.121240152	0.749620488	-0.059519036	0.858696593	Tcf7	inside	1200	223.7	180.9	104.4	-0.31015456	0.219077202	-0.781698978	0.000278191	"transcription factor 7, T cell specific [Source:MGI Symbol;Acc:MGI:98507]"
chr11	52294300	52294442	5.392202692	5.570304877	5.657619775	-0.178102185	0.632833597	-0.269220331	0.403151141	-0.439260721	0.166780661	Tcf7	upstream	-11357	223.7	180.9	104.4	-0.31015456	0.219077202	-0.781698978	0.000278191	"transcription factor 7, T cell specific [Source:MGI Symbol;Acc:MGI:98507]"
chrX	13290426	13290569	4.667612151	4.542310046	4.405774069	0.125302105	0.641355902	-0.044993682	0.83748537	0.087558102	0.757415696	Ddx3x	inside	9527	32018.1	33919.8	23632.3	0.083190431	0.354035822	-0.521081239	6.91E-15	"DEAD/H (Asp-Glu-Ala-Asp/His) box polypeptide 3, X-linked [Source:MGI Symbol;Acc:MGI:103064]"
chrX	13291081	13291233	4.854525107	4.552502281	3.967641027	0.302022826	0.479036405	0.404163457	0.37777145	0.712389984	0.069170803	Ddx3x	inside	10186	32018.1	33919.8	23632.3	0.083190431	0.354035822	-0.521081239	6.91E-15	"DEAD/H (Asp-Glu-Ala-Asp/His) box polypeptide 3, X-linked [Source:MGI Symbol;Acc:MGI:103064]"
chr8	70814545	70814805	5.056562423	5.432941088	5.02916554	-0.376378665	0.417724011	0.222646984	0.581338314	-0.148178606	0.77380768	Il12rb1	inside	6225	1.6	1	3.4	-0.557310524	0.756999276	1.464664829	0.2438848	"interleukin 12 receptor, beta 1 [Source:MGI Symbol;Acc:MGI:104579]"
chr3	89497578	89497708	4.131774341	4.461337225	3.759344468	-0.329562884	0.373264126	0.518410095	0.209686646	0.19967123	0.695710899	Kcnn3	upstream	-22522	446.9	512.3	1778.8	0.197983113	0.287887817	1.789188135	2.16E-39	"potassium intermediate/small conductance calcium-activated channel, subfamily N, member 3 [Source:MGI Symbol;Acc:MGI:2153183]"
chr3	89580082	89580306	4.950627938	4.892424892	4.890029114	0.058203046	0.923997155	-0.179761292	0.623281687	-0.113594488	0.770872884	Kcnn3	inside	60029	446.9	512.3	1778.8	0.197983113	0.287887817	1.789188135	2.16E-39	"potassium intermediate/small conductance calcium-activated channel, subfamily N, member 3 [Source:MGI Symbol;Acc:MGI:2153183]"
chr3	89615624	89615790	4.729264849	4.638083485	4.481468595	0.091181364	0.824103215	-0.025248227	0.897443341	0.071431413	0.949994854	Kcnn3	inside	95542	446.9	512.3	1778.8	0.197983113	0.287887817	1.789188135	2.16E-39	"potassium intermediate/small conductance calcium-activated channel, subfamily N, member 3 [Source:MGI Symbol;Acc:MGI:2153183]"
chr3	89610776	89610965	4.734042345	4.898420574	4.024723841	-0.164378229	0.656560947	0.691009217	0.087949457	0.536363769	0.163298359	Kcnn3	inside	90705	446.9	512.3	1778.8	0.197983113	0.287887817	1.789188135	2.16E-39	"potassium intermediate/small conductance calcium-activated channel, subfamily N, member 3 [Source:MGI Symbol;Acc:MGI:2153183]"
chr3	89583650	89583772	6.215643918	6.071916212	3.725440582	0.143727706	0.692344012	2.163274118	1.15E-06	2.316844146	1.56E-09	Kcnn3	inside	63546	446.9	512.3	1778.8	0.197983113	0.287887817	1.789188135	2.16E-39	"potassium intermediate/small conductance calcium-activated channel, subfamily N, member 3 [Source:MGI Symbol;Acc:MGI:2153183]"
chr3	89609463	89609639	6.319362526	6.144050875	5.840639709	0.175311651	0.594438973	0.12056837	0.698067646	0.304085832	0.355853502	Kcnn3	inside	89386	446.9	512.3	1778.8	0.197983113	0.287887817	1.789188135	2.16E-39	"potassium intermediate/small conductance calcium-activated channel, subfamily N, member 3 [Source:MGI Symbol;Acc:MGI:2153183]"
chr11	84964021	84964177	3.996098588	3.508867344	3.714326243	0.487231244	0.412632425	-0.38894334	0.51824286	0.105485487	0.802611516	Car4	inside	6312	4	1	3	-1.620219798	0.241540192	1.255206219	0.326171884	carbonic anhydrase 4 [Source:MGI Symbol;Acc:MGI:1096574]
chr11	84947743	84947882	5.160105458	4.66897903	5.348253279	0.491126429	0.322628379	-0.862510033	0.023738247	-0.361590481	0.353179475	Car4	upstream	-9975	4	1	3	-1.620219798	0.241540192	1.255206219	0.326171884	carbonic anhydrase 4 [Source:MGI Symbol;Acc:MGI:1096574]
chr6	89664301	89664452	5.308606006	4.76559342	5.247495779	0.543012587	0.174646191	-0.665037902	0.102802634	-0.112856098	0.716142173	Txnrd3	inside	20387	363.7	432.6	466.7	0.252358016	0.089646337	0.108027915	0.46392911	thioredoxin reductase 3 [Source:MGI Symbol;Acc:MGI:2386711]
chr6	89640446	89640577	5.801704174	5.80279982	5.915373289	-0.001095646	0.977309023	-0.295194266	0.322413495	-0.287550528	0.319345318	Txnrd3	upstream	-3477	363.7	432.6	466.7	0.252358016	0.089646337	0.108027915	0.46392911	thioredoxin reductase 3 [Source:MGI Symbol;Acc:MGI:2386711]
chr6	89650063	89650200	5.857758317	5.29405085	5.712062365	0.563707466	0.111820943	-0.601529818	0.153228702	-0.029925439	0.89811094	Txnrd3	inside	6143	363.7	432.6	466.7	0.252358016	0.089646337	0.108027915	0.46392911	thioredoxin reductase 3 [Source:MGI Symbol;Acc:MGI:2386711]
chr6	89669815	89670033	5.278909691	5.435861436	4.848658419	-0.156951745	0.681819623	0.404851824	0.207225979	0.256916588	0.454245429	Txnrd3	inside	25935	363.7	432.6	466.7	0.252358016	0.089646337	0.108027915	0.46392911	thioredoxin reductase 3 [Source:MGI Symbol;Acc:MGI:2386711]
chr1	161795357	161795483	4.553785637	3.888165464	3.549280355	0.665620173	0.149126012	0.158615293	0.762935162	0.830821392	0.0515856	Fasl	upstream	-6925	0.7	2.4	5.9	1.281107593	0.413908219	1.161320291	0.33965453	"Fas ligand (TNF superfamily, member 6) [Source:MGI Symbol;Acc:MGI:99255]"
chr1	161787881	161788002	6.71738283	6.670704797	6.728250839	0.046678033	0.875755686	-0.239667978	0.378831351	-0.185212322	0.513552021	Fasl	inside	553	0.7	2.4	5.9	1.281107593	0.413908219	1.161320291	0.33965453	"Fas ligand (TNF superfamily, member 6) [Source:MGI Symbol;Acc:MGI:99255]"
chr2	181545456	181545600	5.83216714	6.024228464	5.84583569	-0.192061323	0.519086185	-0.004074199	0.966200255	-0.187708821	0.498563457	Dnajc5	inside	25042	8059.7	8940.7	14455.7	0.149727999	0.077078943	0.692583207	4.36E-23	"DnaJ (Hsp40) homolog, subfamily C, member 5 [Source:MGI Symbol;Acc:MGI:892995]"
chr2	181547446	181547620	4.332797974	4.649839123	4.248409615	-0.317041148	0.466322768	0.218805234	0.567613021	-0.08934427	0.896620399	Dnajc5	inside	27047	8059.7	8940.7	14455.7	0.149727999	0.077078943	0.692583207	4.36E-23	"DnaJ (Hsp40) homolog, subfamily C, member 5 [Source:MGI Symbol;Acc:MGI:892995]"
chr11	53612728	53612857	4.530757838	4.96285025	4.261212138	-0.432092412	0.465622523	0.521721773	0.39130282	0.095913477	0.778236342	Il4	inside	5877	29	20.9	38.5	-0.468841372	0.408478425	0.876047577	0.049190603	interleukin 4 [Source:MGI Symbol;Acc:MGI:96556]
chr11	53600804	53600924	6.321200248	5.834318649	5.735532809	0.4868816	0.098337151	-0.083815416	0.793227396	0.410072997	0.280922495	Il4	downstream	17805	29	20.9	38.5	-0.468841372	0.408478425	0.876047577	0.049190603	interleukin 4 [Source:MGI Symbol;Acc:MGI:96556]
chr11	53620882	53621010	4.213000045	4.371427206	4.538289155	-0.158427161	0.718198205	-0.349490335	0.364375844	-0.500482842	0.2648477	Il4	upstream	-2277	29	20.9	38.5	-0.468841372	0.408478425	0.876047577	0.049190603	interleukin 4 [Source:MGI Symbol;Acc:MGI:96556]
chr11	53615783	53615927	4.987069708	4.827194387	4.345850569	0.159875321	0.681620462	0.299064749	0.425102138	0.466289663	0.21662971	Il4	inside	2814	29	20.9	38.5	-0.468841372	0.408478425	0.876047577	0.049190603	interleukin 4 [Source:MGI Symbol;Acc:MGI:96556]
chr11	53594034	53594175	4.040098409	4.405720055	4.123930684	-0.365621647	0.398213917	0.098814398	0.772684675	-0.257786628	0.498577172	Il4	downstream	24565	29	20.9	38.5	-0.468841372	0.408478425	0.876047577	0.049190603	interleukin 4 [Source:MGI Symbol;Acc:MGI:96556]
chr2	154587129	154587295	4.170082799	4.518158477	4.301504354	-0.348075678	0.427504835	0.035801546	0.929583487	-0.305286328	0.449285801	Pxmp4	inside	16496	338.5	458.2	295.4	0.43870434	0.00166847	-0.635707405	1.15E-06	peroxisomal membrane protein 4 [Source:MGI Symbol;Acc:MGI:1891701]
chr2	154587918	154588149	5.082226395	4.773236842	4.610142468	0.308989553	0.366497352	-0.018146277	0.942155112	0.298108629	0.381603302	Pxmp4	inside	15674	338.5	458.2	295.4	0.43870434	0.00166847	-0.635707405	1.15E-06	peroxisomal membrane protein 4 [Source:MGI Symbol;Acc:MGI:1891701]
chr2	154598249	154598387	6.063777073	5.98880135	5.645362714	0.074975723	0.806394756	0.160816534	0.671028527	0.245010466	0.437794503	Pxmp4	inside	5390	338.5	458.2	295.4	0.43870434	0.00166847	-0.635707405	1.15E-06	peroxisomal membrane protein 4 [Source:MGI Symbol;Acc:MGI:1891701]
chrX	100816650	100816790	5.935971069	6.073586212	6.025770233	-0.137615142	0.711244105	-0.133104322	0.746022109	-0.26447785	0.451087614	Dlg3	inside	48997	3610.5	5046.4	7457.2	0.483098872	3.07E-08	0.562794035	1.54E-11	"discs, large homolog 3 (Drosophila) [Source:MGI Symbol;Acc:MGI:1888986]"
chrX	100817434	100817563	4.37624332	4.507556468	4.909793007	-0.131313148	0.656271565	-0.584448343	0.188696013	-0.706695258	0.12127419	Dlg3	inside	49775	3610.5	5046.4	7457.2	0.483098872	3.07E-08	0.562794035	1.54E-11	"discs, large homolog 3 (Drosophila) [Source:MGI Symbol;Acc:MGI:1888986]"
chrX	100789141	100789282	4.645240547	4.351882835	4.654540085	0.293357712	0.519963904	-0.483676351	0.23108326	-0.183268674	0.549946728	Dlg3	inside	21489	3610.5	5046.4	7457.2	0.483098872	3.07E-08	0.562794035	1.54E-11	"discs, large homolog 3 (Drosophila) [Source:MGI Symbol;Acc:MGI:1888986]"
chrX	100827303	100827452	4.344542718	4.279567927	4.046845985	0.064974791	0.866825322	0.051632386	0.86923142	0.124852905	0.719875828	Dlg3	downstream	59655	3610.5	5046.4	7457.2	0.483098872	3.07E-08	0.562794035	1.54E-11	"discs, large homolog 3 (Drosophila) [Source:MGI Symbol;Acc:MGI:1888986]"
chr16	18466091	18466231	5.224778357	5.318882116	5.432291889	-0.094103759	0.841949058	-0.294660638	0.418723928	-0.381677794	0.290672055	Gnb1l	upstream	-32608	417	342.4	406.3	-0.285410162	0.086078909	0.247579855	0.109916434	"guanine nucleotide binding protein (G protein), beta polypeptide 1-like [Source:MGI Symbol;Acc:MGI:1338057]"
chr10	75928287	75928418	7.291234377	7.111266291	7.06582951	0.179968087	0.458315328	-0.136761123	0.573988811	0.051591546	0.848766471	Mmp11	inside	4150	927	652.7	580.5	-0.506344985	0.000364899	-0.169431365	0.271479822	matrix metallopeptidase 11 [Source:MGI Symbol;Acc:MGI:97008]
chr10	75912380	75912573	5.419640884	5.335744708	5.147355252	0.083896176	0.854964026	0.004641914	0.971803335	0.09890929	0.79432224	Smarcb1	inside	9141	6850.9	6394.3	8624.8	-0.099136791	0.483735125	0.431077729	2.85E-05	"SWI/SNF related, matrix associated, actin dependent regulator of chromatin, subfamily b, member 1 [Source:MGI Symbol;Acc:MGI:1328366]"
chr10	75923998	75924172	5.093564609	5.550347693	5.282345172	-0.456783084	0.262388879	0.084373144	0.846652054	-0.363441151	0.3042176	Smarcb1	upstream	-2468	6850.9	6394.3	8624.8	-0.099136791	0.483735125	0.431077729	2.85E-05	"SWI/SNF related, matrix associated, actin dependent regulator of chromatin, subfamily b, member 1 [Source:MGI Symbol;Acc:MGI:1328366]"
chr10	75910205	75910318	6.341570836	6.099485668	6.23740239	0.242085168	0.423626561	-0.319421074	0.297053814	-0.069741244	0.794742235	Smarcb1	inside	11355	6850.9	6394.3	8624.8	-0.099136791	0.483735125	0.431077729	2.85E-05	"SWI/SNF related, matrix associated, actin dependent regulator of chromatin, subfamily b, member 1 [Source:MGI Symbol;Acc:MGI:1328366]"
chr10	75916835	75916955	5.774874766	5.282246484	5.313656633	0.492628281	0.148142202	-0.213076716	0.511435915	0.286908381	0.425562913	Smarcb1	inside	4722	6850.9	6394.3	8624.8	-0.099136791	0.483735125	0.431077729	2.85E-05	"SWI/SNF related, matrix associated, actin dependent regulator of chromatin, subfamily b, member 1 [Source:MGI Symbol;Acc:MGI:1328366]"
chr10	75926098	75926227	6.623270173	6.622983544	6.348999016	0.000286629	0.967311455	0.091606587	0.773712418	0.099938007	0.794461359	Smarcb1	upstream	-4545	6850.9	6394.3	8624.8	-0.099136791	0.483735125	0.431077729	2.85E-05	"SWI/SNF related, matrix associated, actin dependent regulator of chromatin, subfamily b, member 1 [Source:MGI Symbol;Acc:MGI:1328366]"
chr5	123989597	123989815	6.481323217	6.386719256	6.055379219	0.094603962	0.697046788	0.149495353	0.638242122	0.251416844	0.403130846	Hip1r	inside	16077	1674.1	3743.5	4813.2	1.159161575	1.06E-33	0.362048957	0.000209851	huntingtin interacting protein 1 related [Source:MGI Symbol;Acc:MGI:1352504]
chr5	123979449	123979644	5.344366761	4.74311654	4.892854963	0.601250221	0.102526336	-0.332812315	0.438143766	0.277821077	0.432258807	Hip1r	inside	5917	1674.1	3743.5	4813.2	1.159161575	1.06E-33	0.362048957	0.000209851	huntingtin interacting protein 1 related [Source:MGI Symbol;Acc:MGI:1352504]
chr5	123960296	123960414	5.883746875	5.839138196	5.478381573	0.044608679	0.924981798	0.178611071	0.533929142	0.231840375	0.504824786	Hip1r	upstream	-13274	1674.1	3743.5	4813.2	1.159161575	1.06E-33	0.362048957	0.000209851	huntingtin interacting protein 1 related [Source:MGI Symbol;Acc:MGI:1352504]
chr5	123961199	123961363	4.813370119	5.023944139	2.118829367	-0.21057402	0.670156902	2.723387222	3.18E-08	2.519957318	1.13E-06	Hip1r	upstream	-12348	1674.1	3743.5	4813.2	1.159161575	1.06E-33	0.362048957	0.000209851	huntingtin interacting protein 1 related [Source:MGI Symbol;Acc:MGI:1352504]
chr5	123985535	123985703	5.400341744	5.346859758	5.166055103	0.053481986	0.859846658	-0.001121366	0.99131946	0.05867034	0.865594791	Hip1r	inside	11990	1674.1	3743.5	4813.2	1.159161575	1.06E-33	0.362048957	0.000209851	huntingtin interacting protein 1 related [Source:MGI Symbol;Acc:MGI:1352504]
chr5	135366864	135367024	5.071540203	5.233121852	5.279290172	-0.161581649	0.604713714	-0.229414002	0.552775462	-0.382183268	0.2371362	Nsun5	upstream	-3010	1498.9	1316.1	1403.3	-0.188737865	0.147425669	0.093513694	0.463057955	"NOL1/NOP2/Sun domain family, member 5 [Source:MGI Symbol;Acc:MGI:2140844]"
chr5	135368185	135368318	5.065630183	4.599769134	4.419136057	0.465861049	0.255151544	-0.000835184	0.983909825	0.471518497	0.260000339	Nsun5	upstream	-1702	1498.9	1316.1	1403.3	-0.188737865	0.147425669	0.093513694	0.463057955	"NOL1/NOP2/Sun domain family, member 5 [Source:MGI Symbol;Acc:MGI:2140844]"
chr5	135371902	135372027	6.149452483	6.515264418	6.179899675	-0.365811934	0.194953318	0.152802261	0.65073599	-0.203954488	0.537729959	Nsun5	inside	2010	1498.9	1316.1	1403.3	-0.188737865	0.147425669	0.093513694	0.463057955	"NOL1/NOP2/Sun domain family, member 5 [Source:MGI Symbol;Acc:MGI:2140844]"
chr15	75675959	75676106	4.712904225	4.912455821	4.745359404	-0.199551596	0.503937293	-0.015485224	0.959733968	-0.206870871	0.501957271	Top1mt	inside	2768	255.6	168.5	378.8	-0.603626656	0.000242655	1.165143032	5.40E-15	"DNA topoisomerase 1, mitochondrial [Source:MGI Symbol;Acc:MGI:1920210]"
chr15	75674190	75674354	6.90593173	6.762304553	6.713172772	0.143627177	0.607740669	-0.133289399	0.60312239	0.018645169	0.974013693	Top1mt	inside	4528	255.6	168.5	378.8	-0.603626656	0.000242655	1.165143032	5.40E-15	"DNA topoisomerase 1, mitochondrial [Source:MGI Symbol;Acc:MGI:1920210]"
chr14	54440480	54440614	6.228741247	6.233078784	6.023090077	-0.004337538	0.988737331	0.029031738	0.956273889	0.030071168	0.935600251	Mmp14	inside	8942	6063.9	7406.8	2915.5	0.288383809	0.00077976	-1.343963007	2.09E-66	matrix metallopeptidase 14 (membrane-inserted) [Source:MGI Symbol;Acc:MGI:101900]
chr14	54438463	54438576	4.89104606	4.619581821	4.424264789	0.271464239	0.488276622	0.013075612	0.998066622	0.292128501	0.500358442	Mmp14	inside	6915	6063.9	7406.8	2915.5	0.288383809	0.00077976	-1.343963007	2.09E-66	matrix metallopeptidase 14 (membrane-inserted) [Source:MGI Symbol;Acc:MGI:101900]
chr14	54388622	54388744	5.106373463	5.391334487	5.20516906	-0.284961024	0.350564913	0.003524565	0.987448564	-0.273091488	0.365047286	Slc7a7	inside	20789	149.6	119.4	60.2	-0.326077031	0.238917643	-0.989480042	3.33E-05	"solute carrier family 7 (cationic amino acid transporter, y+ system), member 7 [Source:MGI Symbol;Acc:MGI:1337120]"
chr14	54406906	54407053	5.466754578	5.802467676	5.510582633	-0.335713098	0.303082713	0.110181456	0.735462505	-0.217839131	0.499886426	Slc7a7	inside	2492	149.6	119.4	60.2	-0.326077031	0.238917643	-0.989480042	3.33E-05	"solute carrier family 7 (cationic amino acid transporter, y+ system), member 7 [Source:MGI Symbol;Acc:MGI:1337120]"
chr14	54408646	54408830	6.519372542	6.661726775	6.65500667	-0.142354232	0.595646488	-0.175443106	0.484063595	-0.30932864	0.2783241	Slc7a7	inside	734	149.6	119.4	60.2	-0.326077031	0.238917643	-0.989480042	3.33E-05	"solute carrier family 7 (cationic amino acid transporter, y+ system), member 7 [Source:MGI Symbol;Acc:MGI:1337120]"
chr14	54321914	54322035	4.98508035	4.818907313	4.445810037	0.166173037	0.694288315	0.190420542	0.637863908	0.365036187	0.409555162	Oxa1l	upstream	-38868	3747.6	2716.1	2622.9	-0.463434628	6.32E-06	-0.050286084	0.684713879	oxidase assembly 1-like [Source:MGI Symbol;Acc:MGI:1916339]
chr14	54349574	54349735	5.957895214	5.67169053	5.842168266	0.286204685	0.352839055	-0.352962422	0.322038773	-0.058609924	0.895686844	Oxa1l	upstream	-11188	3747.6	2716.1	2622.9	-0.463434628	6.32E-06	-0.050286084	0.684713879	oxidase assembly 1-like [Source:MGI Symbol;Acc:MGI:1916339]
chr14	54369176	54369305	4.253584898	4.311399884	3.553165443	-0.057814986	0.880266633	0.574903748	0.236692152	0.524487664	0.274982163	Oxa1l	inside	8398	3747.6	2716.1	2622.9	-0.463434628	6.32E-06	-0.050286084	0.684713879	oxidase assembly 1-like [Source:MGI Symbol;Acc:MGI:1916339]
chr14	54367853	54368014	5.550036521	5.149937298	4.901803663	0.400099222	0.247947618	0.066489316	0.868736174	0.473422062	0.192322774	Oxa1l	inside	7092	3747.6	2716.1	2622.9	-0.463434628	6.32E-06	-0.050286084	0.684713879	oxidase assembly 1-like [Source:MGI Symbol;Acc:MGI:1916339]
chr14	54368277	54368449	4.847717929	4.785431777	4.642365006	0.062286152	0.781379306	-0.038669957	0.888641076	0.030528576	0.863475575	Oxa1l	inside	7521	3747.6	2716.1	2622.9	-0.463434628	6.32E-06	-0.050286084	0.684713879	oxidase assembly 1-like [Source:MGI Symbol;Acc:MGI:1916339]
chr14	54325628	54325780	5.194990142	4.509193716	4.758182737	0.685796426	0.065258664	-0.43146158	0.254093407	0.262051164	0.492938561	Oxa1l	upstream	-35138	3747.6	2716.1	2622.9	-0.463434628	6.32E-06	-0.050286084	0.684713879	oxidase assembly 1-like [Source:MGI Symbol;Acc:MGI:1916339]
chr14	54381899	54382094	4.152495125	4.548524608	3.932066539	-0.396029483	0.370480469	0.434207231	0.350801989	0.044815092	0.918121288	Oxa1l	downstream	21154	3747.6	2716.1	2622.9	-0.463434628	6.32E-06	-0.050286084	0.684713879	oxidase assembly 1-like [Source:MGI Symbol;Acc:MGI:1916339]
chr11	83648577	83648727	4.472828106	4.065103666	4.692958256	0.40772444	0.301600081	-0.810219648	0.040430266	-0.395118309	0.263559	Ccl3	inside	703	7	3.1	1.3	-1.035338975	0.34795382	-1.035585146	0.354493541	chemokine (C-C motif) ligand 3 [Source:MGI Symbol;Acc:MGI:98260]
chr9	21027116	21027242	6.391806319	5.992786769	5.943858367	0.399019551	0.181462666	-0.132998909	0.643462155	0.27360908	0.346641704	Icam4	upstream	-2195	11.2	0.3	0.7	-3.722825134	0.00520387	0.526335372	0.749596469	"intercellular adhesion molecule 4, Landsteiner-Wiener blood group [Source:MGI Symbol;Acc:MGI:1925619]"
chr9	21025314	21025461	5.428608852	5.332610683	5.356929275	0.095998169	0.735552791	-0.206452013	0.585315225	-0.101712776	0.806357939	Icam4	upstream	-3986	11.2	0.3	0.7	-3.722825134	0.00520387	0.526335372	0.749596469	"intercellular adhesion molecule 4, Landsteiner-Wiener blood group [Source:MGI Symbol;Acc:MGI:1925619]"
chr3	90482222	90482409	4.245762045	4.673508003	4.605271248	-0.427745958	0.362176255	-0.114881137	0.772341124	-0.53323986	0.242303319	Ilf2	inside	6114	7437.6	9531.3	10101	0.357874709	1.12E-08	0.083725832	0.224884253	interleukin enhancer binding factor 2 [Source:MGI Symbol;Acc:MGI:1915031]
chr3	90630956	90631123	4.313864981	4.195541507	4.182960392	0.118323474	0.838519535	-0.167999453	0.778023575	-0.041766736	0.93621626	S100a6	downstream	18145	55.3	13.5	0.3	-2.008707239	3.87E-06	-4.011819781	9.25E-06	S100 calcium binding protein A6 (calcyclin) [Source:MGI Symbol;Acc:MGI:1339467]
chr3	90614260	90614397	4.752974754	4.621095342	4.382204593	0.131879412	0.767130249	0.056533035	0.818322332	0.197411278	0.606467195	S100a6	inside	1433	55.3	13.5	0.3	-2.008707239	3.87E-06	-4.011819781	9.25E-06	S100 calcium binding protein A6 (calcyclin) [Source:MGI Symbol;Acc:MGI:1339467]
chr3	90614818	90614994	4.6273601	3.778261772	4.159621138	0.849098327	0.0393625	-0.563942737	0.195794756	0.292286487	0.505185175	S100a6	downstream	2011	55.3	13.5	0.3	-2.008707239	3.87E-06	-4.011819781	9.25E-06	S100 calcium binding protein A6 (calcyclin) [Source:MGI Symbol;Acc:MGI:1339467]
chr11	106380705	106380877	4.192350404	4.737406334	4.422233856	-0.545055931	0.16851702	0.132092834	0.759341025	-0.405086488	0.33477384	Icam2	inside	7284	11.6	0.3	2.3	-4.045009175	0.000384988	1.909727339	0.122023973	intercellular adhesion molecule 2 [Source:MGI Symbol;Acc:MGI:96394]
chr11	106406464	106406633	3.173071777	4.243873987	4.456407047	-1.07080221	0.092819776	-0.394278877	0.388706904	-1.45843561	0.015359564	Icam2	upstream	-18473	11.6	0.3	2.3	-4.045009175	0.000384988	1.909727339	0.122023973	intercellular adhesion molecule 2 [Source:MGI Symbol;Acc:MGI:96394]
chr11	106421784	106421939	4.690267185	4.496879174	4.043462288	0.19338801	0.655224534	0.269551682	0.495479658	0.473213437	0.204731991	Icam2	upstream	-33787	11.6	0.3	2.3	-4.045009175	0.000384988	1.909727339	0.122023973	intercellular adhesion molecule 2 [Source:MGI Symbol;Acc:MGI:96394]
chr11	61490254	61490445	5.264487545	5.361331954	4.561091135	-0.096844409	0.86729894	0.619562649	0.194992541	0.527762024	0.220985279	Mapk7	inside	4056	4916.8	7756.8	10564.3	0.657168153	2.50E-18	0.445152949	2.18E-09	mitogen-activated protein kinase 7 [Source:MGI Symbol;Acc:MGI:1346347]
chr11	61491332	61491451	6.735680499	6.648989331	6.629677654	0.086691168	0.72449314	-0.162730656	0.597930707	-0.067538781	0.836897543	Mapk7	inside	3014	4916.8	7756.8	10564.3	0.657168153	2.50E-18	0.445152949	2.18E-09	mitogen-activated protein kinase 7 [Source:MGI Symbol;Acc:MGI:1346347]
chr11	61560139	61560272	4.989715984	4.660625818	4.968253374	0.329090165	0.445994229	-0.489918612	0.214495164	-0.15211015	0.639955931	Epn2	inside	19481	2525.4	2568.7	4334.4	0.024897455	0.824285725	0.754604329	3.03E-30	epsin 2 [Source:MGI Symbol;Acc:MGI:1333766]
chr11	61584531	61584663	5.408070545	4.878575117	5.209753413	0.529495428	0.099188451	-0.512578295	0.175775207	0.022629477	0.976914978	Epn2	upstream	-4910	2525.4	2568.7	4334.4	0.024897455	0.824285725	0.754604329	3.03E-30	epsin 2 [Source:MGI Symbol;Acc:MGI:1333766]
chr11	61570306	61570443	4.262617031	4.251511046	3.248762835	0.011105985	0.888958845	0.820278793	0.123605358	0.839420485	0.117596982	Epn2	inside	9313	2525.4	2568.7	4334.4	0.024897455	0.824285725	0.754604329	3.03E-30	epsin 2 [Source:MGI Symbol;Acc:MGI:1333766]
chr3	130030466	130030614	5.760771349	5.584960456	5.439663239	0.175810893	0.586598808	-0.035958545	0.899819977	0.146037316	0.669098173	Sec24b	inside	31013	5171.8	4567.9	4677	-0.179232324	0.082286998	0.034106636	0.760840415	"Sec24 related gene family, member B (S. cerevisiae) [Source:MGI Symbol;Acc:MGI:2139764]"
chr3	130033431	130033568	5.916106084	6.041278716	5.453666062	-0.125172632	0.710727823	0.404498178	0.264089027	0.287677112	0.3644729	Sec24b	inside	28053	5171.8	4567.9	4677	-0.179232324	0.082286998	0.034106636	0.760840415	"Sec24 related gene family, member B (S. cerevisiae) [Source:MGI Symbol;Acc:MGI:2139764]"
chr11	51646982	51647155	4.740670922	4.669425677	4.688568975	0.071245246	0.82753966	-0.201746324	0.601095676	-0.123299654	0.774034476	N4bp3	inside	3774	214.4	88.3	68.9	-1.280902405	6.39E-08	-0.349291897	0.207486681	NEDD4 binding protein 3 [Source:MGI Symbol;Acc:MGI:2442218]
chr11	51645138	51645336	4.213355062	4.518320625	4.297786187	-0.304965563	0.545448316	0.040183488	0.965721183	-0.260192337	0.56121939	N4bp3	inside	5605	214.4	88.3	68.9	-1.280902405	6.39E-08	-0.349291897	0.207486681	NEDD4 binding protein 3 [Source:MGI Symbol;Acc:MGI:2442218]
chr11	51633253	51633404	4.540436211	4.881482055	4.254095537	-0.341045844	0.496555342	0.446961433	0.388429866	0.113002534	0.760843162	Rmnd5b	inside	2568	906.6	1008.1	1911.8	0.153228938	0.088195209	0.922900456	1.15E-38	required for meiotic nuclear division 5 homolog B (S. cerevisiae) [Source:MGI Symbol;Acc:MGI:1913339]
chr11	51614970	51615153	4.17163711	4.49622409	3.903331808	-0.324586979	0.528023141	0.411669318	0.377017156	0.093495507	0.754169441	Nhp2	upstream	-4674	1682.3	1359.7	1090.5	-0.306105724	0.040144579	-0.316950181	0.022182344	NHP2 ribonucleoprotein homolog (yeast) [Source:MGI Symbol;Acc:MGI:1098547]
chr8	123257867	123258007	5.959505275	6.205045534	6.007677481	-0.245540259	0.457975973	0.013863168	0.947476022	-0.221406097	0.510009055	1300018I17Rik	upstream	-3589	1715.7	2069.1	3672.3	0.268880281	0.015660405	0.826638934	8.07E-18	RIKEN cDNA 1300018I17 gene [Source:MGI Symbol;Acc:MGI:1914143]
chr8	123255706	123255933	5.534155431	5.505593492	5.896483979	0.028561938	0.913808974	-0.571664354	0.150558408	-0.536625554	0.173141393	1300018I17Rik	upstream	-1472	1715.7	2069.1	3672.3	0.268880281	0.015660405	0.826638934	8.07E-18	RIKEN cDNA 1300018I17 gene [Source:MGI Symbol;Acc:MGI:1914143]
chr8	123256458	123256618	5.683125915	5.420304796	5.647488534	0.262821119	0.427913792	-0.408907786	0.178132114	-0.138698133	0.686804248	1300018I17Rik	upstream	-2190	1715.7	2069.1	3672.3	0.268880281	0.015660405	0.826638934	8.07E-18	RIKEN cDNA 1300018I17 gene [Source:MGI Symbol;Acc:MGI:1914143]
chr15	99082063	99082199	6.655457393	6.490231399	6.555765701	0.165225994	0.565356453	-0.248088709	0.411150413	-0.073970431	0.801448976	C1ql4	downstream	5686	6.9	3.1	0.3	-1.034987462	0.3605973	-2.233204939	0.062518478	"complement component 1, q subcomponent-like 4 [Source:MGI Symbol;Acc:MGI:3579909]"
chr5	34616722	34616889	5.107697203	5.559541567	5.305295796	-0.451844364	0.231732284	0.073011525	0.850369177	-0.372151343	0.296945801	Mfsd10	downstream	20406	2075.1	1566.5	1854.9	-0.405437553	0.019515444	0.243415449	0.15565414	major facilitator superfamily domain containing 10 [Source:MGI Symbol;Acc:MGI:1915544]
chr5	34620733	34620950	5.098768703	4.913937913	5.370273974	0.18483079	0.570625144	-0.638248534	0.0665564	-0.447307082	0.274941761	Mfsd10	downstream	16370	2075.1	1566.5	1854.9	-0.405437553	0.019515444	0.243415449	0.15565414	major facilitator superfamily domain containing 10 [Source:MGI Symbol;Acc:MGI:1915544]
chr5	34610439	34610618	4.047815637	3.966900873	3.530080732	0.080914764	0.810226907	0.254619471	0.513770272	0.343932367	0.380967195	Mfsd10	downstream	26684	2075.1	1566.5	1854.9	-0.405437553	0.019515444	0.243415449	0.15565414	major facilitator superfamily domain containing 10 [Source:MGI Symbol;Acc:MGI:1915544]
chr5	34625599	34625722	6.164210734	6.250778448	6.141468651	-0.086567714	0.742066598	-0.072409527	0.825933207	-0.151754849	0.577883633	Mfsd10	downstream	11552	2075.1	1566.5	1854.9	-0.405437553	0.019515444	0.243415449	0.15565414	major facilitator superfamily domain containing 10 [Source:MGI Symbol;Acc:MGI:1915544]
chr5	34613467	34613605	6.011161862	6.313510893	5.976706278	-0.302349031	0.343568033	0.155152406	0.651314508	-0.140872037	0.678981829	Mfsd10	downstream	23676	2075.1	1566.5	1854.9	-0.405437553	0.019515444	0.243415449	0.15565414	major facilitator superfamily domain containing 10 [Source:MGI Symbol;Acc:MGI:1915544]
chr4	136487770	136487933	6.78300455	7.066264988	6.625587401	-0.283260438	0.343533947	0.258046342	0.393954706	-0.016313534	0.94653315	Luzp1	inside	18090	4471.2	4844.8	3659.5	0.115163338	0.186382057	-0.404443883	8.64E-09	leucine zipper protein 1 [Source:MGI Symbol;Acc:MGI:107629]
chr5	114372273	114372394	5.125833016	5.004478841	3.644730938	0.121354174	0.724870621	1.176225511	0.011009641	1.305756245	0.001294337	Kctd10	inside	8181	2331.5	3682.9	4975.5	0.659393321	7.88E-11	0.433089585	1.51E-05	potassium channel tetramerisation domain containing 10 [Source:MGI Symbol;Acc:MGI:2141207]
chr5	114373093	114373221	5.170520309	5.296613739	4.96177608	-0.12609343	0.735449038	0.152835665	0.668756381	0.033579437	0.906610572	Kctd10	inside	7358	2331.5	3682.9	4975.5	0.659393321	7.88E-11	0.433089585	1.51E-05	potassium channel tetramerisation domain containing 10 [Source:MGI Symbol;Acc:MGI:2141207]
chr5	114374965	114375083	6.403508398	6.443367192	6.249034441	-0.039858794	0.878347334	0.012013863	0.946849015	-0.020090891	0.954131813	Kctd10	inside	5491	2331.5	3682.9	4975.5	0.659393321	7.88E-11	0.433089585	1.51E-05	potassium channel tetramerisation domain containing 10 [Source:MGI Symbol;Acc:MGI:2141207]
chr11	78519713	78519845	4.47904463	5.007376384	4.697334223	-0.528331755	0.20838456	0.127943355	0.817182002	-0.393011395	0.31819155	Poldip2	inside	7585	2966.1	3445.3	4211.9	0.216658833	0.009394416	0.289222746	0.00014136	"polymerase (DNA-directed), delta interacting protein 2 [Source:MGI Symbol;Acc:MGI:1915061]"
chr11	78518145	78518305	4.850163154	4.974608012	4.57200032	-0.124444858	0.765772334	0.218818342	0.581056726	0.10455444	0.728257429	Poldip2	inside	6031	2966.1	3445.3	4211.9	0.216658833	0.009394416	0.289222746	0.00014136	"polymerase (DNA-directed), delta interacting protein 2 [Source:MGI Symbol;Acc:MGI:1915061]"
chr11	78501695	78501813	7.617754315	7.481721533	7.129650651	0.136032782	0.551809293	0.169827011	0.463793118	0.313888647	0.175621776	Sebox	upstream	-1696	1.2	2.2	25.1	0.639115363	0.63422634	3.282328789	5.56E-06	SEBOX homeobox [Source:MGI Symbol;Acc:MGI:108012]
chr10	76966314	76966517	5.049717604	5.184422637	5.258527262	-0.134705033	0.652003018	-0.256310863	0.456554921	-0.383305865	0.297499746	Pcbp3	upstream	-4529	1136.5	1042.6	1264	-0.126442175	0.362738683	0.278387373	0.011256509	poly(rC) binding protein 3 [Source:MGI Symbol;Acc:MGI:1890470]
chr10	76943035	76943238	5.389827592	5.482472899	4.816510256	-0.092645307	0.773460168	0.483885052	0.127314392	0.399276733	0.237147079	Pcbp3	inside	18751	1136.5	1042.6	1264	-0.126442175	0.362738683	0.278387373	0.011256509	poly(rC) binding protein 3 [Source:MGI Symbol;Acc:MGI:1890470]
chr10	76968729	76968969	4.187697317	4.382714429	4.134807326	-0.195017112	0.555766257	0.065966833	0.780722874	-0.120662578	0.81048988	Pcbp3	upstream	-6962	1136.5	1042.6	1264	-0.126442175	0.362738683	0.278387373	0.011256509	poly(rC) binding protein 3 [Source:MGI Symbol;Acc:MGI:1890470]
chr10	76874043	76874231	5.836877546	5.472279822	3.642502702	0.364597724	0.275926036	1.647886299	1.54E-05	2.020782346	1.88E-07	Pcbp3	inside	87750	1136.5	1042.6	1264	-0.126442175	0.362738683	0.278387373	0.011256509	poly(rC) binding protein 3 [Source:MGI Symbol;Acc:MGI:1890470]
chr10	76923838	76923955	6.439773858	6.407690279	6.136983013	0.032083579	0.947872907	0.088602611	0.761353392	0.129093528	0.739434257	Pcbp3	inside	37991	1136.5	1042.6	1264	-0.126442175	0.362738683	0.278387373	0.011256509	poly(rC) binding protein 3 [Source:MGI Symbol;Acc:MGI:1890470]
chr10	76975266	76975427	5.313995321	5.428104925	5.122887475	-0.114109604	0.722994829	0.12310676	0.698487339	0.016483184	0.94133211	Pcbp3	upstream	-13459	1136.5	1042.6	1264	-0.126442175	0.362738683	0.278387373	0.011256509	poly(rC) binding protein 3 [Source:MGI Symbol;Acc:MGI:1890470]
chr10	76906029	76906272	4.152865346	4.442463668	3.57558406	-0.289598322	0.485443361	0.683632173	0.101848685	0.402509425	0.304401105	Pcbp3	inside	55737	1136.5	1042.6	1264	-0.126442175	0.362738683	0.278387373	0.011256509	poly(rC) binding protein 3 [Source:MGI Symbol;Acc:MGI:1890470]
chr11	78959437	78959673	4.79920049	5.013500243	4.856630055	-0.214299753	0.533197324	-0.024888657	0.916964737	-0.232164174	0.488539404	Lgals9	downstream	25391	12.9	4.9	9.2	-1.331554032	0.072232435	0.870082993	0.235062509	"lectin, galactose binding, soluble 9 [Source:MGI Symbol;Acc:MGI:109496]"
chr11	78986758	78986899	5.460537632	5.360049217	5.541591819	0.100488415	0.780070523	-0.364720489	0.332637067	-0.254489823	0.433516483	Lgals9	upstream	-1882	12.9	4.9	9.2	-1.331554032	0.072232435	0.870082993	0.235062509	"lectin, galactose binding, soluble 9 [Source:MGI Symbol;Acc:MGI:109496]"
chr11	78990300	78990416	5.270291333	4.926848108	4.997326479	0.343443225	0.395106412	-0.251745807	0.584576453	0.098530331	0.80103675	Lgals9	upstream	-5412	12.9	4.9	9.2	-1.331554032	0.072232435	0.870082993	0.235062509	"lectin, galactose binding, soluble 9 [Source:MGI Symbol;Acc:MGI:109496]"
chr11	78964800	78964964	5.138452245	4.450822456	4.504168535	0.687629789	0.125274215	-0.23720652	0.587600402	0.460914591	0.281577024	Lgals9	inside	20064	12.9	4.9	9.2	-1.331554032	0.072232435	0.870082993	0.235062509	"lectin, galactose binding, soluble 9 [Source:MGI Symbol;Acc:MGI:109496]"
chr11	78983753	78983898	4.911184177	4.639424299	5.103820748	0.271759878	0.393203434	-0.646466465	0.086062457	-0.366816484	0.337232222	Lgals9	inside	1120	12.9	4.9	9.2	-1.331554032	0.072232435	0.870082993	0.235062509	"lectin, galactose binding, soluble 9 [Source:MGI Symbol;Acc:MGI:109496]"
chr11	78983264	78983395	5.713081088	5.309712921	5.726372341	0.403368167	0.264994898	-0.59942132	0.052716104	-0.187125334	0.573245574	Lgals9	inside	1616	12.9	4.9	9.2	-1.331554032	0.072232435	0.870082993	0.235062509	"lectin, galactose binding, soluble 9 [Source:MGI Symbol;Acc:MGI:109496]"
chr11	78954794	78954917	7.062994377	7.251020697	7.076266701	-0.18802632	0.437464325	-0.007536598	0.996181271	-0.187309687	0.429588502	Lgals9	downstream	30090	12.9	4.9	9.2	-1.331554032	0.072232435	0.870082993	0.235062509	"lectin, galactose binding, soluble 9 [Source:MGI Symbol;Acc:MGI:109496]"
chrX	20937267	20937411	4.797704248	5.424389541	5.134406296	-0.626685293	0.233302367	0.109365641	0.799638999	-0.512007505	0.261722793	Cfp	upstream	-5784	1369.3	1432.6	1294	0.064298899	0.651482637	-0.146154693	0.168684992	complement factor properdin [Source:MGI Symbol;Acc:MGI:97545]
chrX	21004054	21004190	7.201386077	7.076287064	7.189670696	0.125099012	0.650804844	-0.295084334	0.269840934	-0.162640109	0.5294006	Uxt	upstream	-42105	345	385.3	338.5	0.161222489	0.341240998	-0.186195662	0.200219123	ubiquitously expressed transcript [Source:MGI Symbol;Acc:MGI:1277988]
chr1	36500202	36500360	5.568625244	5.029999328	5.55137796	0.538625917	0.115160849	-0.702865793	0.045797993	-0.157394931	0.588881189	Cnnm3	upstream	-11587	3245.4	3805.9	3158.1	0.22915955	0.065733434	-0.268918484	0.016749711	cyclin M3 [Source:MGI Symbol;Acc:MGI:2151055]
chr1	36508182	36508313	4.385779301	4.168266462	3.593458615	0.21751284	0.560513081	0.394236225	0.528737463	0.617830709	0.201751127	Cnnm3	upstream	-3620	3245.4	3805.9	3158.1	0.22915955	0.065733434	-0.268918484	0.016749711	cyclin M3 [Source:MGI Symbol;Acc:MGI:2151055]
chr1	36507733	36507935	4.011046804	4.920468203	4.692894942	-0.909421399	0.039162864	0.046225474	0.919877115	-0.856669268	0.044982102	Cnnm3	upstream	-4034	3245.4	3805.9	3158.1	0.22915955	0.065733434	-0.268918484	0.016749711	cyclin M3 [Source:MGI Symbol;Acc:MGI:2151055]
chr1	36521127	36521257	6.341450618	6.181451589	5.990491898	0.159999028	0.585735584	0.009222518	0.986274031	0.175190491	0.64456479	Cnnm3	inside	9324	3245.4	3805.9	3158.1	0.22915955	0.065733434	-0.268918484	0.016749711	cyclin M3 [Source:MGI Symbol;Acc:MGI:2151055]
chr1	36506318	36506527	4.852315244	4.525929901	4.836004315	0.326385343	0.353875334	-0.492020421	0.182985521	-0.15878225	0.636282491	Cnnm3	upstream	-5446	3245.4	3805.9	3158.1	0.22915955	0.065733434	-0.268918484	0.016749711	cyclin M3 [Source:MGI Symbol;Acc:MGI:2151055]
chr1	36522649	36522790	6.061115945	6.127912295	5.680976756	-0.06679635	0.875666974	0.265605822	0.486180532	0.205968813	0.545914823	Cnnm3	inside	10852	3245.4	3805.9	3158.1	0.22915955	0.065733434	-0.268918484	0.016749711	cyclin M3 [Source:MGI Symbol;Acc:MGI:2151055]
chr1	36519974	36520193	5.700626607	5.167329128	5.07201295	0.533297479	0.112259986	-0.08753776	0.767672335	0.454042727	0.211058801	Cnnm3	inside	8216	3245.4	3805.9	3158.1	0.22915955	0.065733434	-0.268918484	0.016749711	cyclin M3 [Source:MGI Symbol;Acc:MGI:2151055]
chr1	36499418	36499589	5.983201023	6.250774135	6.204107411	-0.267573112	0.442200952	-0.136157789	0.643988545	-0.395821189	0.242117701	Cnnm3	upstream	-12364	3245.4	3805.9	3158.1	0.22915955	0.065733434	-0.268918484	0.016749711	cyclin M3 [Source:MGI Symbol;Acc:MGI:2151055]
chr1	36428285	36428442	5.267682522	5.132640632	4.674428941	0.13504189	0.622717959	0.276479509	0.498266989	0.418073202	0.251863114	Lman2l	inside	16907	3115.6	3400.6	3715.9	0.125900143	0.324871594	0.12769294	0.250628637	"lectin, mannose-binding 2-like [Source:MGI Symbol;Acc:MGI:2443010]"
chr1	36442395	36442543	6.123278801	6.061542445	6.13211446	0.061736356	0.83576331	-0.251787771	0.451718815	-0.182860136	0.5530878	Lman2l	inside	2802	3115.6	3400.6	3715.9	0.125900143	0.324871594	0.12769294	0.250628637	"lectin, mannose-binding 2-like [Source:MGI Symbol;Acc:MGI:2443010]"
chr1	36424686	36424816	5.412557448	5.309057985	4.806312264	0.103499463	0.755338605	0.32069431	0.357777807	0.431431874	0.213859464	Lman2l	inside	20520	3115.6	3400.6	3715.9	0.125900143	0.324871594	0.12769294	0.250628637	"lectin, mannose-binding 2-like [Source:MGI Symbol;Acc:MGI:2443010]"
chr1	36421490	36421612	5.985378995	5.997799583	5.983344978	-0.012420588	0.96259131	-0.168068117	0.644994	-0.171217172	0.629666282	Lman2l	downstream	23720	3115.6	3400.6	3715.9	0.125900143	0.324871594	0.12769294	0.250628637	"lectin, mannose-binding 2-like [Source:MGI Symbol;Acc:MGI:2443010]"
chr10	76464928	76465099	4.58471686	4.856524161	4.792659103	-0.271807301	0.496776881	-0.117777719	0.770147932	-0.383527304	0.362154011	Mcm3ap	upstream	-3958	5232	6507.7	7372.3	0.31467619	4.85E-06	0.179798986	0.008986354	minichromosome maintenance deficient 3 (S. cerevisiae) associated protein [Source:MGI Symbol;Acc:MGI:1930089]
chr10	76403575	76403728	4.619728493	4.083884795	4.6794752	0.535843698	0.224891972	-0.776091926	0.082159755	-0.234219662	0.600549292	Pcnt	inside	39260	5930	7073.1	3937.1	0.253690147	0.083288158	-0.843456588	6.31E-12	pericentrin (kendrin) [Source:MGI Symbol;Acc:MGI:102722]
chr10	76440361	76440542	4.641158989	5.050238505	5.007955086	-0.409079516	0.2430786	-0.140002458	0.650025225	-0.541395805	0.117933015	Pcnt	inside	2460	5930	7073.1	3937.1	0.253690147	0.083288158	-0.843456588	6.31E-12	pericentrin (kendrin) [Source:MGI Symbol;Acc:MGI:102722]
chr10	76409300	76409449	5.775529791	5.748529209	5.687078483	0.027000582	0.913815048	-0.120508179	0.683843541	-0.086509995	0.838497125	Pcnt	inside	33538	5930	7073.1	3937.1	0.253690147	0.083288158	-0.843456588	6.31E-12	pericentrin (kendrin) [Source:MGI Symbol;Acc:MGI:102722]
chr10	76420285	76420456	5.360351261	5.076175564	5.78808602	0.284175697	0.425155322	-0.894667188	0.007177572	-0.602328257	0.087878765	Pcnt	inside	22542	5930	7073.1	3937.1	0.253690147	0.083288158	-0.843456588	6.31E-12	pericentrin (kendrin) [Source:MGI Symbol;Acc:MGI:102722]
chr10	76436377	76436549	7.063444928	7.113537256	7.141040587	-0.050092327	0.937263409	-0.208067172	0.740115566	-0.254902531	0.684808944	Pcnt	inside	6449	5930	7073.1	3937.1	0.253690147	0.083288158	-0.843456588	6.31E-12	pericentrin (kendrin) [Source:MGI Symbol;Acc:MGI:102722]
chr10	76400993	76401138	4.878454686	5.100785488	4.885785474	-0.222330802	0.620789208	0.032632474	0.949392931	-0.183000985	0.698439636	Pcnt	inside	41846	5930	7073.1	3937.1	0.253690147	0.083288158	-0.843456588	6.31E-12	pericentrin (kendrin) [Source:MGI Symbol;Acc:MGI:102722]
chr10	76406068	76406208	4.587851039	4.113849173	4.053905475	0.474001866	0.245116706	-0.122815643	0.777550944	0.358151389	0.417863655	Pcnt	inside	36774	5930	7073.1	3937.1	0.253690147	0.083288158	-0.843456588	6.31E-12	pericentrin (kendrin) [Source:MGI Symbol;Acc:MGI:102722]
chr6	86651411	86651556	5.637816795	5.097529452	5.382503188	0.540287343	0.108290207	-0.467270435	0.179085631	0.081060151	0.819939688	Mxd1	inside	17675	1663.9	2891.9	2786	0.797077179	8.54E-14	-0.054271849	0.680981788	MAX dimerization protein 1 [Source:MGI Symbol;Acc:MGI:96908]
chr6	86649112	86649252	5.88104038	5.690543895	5.659413194	0.190496485	0.576464299	-0.151898599	0.68803489	0.048580167	0.895135299	Mxd1	inside	19977	1663.9	2891.9	2786	0.797077179	8.54E-14	-0.054271849	0.680981788	MAX dimerization protein 1 [Source:MGI Symbol;Acc:MGI:96908]
chr6	86656870	86656989	5.931927851	5.875281994	6.174820478	0.056645857	0.825453249	-0.481137325	0.120423527	-0.417042118	0.230114007	Mxd1	inside	12229	1663.9	2891.9	2786	0.797077179	8.54E-14	-0.054271849	0.680981788	MAX dimerization protein 1 [Source:MGI Symbol;Acc:MGI:96908]
chr6	86750883	86751081	4.403753542	4.321303784	4.848539059	0.082449757	0.89724781	-0.709700104	0.072147816	-0.618991383	0.104262274	Gmcl1	upstream	-17604	1375.3	1943.7	2811.9	0.498674798	1.47E-05	0.531279656	1.07E-06	germ cell-less homolog 1 (Drosophila) [Source:MGI Symbol;Acc:MGI:1345156]
chr6	86761965	86762120	5.028074514	4.514249032	4.557832766	0.513825482	0.148037335	-0.225658263	0.532684784	0.296737182	0.439315677	Gmcl1	upstream	-28664	1375.3	1943.7	2811.9	0.498674798	1.47E-05	0.531279656	1.07E-06	germ cell-less homolog 1 (Drosophila) [Source:MGI Symbol;Acc:MGI:1345156]
chr6	86682830	86682955	6.247582637	6.384268089	6.19088428	-0.136685451	0.677794285	0.011242935	0.993310648	-0.117611609	0.668786548	Snrnp27	inside	1630	729.8	825.9	783.7	0.18049185	0.126082377	-0.075832166	0.519560975	small nuclear ribonucleoprotein 27 (U4/U6.U5) [Source:MGI Symbol;Acc:MGI:1913868]
chr10	78336399	78336639	5.430661234	5.524874151	5.103473063	-0.094212917	0.786435778	0.239234881	0.528419917	0.152891943	0.698736985	Agpat3	inside	15970	4879.5	4928.5	6676.3	0.014248542	0.891140111	0.437573649	1.13E-13	1-acylglycerol-3-phosphate O-acyltransferase 3 [Source:MGI Symbol;Acc:MGI:1336186]
chr10	78349684	78349833	3.733219848	3.699100574	4.283069094	0.034119274	0.996080062	-0.766078053	0.092838815	-0.725359145	0.085556932	Agpat3	inside	2731	4879.5	4928.5	6676.3	0.014248542	0.891140111	0.437573649	1.13E-13	1-acylglycerol-3-phosphate O-acyltransferase 3 [Source:MGI Symbol;Acc:MGI:1336186]
chr12	31391743	31391901	4.716653858	4.916530888	5.222423641	-0.19987703	0.56168067	-0.487817778	0.183115318	-0.679547928	0.058413513	Slc26a3	inside	950	8.7	12.1	1.1	0.433053243	0.645195135	-3.077542416	0.000398163	"solute carrier family 26, member 3 [Source:MGI Symbol;Acc:MGI:107181]"
chr17	56131119	56131244	5.787838468	5.588597605	5.424180784	0.199240863	0.513793209	-0.017536654	0.979142341	0.189913653	0.520046682	Sema6b	inside	9161	62.2	157.1	3935.3	1.348270471	6.96E-15	4.63848025	1.44E-281	"sema domain, transmembrane domain (TM), and cytoplasmic domain, (semaphorin) 6B [Source:MGI Symbol;Acc:MGI:1202889]"
chr17	56309304	56309429	6.15548078	5.590682229	5.791683549	0.564798551	0.094088974	-0.383594804	0.262182842	0.189002699	0.62045028	Uhrf1	inside	6044	14997.9	9396.6	496.6	-0.672164755	0.000182315	-4.2250411	4.43E-141	"ubiquitin-like, containing PHD and RING finger domains, 1 [Source:MGI Symbol;Acc:MGI:1338889]"
chr17	56312132	56312256	3.919320689	4.152870471	4.376592783	-0.233549782	0.653817975	-0.406256238	0.446767812	-0.632068527	0.196536334	Uhrf1	inside	8872	14997.9	9396.6	496.6	-0.672164755	0.000182315	-4.2250411	4.43E-141	"ubiquitin-like, containing PHD and RING finger domains, 1 [Source:MGI Symbol;Acc:MGI:1338889]"
chr17	56313717	56313845	4.933398982	5.207564354	4.664560844	-0.274165372	0.452617714	0.359473628	0.39359494	0.094733563	0.821044397	Uhrf1	inside	10459	14997.9	9396.6	496.6	-0.672164755	0.000182315	-4.2250411	4.43E-141	"ubiquitin-like, containing PHD and RING finger domains, 1 [Source:MGI Symbol;Acc:MGI:1338889]"
chr17	56205634	56205754	4.831976835	5.308118685	4.934420411	-0.47614185	0.130826194	0.191719207	0.581282383	-0.276895988	0.416435143	Dpp9	inside	13195	3912.7	4132.1	4224.7	0.078569098	0.417997854	0.032027316	0.724424614	dipeptidylpeptidase 9 [Source:MGI Symbol;Acc:MGI:2443967]
chr17	56211677	56211833	4.061590996	4.096774949	4.241983037	-0.035183954	0.8473716	-0.327041019	0.599952706	-0.354764379	0.444858408	Dpp9	inside	7134	3912.7	4132.1	4224.7	0.078569098	0.417997854	0.032027316	0.724424614	dipeptidylpeptidase 9 [Source:MGI Symbol;Acc:MGI:2443967]
chr17	56204249	56204370	6.458650612	6.36980506	6.068097149	0.088845552	0.781752055	0.118607748	0.707452352	0.215621177	0.489439266	Dpp9	inside	14579	3912.7	4132.1	4224.7	0.078569098	0.417997854	0.032027316	0.724424614	dipeptidylpeptidase 9 [Source:MGI Symbol;Acc:MGI:2443967]
chr11	101236502	101236631	6.58486768	6.569638528	6.333163138	0.015229152	0.980016672	0.053816569	0.849340509	0.077453455	0.821685827	Ramp2	upstream	-9463	1071.5	1176.5	1153.8	0.134843205	0.185941561	-0.029037514	0.783194168	receptor (calcitonin) activity modifying protein 2 [Source:MGI Symbol;Acc:MGI:1859650]
chr7	30978624	30978812	4.928261886	4.710369902	4.762178489	0.217891984	0.66437081	-0.234528696	0.498385749	-0.007634023	0.918548169	Lsr	inside	4451	1488.1	1014.4	83.4	-0.552962639	0.00032425	-3.590791344	1.33E-104	lipolysis stimulated lipoprotein receptor [Source:MGI Symbol;Acc:MGI:1927471]
chr7	30982433	30982590	4.540834824	4.421784041	4.39478132	0.119050784	0.86793182	-0.155804541	0.806006761	-0.027412681	0.940033168	Lsr	inside	657	1488.1	1014.4	83.4	-0.552962639	0.00032425	-3.590791344	1.33E-104	lipolysis stimulated lipoprotein receptor [Source:MGI Symbol;Acc:MGI:1927471]
chr7	31216630	31216760	7.22934069	7.314492223	7.140711924	-0.085151533	0.715943587	-0.00840544	0.984188896	-0.085645132	0.716320777	Gramd1a	upstream	-65645	4836.5	9266.3	14058.9	0.937599693	4.03E-35	0.600857511	1.23E-15	GRAM domain containing 1A [Source:MGI Symbol;Acc:MGI:105490]
chr7	31169234	31169446	4.677015432	4.656200656	4.232523938	0.020814776	0.862834965	0.241969802	0.640072825	0.270022475	0.513783614	Gramd1a	upstream	-18290	4836.5	9266.3	14058.9	0.937599693	4.03E-35	0.600857511	1.23E-15	GRAM domain containing 1A [Source:MGI Symbol;Acc:MGI:105490]
chr7	31105131	31105282	5.389942564	5.31233432	4.826873259	0.077608244	0.794727774	0.302291332	0.394864138	0.38892744	0.238300493	Hpn	inside	10084	1.1	2.3	1.7	0.915916648	0.583403974	-0.374592735	0.795373552	hepsin [Source:MGI Symbol;Acc:MGI:1196620]
chr7	31103279	31103426	6.115162629	6.31315268	5.6798206	-0.197990052	0.821140041	0.453424496	0.642610673	0.255974853	0.777634739	Hpn	inside	11938	1.1	2.3	1.7	0.915916648	0.583403974	-0.374592735	0.795373552	hepsin [Source:MGI Symbol;Acc:MGI:1196620]
chr7	31100837	31100986	5.585821677	5.721417268	5.429006482	-0.135595591	0.635483108	0.110248263	0.719166982	-0.0176739	0.949352817	Hpn	inside	14378	1.1	2.3	1.7	0.915916648	0.583403974	-0.374592735	0.795373552	hepsin [Source:MGI Symbol;Acc:MGI:1196620]
chr7	31099007	31099119	4.19151339	4.39018933	4.468452236	-0.19867594	0.674612577	-0.259652827	0.615697855	-0.450998653	0.376722797	Hpn	inside	16227	1.1	2.3	1.7	0.915916648	0.583403974	-0.374592735	0.795373552	hepsin [Source:MGI Symbol;Acc:MGI:1196620]
chr7	31117117	31117286	4.585029926	5.093172721	4.507629437	-0.508142795	0.264571028	0.403671802	0.279967084	-0.09706372	0.906881964	Hpn	upstream	-1912	1.1	2.3	1.7	0.915916648	0.583403974	-0.374592735	0.795373552	hepsin [Source:MGI Symbol;Acc:MGI:1196620]
chr7	31110763	31110978	7.301396563	7.426612219	7.317495534	-0.125215656	0.620491192	-0.072774806	0.755783189	-0.190352403	0.416530179	Hpn	inside	4420	1.1	2.3	1.7	0.915916648	0.583403974	-0.374592735	0.795373552	hepsin [Source:MGI Symbol;Acc:MGI:1196620]
chr5	70699017	70699118	5.024731833	4.71036852	4.834604165	0.314363312	0.397121878	-0.30683826	0.454358731	0.017361858	0.951911138	Gabrg1	downstream	143549	19	77.4	18.5	2.001275897	2.01E-09	-2.015936498	7.11E-10	"gamma-aminobutyric acid (GABA) A receptor, subunit gamma 1 [Source:MGI Symbol;Acc:MGI:103156]"
chr12	111647288	111647499	5.112660353	5.555900794	5.393503719	-0.443240441	0.29560048	-0.019536352	0.943584101	-0.455170233	0.287380523	Ckb	downstream	24944	42569.2	28806.4	16644.2	-0.562204802	3.42E-05	-0.789648674	6.88E-10	"creatine kinase, brain [Source:MGI Symbol;Acc:MGI:88407]"
chr12	111657014	111657163	5.505528995	5.295476169	5.324673729	0.210052826	0.52270394	-0.211634456	0.509896806	0.006851567	0.963222557	Ckb	downstream	15250	42569.2	28806.4	16644.2	-0.562204802	3.42E-05	-0.789648674	6.88E-10	"creatine kinase, brain [Source:MGI Symbol;Acc:MGI:88407]"
chr12	111636632	111636756	4.406939144	4.237370927	4.929381026	0.169568217	0.626119471	-0.874640445	0.017370053	-0.69643038	0.082838213	Ckb	downstream	35644	42569.2	28806.4	16644.2	-0.562204802	3.42E-05	-0.789648674	6.88E-10	"creatine kinase, brain [Source:MGI Symbol;Acc:MGI:88407]"
chr12	111627142	111627266	4.538255239	4.607716409	3.918512895	-0.06946117	0.878848306	0.504635077	0.341466256	0.445047841	0.288880452	Ckb	downstream	45134	42569.2	28806.4	16644.2	-0.562204802	3.42E-05	-0.789648674	6.88E-10	"creatine kinase, brain [Source:MGI Symbol;Acc:MGI:88407]"
chr12	111655387	111655510	6.081366741	5.962964658	5.586558426	0.118402084	0.683120247	0.193669298	0.522704737	0.321114128	0.277176789	Ckb	downstream	16890	42569.2	28806.4	16644.2	-0.562204802	3.42E-05	-0.789648674	6.88E-10	"creatine kinase, brain [Source:MGI Symbol;Acc:MGI:88407]"
chr12	111661567	111661698	6.453686463	6.025428445	6.160791557	0.428258019	0.186980204	-0.317693805	0.296076489	0.119146771	0.714392792	Ckb	downstream	10706	42569.2	28806.4	16644.2	-0.562204802	3.42E-05	-0.789648674	6.88E-10	"creatine kinase, brain [Source:MGI Symbol;Acc:MGI:88407]"
chr15	102404511	102404641	4.627978917	4.48762497	4.495080619	0.140353947	0.757254387	-0.189334853	0.642879007	-0.041495007	0.897192438	Sp1	upstream	-1568	8862.4	7466.5	3581.8	-0.247047482	0.014297817	-1.058612193	4.38E-33	trans-acting transcription factor 1 [Source:MGI Symbol;Acc:MGI:98372]
chr15	102419034	102419185	4.219215965	4.688745666	4.076423268	-0.469529701	0.265261075	0.430097794	0.224900042	-0.03114098	0.992248227	Sp1	inside	12966	8862.4	7466.5	3581.8	-0.247047482	0.014297817	-1.058612193	4.38E-33	trans-acting transcription factor 1 [Source:MGI Symbol;Acc:MGI:98372]
chr15	102227146	102227322	4.824087037	4.444862353	4.414388432	0.379224684	0.250012417	-0.151212202	0.682222492	0.235631857	0.498098063	Itgb7	inside	4701	11.9	6.2	19.5	-0.902628446	0.205302744	1.594195639	0.005753877	integrin beta 7 [Source:MGI Symbol;Acc:MGI:96616]
chr15	102330735	102330905	5.259377061	5.182269416	5.20658937	0.077107645	0.820710927	-0.206516189	0.477766241	-0.121281544	0.674805176	Myg1	upstream	-890	2584.4	2257.3	1660.8	-0.195176235	0.014549348	-0.441825601	8.26E-10	melanocyte proliferating gene 1 [Source:MGI Symbol;Acc:MGI:1929864]
chr15	102263954	102264092	5.574845857	5.471104371	5.312168974	0.103741486	0.713740219	-0.023790146	0.947941743	0.088741397	0.741679391	Rarg	upstream	-6506	290.4	163.4	722.5	-0.832784004	1.45E-06	2.139121169	4.27E-42	"retinoic acid receptor, gamma [Source:MGI Symbol;Acc:MGI:97858]"
chr15	102327746	102327869	4.709410454	4.926476841	3.933675509	-0.217066387	0.469263006	0.810803233	0.025530986	0.601593363	0.132344223	Pfdn5	inside	1691	1889.9	2148	2762.6	0.184972222	0.362070115	0.361563882	0.025957723	prefoldin 5 [Source:MGI Symbol;Acc:MGI:1928753]
chr15	102315931	102316071	4.708896599	5.182272405	4.481549233	-0.473375806	0.318854137	0.518272852	0.174631517	0.051769946	0.87033938	Pfdn5	upstream	-10116	1889.9	2148	2762.6	0.184972222	0.362070115	0.361563882	0.025957723	prefoldin 5 [Source:MGI Symbol;Acc:MGI:1928753]
chr8	8291806	8292054	3.964594838	4.169718255	4.575151315	-0.205123416	0.650516159	-0.588254361	0.39086106	-0.787037124	0.112700412	Efnb2	downstream	368843	23359.2	17377.4	35492.4	-0.426047292	0.000276356	1.028664132	9.77E-22	ephrin B2 [Source:MGI Symbol;Acc:MGI:105097]
chr8	8389869	8390022	5.660515442	5.909982109	5.727130217	-0.249466667	0.35085601	0.000408926	0.995404007	-0.240974893	0.386126045	Efnb2	downstream	270827	23359.2	17377.4	35492.4	-0.426047292	0.000276356	1.028664132	9.77E-22	ephrin B2 [Source:MGI Symbol;Acc:MGI:105097]
chr8	8521076	8521220	4.868780016	4.858573356	4.668540622	0.01020666	0.99665331	0.007134522	0.947651109	0.025640302	0.919850818	Efnb2	downstream	139625	23359.2	17377.4	35492.4	-0.426047292	0.000276356	1.028664132	9.77E-22	ephrin B2 [Source:MGI Symbol;Acc:MGI:105097]
chr8	8381114	8381270	5.928146003	5.839980358	5.707793494	0.088165645	0.812249652	-0.05114382	0.888211191	0.04598709	0.896997163	Efnb2	downstream	279581	23359.2	17377.4	35492.4	-0.426047292	0.000276356	1.028664132	9.77E-22	ephrin B2 [Source:MGI Symbol;Acc:MGI:105097]
chr8	8483200	8483327	4.528654384	4.600992916	4.884615936	-0.072338532	0.896609954	-0.465778272	0.337629166	-0.530137574	0.285793244	Efnb2	downstream	177509	23359.2	17377.4	35492.4	-0.426047292	0.000276356	1.028664132	9.77E-22	ephrin B2 [Source:MGI Symbol;Acc:MGI:105097]
chr8	8621236	8621379	4.106844411	4.389111938	0.943472499	-0.282267527	0.513217636	3.262127373	1.58E-07	2.990879603	3.18E-07	Efnb2	inside	39465	23359.2	17377.4	35492.4	-0.426047292	0.000276356	1.028664132	9.77E-22	ephrin B2 [Source:MGI Symbol;Acc:MGI:105097]
chr8	8620767	8620923	4.95499255	5.300108888	3.123630088	-0.345116338	0.454743466	1.993777349	6.19E-05	1.653875557	0.003935862	Efnb2	inside	39928	23359.2	17377.4	35492.4	-0.426047292	0.000276356	1.028664132	9.77E-22	ephrin B2 [Source:MGI Symbol;Acc:MGI:105097]
chr8	8630239	8630394	6.695151998	6.526089184	5.2387414	0.169062814	0.552230166	1.104854779	0.000140438	1.282425072	4.94E-06	Efnb2	inside	30457	23359.2	17377.4	35492.4	-0.426047292	0.000276356	1.028664132	9.77E-22	ephrin B2 [Source:MGI Symbol;Acc:MGI:105097]
chr8	8601901	8602048	5.229649546	5.468338497	5.375156715	-0.238688951	0.534147085	-0.088091274	0.781898706	-0.320088561	0.352035531	Efnb2	downstream	58799	23359.2	17377.4	35492.4	-0.426047292	0.000276356	1.028664132	9.77E-22	ephrin B2 [Source:MGI Symbol;Acc:MGI:105097]
chr8	8432340	8432464	5.550483696	5.351238724	4.899176421	0.199244973	0.585391631	0.269672775	0.40692062	0.478322327	0.199937169	Efnb2	downstream	228371	23359.2	17377.4	35492.4	-0.426047292	0.000276356	1.028664132	9.77E-22	ephrin B2 [Source:MGI Symbol;Acc:MGI:105097]
chr8	8440521	8440641	4.633334923	4.318139104	4.578137403	0.315195819	0.422697872	-0.440908384	0.281280734	-0.119517272	0.829399952	Efnb2	downstream	220192	23359.2	17377.4	35492.4	-0.426047292	0.000276356	1.028664132	9.77E-22	ephrin B2 [Source:MGI Symbol;Acc:MGI:105097]
chr8	8363736	8363980	6.17666282	6.029594035	6.13012315	0.147068785	0.61542674	-0.282637521	0.334050025	-0.127103121	0.664566792	Efnb2	downstream	296915	23359.2	17377.4	35492.4	-0.426047292	0.000276356	1.028664132	9.77E-22	ephrin B2 [Source:MGI Symbol;Acc:MGI:105097]
chr8	8480626	8480823	4.134395198	4.574216897	4.504486218	-0.4398217	0.368406201	-0.112475951	0.79629723	-0.543933316	0.283225901	Efnb2	downstream	180049	23359.2	17377.4	35492.4	-0.426047292	0.000276356	1.028664132	9.77E-22	ephrin B2 [Source:MGI Symbol;Acc:MGI:105097]
chr8	8566791	8566933	5.137353884	5.207968475	4.372715434	-0.070614591	0.828937742	0.652803539	0.11723193	0.589363933	0.176727813	Efnb2	downstream	93911	23359.2	17377.4	35492.4	-0.426047292	0.000276356	1.028664132	9.77E-22	ephrin B2 [Source:MGI Symbol;Acc:MGI:105097]
chr8	8427924	8428164	5.563044651	5.675554101	5.323287489	-0.11250945	0.752537314	0.170298669	0.646255996	0.064779875	0.842457065	Efnb2	downstream	232729	23359.2	17377.4	35492.4	-0.426047292	0.000276356	1.028664132	9.77E-22	ephrin B2 [Source:MGI Symbol;Acc:MGI:105097]
chr8	8411766	8411931	3.616576127	4.636284541	3.576614249	-1.019708414	0.037545891	0.87736789	0.048216964	-0.134273709	0.918855577	Efnb2	downstream	248925	23359.2	17377.4	35492.4	-0.426047292	0.000276356	1.028664132	9.77E-22	ephrin B2 [Source:MGI Symbol;Acc:MGI:105097]
chr8	8347669	8347803	5.075087131	5.253260774	4.826936729	-0.178173643	0.665182517	0.243826779	0.55616846	0.074903426	0.858973285	Efnb2	downstream	313037	23359.2	17377.4	35492.4	-0.426047292	0.000276356	1.028664132	9.77E-22	ephrin B2 [Source:MGI Symbol;Acc:MGI:105097]
chr8	8247111	8247260	6.132939947	5.965233243	5.832673882	0.167706704	0.561882186	-0.049135417	0.873314857	0.126381544	0.661385464	Efnb2	downstream	413587	23359.2	17377.4	35492.4	-0.426047292	0.000276356	1.028664132	9.77E-22	ephrin B2 [Source:MGI Symbol;Acc:MGI:105097]
chr11	101462437	101462568	4.595603061	4.340722984	4.304417303	0.254880077	0.550389692	-0.144728189	0.731717039	0.116450173	0.793004158	Rnd2	upstream	-2498	1658	13360.4	20691.2	2.998049292	4.26E-61	0.62824653	0.000948515	Rho family GTPase 2 [Source:MGI Symbol;Acc:MGI:1338755]
chr11	101461379	101461488	4.29735639	4.215099442	3.680829743	0.082256948	0.751339152	0.351757413	0.426367578	0.442792135	0.264024257	Rnd2	upstream	-3566	1658	13360.4	20691.2	2.998049292	4.26E-61	0.62824653	0.000948515	Rho family GTPase 2 [Source:MGI Symbol;Acc:MGI:1338755]
chr11	74929977	74930173	5.108785665	5.349508378	5.226301672	-0.240722714	0.460557507	-0.059061941	0.911243856	-0.291779792	0.384433697	Srr	upstream	-4127	1481.4	1396.4	2682.1	-0.083745399	0.415401312	0.940013138	1.69E-38	serine racemase [Source:MGI Symbol;Acc:MGI:1351636]
chr4	129157664	129157792	4.77743791	5.374662547	4.652808951	-0.597224637	0.078870146	0.540461457	0.126777296	-0.04962452	0.841800382	Fndc5	downstream	20728	31.1	59	280.7	0.920502154	0.000711127	2.241796193	2.71E-28	fibronectin type III domain containing 5 [Source:MGI Symbol;Acc:MGI:1917614]
chr4	129138004	129138116	5.133956962	5.114278324	4.557992861	0.019678638	0.916121245	0.374855579	0.353056634	0.402096152	0.253082804	Fndc5	inside	1060	31.1	59	280.7	0.920502154	0.000711127	2.241796193	2.71E-28	fibronectin type III domain containing 5 [Source:MGI Symbol;Acc:MGI:1917614]
chr4	129139382	129139509	5.723102937	5.422734606	5.669116916	0.300368331	0.461260907	-0.428628981	0.152428616	-0.119834264	0.722103305	Fndc5	inside	2446	31.1	59	280.7	0.920502154	0.000711127	2.241796193	2.71E-28	fibronectin type III domain containing 5 [Source:MGI Symbol;Acc:MGI:1917614]
chr4	129141427	129141542	4.665388797	4.065097181	3.651147431	0.600291616	0.14179483	0.232135767	0.677136757	0.841273209	0.040189541	Fndc5	inside	4484	31.1	59	280.7	0.920502154	0.000711127	2.241796193	2.71E-28	fibronectin type III domain containing 5 [Source:MGI Symbol;Acc:MGI:1917614]
chr4	129153459	129153600	4.793985953	4.615492419	4.432769772	0.178493534	0.634108774	0.001738027	0.966952744	0.186335969	0.632140985	Fndc5	downstream	16530	31.1	59	280.7	0.920502154	0.000711127	2.241796193	2.71E-28	fibronectin type III domain containing 5 [Source:MGI Symbol;Acc:MGI:1917614]
chr4	129162473	129162587	4.188800905	4.161205011	3.809242518	0.027595894	0.834992579	0.169821712	0.796921419	0.204854526	0.599037339	Fndc5	downstream	25530	31.1	59	280.7	0.920502154	0.000711127	2.241796193	2.71E-28	fibronectin type III domain containing 5 [Source:MGI Symbol;Acc:MGI:1917614]
chr9	78098295	78098427	5.131213434	5.755294578	5.305391159	-0.624081145	0.100889603	0.267385639	0.395049864	-0.349361205	0.405136156	Fbxo9	inside	10704	886.8	790.3	1278.3	-0.165691177	0.15712291	0.691887673	1.00E-13	f-box protein 9 [Source:MGI Symbol;Acc:MGI:1918788]
chr6	3542862	3542990	6.144586751	6.507183706	6.078746953	-0.362596955	0.29106329	0.245525226	0.518462055	-0.107212534	0.754710081	Ccdc132	inside	44543	1643.6	1762.8	2338	0.101255145	0.35744029	0.406867924	8.53E-07	coiled-coil domain containing 132 [Source:MGI Symbol;Acc:MGI:1920538]
chr6	3567716	3567849	5.127987677	4.677304061	4.969707538	0.450683616	0.212570562	-0.473884358	0.199809398	-0.01611407	0.932829205	Ccdc132	inside	69399	1643.6	1762.8	2338	0.101255145	0.35744029	0.406867924	8.53E-07	coiled-coil domain containing 132 [Source:MGI Symbol;Acc:MGI:1920538]
chr18	36787522	36787683	4.127748903	3.991445403	3.823232298	0.136303499	0.714300815	-0.012699577	0.943900231	0.129712206	0.766539193	Hars	upstream	-4397	2671.1	2651	3445.4	-0.010347234	0.952016255	0.377918665	3.47E-05	histidyl-tRNA synthetase [Source:MGI Symbol;Acc:MGI:108087]
chr18	36796422	36796607	5.87953863	5.908061107	6.157885363	-0.028522478	0.918874824	-0.432265025	0.109182443	-0.452588864	0.093866888	Zmat2	inside	2590	2889.4	3872	4945.4	0.422717179	2.99E-05	0.352466311	0.000314527	"zinc finger, matrin type 2 [Source:MGI Symbol;Acc:MGI:1913742]"
chr3	88306708	88306846	6.009730954	5.661944425	5.633079999	0.34778653	0.245152176	-0.153508507	0.607540964	0.202063205	0.545282735	Cct3	inside	9660	13343.3	12682.7	11271.8	-0.073051603	0.623277461	-0.169873738	0.12576915	"chaperonin containing Tcp1, subunit 3 (gamma) [Source:MGI Symbol;Acc:MGI:104708]"
chr3	88277220	88277354	5.315260458	4.764359607	4.872917516	0.550900851	0.101135749	-0.291051931	0.391405343	0.268568242	0.433797196	Rhbg	inside	9923	36.5	70.9	23.8	0.945412741	0.002816027	-1.556963784	4.84E-07	Rhesus blood group-associated B glycoprotein [Source:MGI Symbol;Acc:MGI:1927379]
chr3	88284710	88284831	7.699039631	7.633609032	7.359414373	0.065430598	0.82215104	0.091703171	0.714713787	0.166057844	0.568357464	Rhbg	inside	2440	36.5	70.9	23.8	0.945412741	0.002816027	-1.556963784	4.84E-07	Rhesus blood group-associated B glycoprotein [Source:MGI Symbol;Acc:MGI:1927379]
chr3	88114460	88114645	6.731930267	6.642856149	6.54419735	0.089074118	0.735663219	-0.08350049	0.729506218	0.013519935	0.972716658	Mef2d	upstream	-27821	5592.6	5951.5	7716.9	0.089562736	0.51430412	0.374482143	0.000157603	myocyte enhancer factor 2D [Source:MGI Symbol;Acc:MGI:99533]
chr3	88120149	88120333	5.776081576	5.211595376	5.343706111	0.5644862	0.083412059	-0.313508458	0.373689147	0.25714774	0.440159241	Mef2d	upstream	-22132	5592.6	5951.5	7716.9	0.089562736	0.51430412	0.374482143	0.000157603	myocyte enhancer factor 2D [Source:MGI Symbol;Acc:MGI:99533]
chr3	88127400	88127530	4.902328933	5.123378425	4.607490515	-0.221049492	0.488275503	0.332680117	0.419319869	0.120796057	0.807207242	Mef2d	upstream	-14908	5592.6	5951.5	7716.9	0.089562736	0.51430412	0.374482143	0.000157603	myocyte enhancer factor 2D [Source:MGI Symbol;Acc:MGI:99533]
chr3	88156331	88156481	6.64284777	6.783842628	6.114750295	-0.140994858	0.630558901	0.486952048	0.122187854	0.353209705	0.242389339	Mef2d	inside	14033	5592.6	5951.5	7716.9	0.089562736	0.51430412	0.374482143	0.000157603	myocyte enhancer factor 2D [Source:MGI Symbol;Acc:MGI:99533]
chr3	88115929	88116056	5.773226016	5.925801139	5.812228037	-0.152575124	0.659040218	-0.068364858	0.798091648	-0.213238061	0.51411953	Mef2d	upstream	-26381	5592.6	5951.5	7716.9	0.089562736	0.51430412	0.374482143	0.000157603	myocyte enhancer factor 2D [Source:MGI Symbol;Acc:MGI:99533]
chr3	88329704	88329856	4.597266325	4.609700539	4.578651678	-0.012434215	0.967354707	-0.15234356	0.691365805	-0.155479808	0.686762424	Tmem79	inside	4724	78	49.5	27.3	-0.653644182	0.036005058	-0.852146308	0.007060972	transmembrane protein 79 [Source:MGI Symbol;Acc:MGI:1919163]
chr6	28505044	28505178	4.625611126	4.841800456	4.540620841	-0.216189329	0.678434112	0.119142246	0.732220259	-0.088523127	0.922060599	Snd1	inside	29971	5972.4	5480.7	5331.6	-0.123892013	0.245338467	-0.039841882	0.708131495	staphylococcal nuclease and tudor domain containing 1 [Source:MGI Symbol;Acc:MGI:1929266]
chr6	28503519	28503664	4.528521952	5.055616261	4.540022434	-0.527094309	0.181239634	0.332647708	0.420692637	-0.18417464	0.640343945	Snd1	inside	28452	5972.4	5480.7	5331.6	-0.123892013	0.245338467	-0.039841882	0.708131495	staphylococcal nuclease and tudor domain containing 1 [Source:MGI Symbol;Acc:MGI:1929266]
chr6	28605558	28605679	6.090392034	6.041733298	5.850564609	0.048658736	0.878708595	0.009172663	0.993630608	0.066355714	0.847220055	Snd1	inside	130478	5972.4	5480.7	5331.6	-0.123892013	0.245338467	-0.039841882	0.708131495	staphylococcal nuclease and tudor domain containing 1 [Source:MGI Symbol;Acc:MGI:1929266]
chr6	28586218	28586355	4.090833239	3.80539446	3.623515451	0.285438779	0.630312307	-0.000821755	0.940331135	0.294047031	0.647478769	Snd1	inside	111146	5972.4	5480.7	5331.6	-0.123892013	0.245338467	-0.039841882	0.708131495	staphylococcal nuclease and tudor domain containing 1 [Source:MGI Symbol;Acc:MGI:1929266]
chr6	28598580	28598719	4.418197378	4.778122405	4.474345043	-0.359925027	0.32313653	0.121110581	0.716992109	-0.229817285	0.581108984	Snd1	inside	123510	5972.4	5480.7	5331.6	-0.123892013	0.245338467	-0.039841882	0.708131495	staphylococcal nuclease and tudor domain containing 1 [Source:MGI Symbol;Acc:MGI:1929266]
chr6	28528260	28528389	5.230511719	5.099371969	4.791322523	0.13113975	0.715373302	0.125026715	0.750042224	0.265467848	0.499145301	Snd1	inside	53184	5972.4	5480.7	5331.6	-0.123892013	0.245338467	-0.039841882	0.708131495	staphylococcal nuclease and tudor domain containing 1 [Source:MGI Symbol;Acc:MGI:1929266]
chr10	77110274	77110421	5.426760772	5.295285092	5.420639807	0.13147568	0.694908458	-0.308221481	0.343210291	-0.167933886	0.590969412	Col18a1	inside	56200	3780.1	2522	55.8	-0.580299373	0.028711846	-5.453862786	2.51E-105	"collagen, type XVIII, alpha 1 [Source:MGI Symbol;Acc:MGI:88451]"
chr10	77211400	77211510	3.087722451	3.083884795	2.810970732	0.003837656	0.874520064	0.092412542	0.833841177	0.103304556	0.784356781	Col18a1	upstream	-44907	3780.1	2522	55.8	-0.580299373	0.028711846	-5.453862786	2.51E-105	"collagen, type XVIII, alpha 1 [Source:MGI Symbol;Acc:MGI:88451]"
chr10	77119523	77119669	4.52293488	4.483631787	4.326066912	0.039303092	0.913376392	-0.02556624	0.936766576	0.022977382	0.961146816	Col18a1	inside	46952	3780.1	2522	55.8	-0.580299373	0.028711846	-5.453862786	2.51E-105	"collagen, type XVIII, alpha 1 [Source:MGI Symbol;Acc:MGI:88451]"
chr10	77208796	77208946	4.153235472	4.730271643	4.394617828	-0.577036171	0.164229241	0.152675427	0.74081602	-0.415725217	0.279503081	Col18a1	upstream	-42323	3780.1	2522	55.8	-0.580299373	0.028711846	-5.453862786	2.51E-105	"collagen, type XVIII, alpha 1 [Source:MGI Symbol;Acc:MGI:88451]"
chr10	77200110	77200292	6.32694845	6.86427063	6.419624107	-0.537322181	0.046460345	0.262203141	0.370914535	-0.267620899	0.38377861	Col18a1	upstream	-33653	3780.1	2522	55.8	-0.580299373	0.028711846	-5.453862786	2.51E-105	"collagen, type XVIII, alpha 1 [Source:MGI Symbol;Acc:MGI:88451]"
chr10	77156969	77157118	5.022768061	4.945199737	4.929837913	0.077568323	0.784129274	-0.16603919	0.609045766	-0.081172305	0.812852283	Col18a1	inside	9504	3780.1	2522	55.8	-0.580299373	0.028711846	-5.453862786	2.51E-105	"collagen, type XVIII, alpha 1 [Source:MGI Symbol;Acc:MGI:88451]"
chr10	77141843	77141977	4.276620091	4.504114246	4.106110455	-0.227494155	0.657248025	0.215672467	0.699343894	-0.005120591	0.981531365	Col18a1	inside	24638	3780.1	2522	55.8	-0.580299373	0.028711846	-5.453862786	2.51E-105	"collagen, type XVIII, alpha 1 [Source:MGI Symbol;Acc:MGI:88451]"
chr10	77124804	77125024	5.251264279	4.88790218	4.760759154	0.363362099	0.388859981	-0.056642151	0.915425135	0.315539519	0.369514137	Col18a1	inside	41634	3780.1	2522	55.8	-0.580299373	0.028711846	-5.453862786	2.51E-105	"collagen, type XVIII, alpha 1 [Source:MGI Symbol;Acc:MGI:88451]"
chr10	77178611	77178737	5.634039063	5.442386605	5.561094604	0.191652458	0.653536264	-0.300355303	0.417049349	-0.101073943	0.703243781	Col18a1	upstream	-12126	3780.1	2522	55.8	-0.580299373	0.028711846	-5.453862786	2.51E-105	"collagen, type XVIII, alpha 1 [Source:MGI Symbol;Acc:MGI:88451]"
chr10	77173237	77173370	4.766595998	4.738801216	4.882056996	0.027794781	0.977703946	-0.326441857	0.476433326	-0.287783064	0.509560885	Col18a1	upstream	-6756	3780.1	2522	55.8	-0.580299373	0.028711846	-5.453862786	2.51E-105	"collagen, type XVIII, alpha 1 [Source:MGI Symbol;Acc:MGI:88451]"
chr10	77133889	77134035	6.633797294	6.471862524	6.317363033	0.16193477	0.586325099	-0.02753218	0.913572962	0.142319516	0.638648549	Col18a1	inside	32586	3780.1	2522	55.8	-0.580299373	0.028711846	-5.453862786	2.51E-105	"collagen, type XVIII, alpha 1 [Source:MGI Symbol;Acc:MGI:88451]"
chr10	77192880	77193164	4.3195318	4.97094486	3.950811174	-0.65141306	0.222770032	0.838833004	0.04580975	0.19295207	0.648647796	Col18a1	upstream	-26474	3780.1	2522	55.8	-0.580299373	0.028711846	-5.453862786	2.51E-105	"collagen, type XVIII, alpha 1 [Source:MGI Symbol;Acc:MGI:88451]"
chr10	77140234	77140346	6.05044676	6.095296798	5.598163612	-0.044850039	0.889221124	0.315015349	0.300336565	0.278531801	0.326139755	Col18a1	inside	26258	3780.1	2522	55.8	-0.580299373	0.028711846	-5.453862786	2.51E-105	"collagen, type XVIII, alpha 1 [Source:MGI Symbol;Acc:MGI:88451]"
chr10	77030998	77031138	4.379796896	4.752946623	5.010935364	-0.373149727	0.449086362	-0.440916705	0.219467765	-0.806234921	0.094055072	Slc19a1	upstream	-1174	1320.6	952	1253.3	-0.473396853	4.82E-06	0.397367553	8.48E-05	"solute carrier family 19 (folate transporter), member 1 [Source:MGI Symbol;Acc:MGI:103182]"
chr10	77058594	77058801	4.578009153	4.73740769	4.52419107	-0.159398538	0.613619228	0.030021627	0.87793599	-0.119923302	0.788329233	Slc19a1	inside	26456	1320.6	952	1253.3	-0.473396853	4.82E-06	0.397367553	8.48E-05	"solute carrier family 19 (folate transporter), member 1 [Source:MGI Symbol;Acc:MGI:103182]"
chr10	77038424	77038580	4.616893425	4.97295623	4.195013326	-0.356062805	0.299944211	0.595848841	0.084436486	0.247821234	0.469955474	Slc19a1	inside	6260	1320.6	952	1253.3	-0.473396853	4.82E-06	0.397367553	8.48E-05	"solute carrier family 19 (folate transporter), member 1 [Source:MGI Symbol;Acc:MGI:103182]"
chr10	77065781	77065928	5.952413593	6.027769022	5.792307265	-0.075355429	0.817888515	0.053179343	0.883600957	-0.01324389	0.961951437	Slc19a1	downstream	33612	1320.6	952	1253.3	-0.473396853	4.82E-06	0.397367553	8.48E-05	"solute carrier family 19 (folate transporter), member 1 [Source:MGI Symbol;Acc:MGI:103182]"
chr10	77096073	77096309	4.395548257	4.395680221	4.251629624	-0.000131965	0.988721291	-0.037057606	0.968407679	-0.029829761	0.968583886	Slc19a1	downstream	63949	1320.6	952	1253.3	-0.473396853	4.82E-06	0.397367553	8.48E-05	"solute carrier family 19 (folate transporter), member 1 [Source:MGI Symbol;Acc:MGI:103182]"
chr10	77063345	77063489	5.465240115	5.355061682	4.928923994	0.110178432	0.673171693	0.244181659	0.49995692	0.362553567	0.24686611	Slc19a1	downstream	31175	1320.6	952	1253.3	-0.473396853	4.82E-06	0.397367553	8.48E-05	"solute carrier family 19 (folate transporter), member 1 [Source:MGI Symbol;Acc:MGI:103182]"
chr10	77042735	77042909	5.779336606	5.819574992	5.557836335	-0.040238386	0.909227669	0.080283667	0.829319598	0.046162987	0.888499636	Slc19a1	inside	10580	1320.6	952	1253.3	-0.473396853	4.82E-06	0.397367553	8.48E-05	"solute carrier family 19 (folate transporter), member 1 [Source:MGI Symbol;Acc:MGI:103182]"
chr10	77042022	77042154	6.014260885	6.149041906	5.979829521	-0.134781021	0.639409126	-0.013136697	0.965202847	-0.139685014	0.641473209	Slc19a1	inside	9846	1320.6	952	1253.3	-0.473396853	4.82E-06	0.397367553	8.48E-05	"solute carrier family 19 (folate transporter), member 1 [Source:MGI Symbol;Acc:MGI:103182]"
chr10	77085144	77085285	3.404975085	4.310094894	4.294842896	-0.905119809	0.109653639	-0.16696904	0.772929376	-1.065066715	0.040879494	Slc19a1	downstream	52972	1320.6	952	1253.3	-0.473396853	4.82E-06	0.397367553	8.48E-05	"solute carrier family 19 (folate transporter), member 1 [Source:MGI Symbol;Acc:MGI:103182]"
chr10	77052043	77052165	5.645503662	5.48820045	5.542154431	0.157303212	0.671877984	-0.236186915	0.479465939	-0.069997872	0.808483408	Slc19a1	inside	19862	1320.6	952	1253.3	-0.473396853	4.82E-06	0.397367553	8.48E-05	"solute carrier family 19 (folate transporter), member 1 [Source:MGI Symbol;Acc:MGI:103182]"
chr10	77022520	77022669	5.24309356	5.390802423	5.140005949	-0.147708863	0.751463804	0.069247825	0.922031813	-0.071622843	0.81037216	Slc19a1	upstream	-9648	1320.6	952	1253.3	-0.473396853	4.82E-06	0.397367553	8.48E-05	"solute carrier family 19 (folate transporter), member 1 [Source:MGI Symbol;Acc:MGI:103182]"
chr10	77079318	77079439	3.926595309	4.63583479	3.672104657	-0.709239481	0.106453849	0.780161619	0.11590827	0.083288265	0.862298084	Slc19a1	downstream	47136	1320.6	952	1253.3	-0.473396853	4.82E-06	0.397367553	8.48E-05	"solute carrier family 19 (folate transporter), member 1 [Source:MGI Symbol;Acc:MGI:103182]"
chr10	77054852	77054984	5.892680736	5.845819477	5.318262522	0.04686126	0.856812666	0.34556733	0.268893469	0.399466256	0.215115729	Slc19a1	inside	22676	1320.6	952	1253.3	-0.473396853	4.82E-06	0.397367553	8.48E-05	"solute carrier family 19 (folate transporter), member 1 [Source:MGI Symbol;Acc:MGI:103182]"
chr10	77094849	77095038	4.958292248	5.199080796	4.923989562	-0.240788548	0.659327438	0.093716966	0.874022948	-0.138100184	0.762778588	Slc19a1	downstream	62702	1320.6	952	1253.3	-0.473396853	4.82E-06	0.397367553	8.48E-05	"solute carrier family 19 (folate transporter), member 1 [Source:MGI Symbol;Acc:MGI:103182]"
chr10	77088362	77088540	4.468998226	4.939393373	4.261673456	-0.470395147	0.261745197	0.497037321	0.292479767	0.03320525	0.930651488	Slc19a1	downstream	56209	1320.6	952	1253.3	-0.473396853	4.82E-06	0.397367553	8.48E-05	"solute carrier family 19 (folate transporter), member 1 [Source:MGI Symbol;Acc:MGI:103182]"
chr11	97224695	97224817	5.048185659	4.884502726	4.935389728	0.163682933	0.636022627	-0.23321512	0.508582135	-0.06147354	0.827773763	Kpnb1	upstream	-36875	33055	27676.8	15554.7	-0.255964738	0.011111365	-0.830375825	7.78E-21	karyopherin (importin) beta 1 [Source:MGI Symbol;Acc:MGI:107532]
chr11	97214084	97214223	5.013962526	4.810842306	4.890089865	0.203120219	0.568425826	-0.261944264	0.468907508	-0.04969646	0.879421199	Kpnb1	upstream	-26273	33055	27676.8	15554.7	-0.255964738	0.011111365	-0.830375825	7.78E-21	karyopherin (importin) beta 1 [Source:MGI Symbol;Acc:MGI:107532]
chr11	97190523	97190667	5.535709063	5.070760259	5.019021074	0.464948804	0.122554971	-0.130434104	0.707560675	0.342808547	0.292665424	Kpnb1	upstream	-2714	33055	27676.8	15554.7	-0.255964738	0.011111365	-0.830375825	7.78E-21	karyopherin (importin) beta 1 [Source:MGI Symbol;Acc:MGI:107532]
chr11	97206084	97206216	4.674479628	5.004253038	4.683694672	-0.32977341	0.433387475	0.139324056	0.737765003	-0.183398428	0.661690751	Kpnb1	upstream	-18269	33055	27676.8	15554.7	-0.255964738	0.011111365	-0.830375825	7.78E-21	karyopherin (importin) beta 1 [Source:MGI Symbol;Acc:MGI:107532]
chr11	97212700	97212815	5.841324877	5.722612497	5.318139383	0.11871238	0.68793245	0.221897465	0.578432605	0.349427055	0.385419744	Kpnb1	upstream	-24877	33055	27676.8	15554.7	-0.255964738	0.011111365	-0.830375825	7.78E-21	karyopherin (importin) beta 1 [Source:MGI Symbol;Acc:MGI:107532]
chr11	97297663	97297786	3.951134324	4.561825901	4.233647761	-0.610691577	0.111975075	0.146777338	0.701141338	-0.456621762	0.234268431	Npepps	upstream	-17086	6761.3	6929.4	9993.6	0.035345741	0.780109796	0.527796116	1.53E-11	aminopeptidase puromycin sensitive [Source:MGI Symbol;Acc:MGI:1101358]
chr11	97283240	97283372	4.996548781	5.251312157	4.619475953	-0.254763376	0.510456795	0.449085126	0.202297456	0.201949116	0.563603599	Npepps	upstream	-2668	6761.3	6929.4	9993.6	0.035345741	0.780109796	0.527796116	1.53E-11	aminopeptidase puromycin sensitive [Source:MGI Symbol;Acc:MGI:1101358]
chr11	97044951	97045079	6.883740708	7.094203679	6.966480852	-0.210462971	0.574250152	-0.055633443	0.888246432	-0.255579806	0.503047535	Mrpl10	inside	3454	1588.6	1483	1228.9	-0.098626435	0.441276409	-0.27242357	0.005676906	mitochondrial ribosomal protein L10 [Source:MGI Symbol;Acc:MGI:1333801]
chr5	4045180	4045300	5.548519611	5.796921873	5.712596555	-0.248402262	0.491482976	-0.097640851	0.796667896	-0.337601235	0.407034191	Cyp51	downstream	59506	7351.5	5507.9	7017.7	-0.416410908	1.80E-08	0.34947405	1.43E-06	"cytochrome P450, family 51 [Source:MGI Symbol;Acc:MGI:106040]"
chr5	4133924	4134039	6.325414986	6.370303577	6.340004138	-0.044888592	0.877900591	-0.151641175	0.580417967	-0.188473553	0.495328712	Cyp51	upstream	-29236	7351.5	5507.9	7017.7	-0.416410908	1.80E-08	0.34947405	1.43E-06	"cytochrome P450, family 51 [Source:MGI Symbol;Acc:MGI:106040]"
chr5	4017503	4017615	4.630174694	4.544070729	3.779430159	0.086103965	0.801888378	0.583085422	0.213236824	0.674851723	0.12648847	Cyp51	downstream	87187	7351.5	5507.9	7017.7	-0.416410908	1.80E-08	0.34947405	1.43E-06	"cytochrome P450, family 51 [Source:MGI Symbol;Acc:MGI:106040]"
chr5	4022420	4022565	5.346209804	5.300302081	5.228444345	0.045907723	0.982739349	-0.110649485	0.773782945	-0.056370049	0.808718515	Cyp51	downstream	82254	7351.5	5507.9	7017.7	-0.416410908	1.80E-08	0.34947405	1.43E-06	"cytochrome P450, family 51 [Source:MGI Symbol;Acc:MGI:106040]"
chr5	4029963	4030096	6.167291016	5.998788768	5.705155172	0.168502247	0.577901557	0.110577448	0.708051355	0.288226019	0.302603156	Cyp51	downstream	74716	7351.5	5507.9	7017.7	-0.416410908	1.80E-08	0.34947405	1.43E-06	"cytochrome P450, family 51 [Source:MGI Symbol;Acc:MGI:106040]"
chr8	123369194	123369308	5.085684508	5.283490862	4.569484178	-0.197806354	0.581429064	0.532994564	0.401061458	0.34071201	0.593269894	Tcf25	upstream	-4574	14173.8	15810.6	26995.3	0.157709234	0.02292926	0.771404399	1.15E-38	transcription factor 25 (basic helix-loop-helix) [Source:MGI Symbol;Acc:MGI:1914105]
chr8	123354026	123354239	6.857444043	6.916512779	6.724395501	-0.059068736	0.933972156	0.011803858	0.98553141	-0.044554803	0.947381778	Tcf25	upstream	-19693	14173.8	15810.6	26995.3	0.157709234	0.02292926	0.771404399	1.15E-38	transcription factor 25 (basic helix-loop-helix) [Source:MGI Symbol;Acc:MGI:1914105]
chr8	123371758	123371881	6.305079743	6.043034263	6.049907883	0.26204548	0.406679082	-0.188619497	0.499207229	0.08115339	0.816538652	Tcf25	upstream	-2005	14173.8	15810.6	26995.3	0.157709234	0.02292926	0.771404399	1.15E-38	transcription factor 25 (basic helix-loop-helix) [Source:MGI Symbol;Acc:MGI:1914105]
chr8	123357827	123357963	6.034083179	6.156105272	5.486775392	-0.122022093	0.679133344	0.487309911	0.140910777	0.372274072	0.276842752	Tcf25	upstream	-15930	14173.8	15810.6	26995.3	0.157709234	0.02292926	0.771404399	1.15E-38	transcription factor 25 (basic helix-loop-helix) [Source:MGI Symbol;Acc:MGI:1914105]
chr8	123360305	123360450	8.489152231	8.679986145	8.469168811	-0.190833913	0.45905285	0.02852276	0.920927229	-0.15367871	0.540748782	Tcf25	upstream	-13447	14173.8	15810.6	26995.3	0.157709234	0.02292926	0.771404399	1.15E-38	transcription factor 25 (basic helix-loop-helix) [Source:MGI Symbol;Acc:MGI:1914105]
chr8	123366237	123366364	6.703796567	6.609935128	6.74705168	0.093861439	0.726645431	-0.319191417	0.234568216	-0.217154153	0.381768903	Tcf25	upstream	-7525	14173.8	15810.6	26995.3	0.157709234	0.02292926	0.771404399	1.15E-38	transcription factor 25 (basic helix-loop-helix) [Source:MGI Symbol;Acc:MGI:1914105]
chr18	67401503	67401720	6.498409727	6.467329038	6.135842017	0.031080689	0.907864841	0.149793874	0.678760316	0.186816704	0.633588725	Tubb6	inside	10894	118.6	74.7	17.7	-0.660789444	0.08431997	-2.03825805	4.06E-08	"tubulin, beta 6 class V [Source:MGI Symbol;Acc:MGI:1915201]"
chr18	67383394	67383509	4.807677348	5.40991996	4.91897865	-0.602242612	0.135491009	0.307885923	0.426379656	-0.284505596	0.457201913	Tubb6	upstream	-7266	118.6	74.7	17.7	-0.660789444	0.08431997	-2.03825805	4.06E-08	"tubulin, beta 6 class V [Source:MGI Symbol;Acc:MGI:1915201]"
chr18	67407221	67407340	6.73469445	6.962666234	6.765741678	-0.227971785	0.399948255	0.014210471	0.95468373	-0.204808777	0.457766855	Tubb6	downstream	16562	118.6	74.7	17.7	-0.660789444	0.08431997	-2.03825805	4.06E-08	"tubulin, beta 6 class V [Source:MGI Symbol;Acc:MGI:1915201]"
chr18	67414037	67414180	4.863585262	4.577180214	4.904945504	0.286405048	0.448614946	-0.510436454	0.211183603	-0.215674635	0.633905191	Tubb6	downstream	23390	118.6	74.7	17.7	-0.660789444	0.08431997	-2.03825805	4.06E-08	"tubulin, beta 6 class V [Source:MGI Symbol;Acc:MGI:1915201]"
chr18	67409681	67409828	5.574349664	5.747625804	5.408738762	-0.17327614	0.638515544	0.156624972	0.690306651	-0.009953481	0.983521011	Tubb6	downstream	19036	118.6	74.7	17.7	-0.660789444	0.08431997	-2.03825805	4.06E-08	"tubulin, beta 6 class V [Source:MGI Symbol;Acc:MGI:1915201]"
chr8	123444276	123444390	7.066641201	7.034625809	7.028361303	0.032015392	0.917597809	-0.176266152	0.544999418	-0.135403941	0.642826905	Def8	inside	1346	3356.3	4197.8	6799.8	0.322753326	2.44E-06	0.695447855	5.19E-28	differentially expressed in FDCP 8 [Source:MGI Symbol;Acc:MGI:1346331]
chr8	123452824	123452944	6.517657086	6.193304762	6.021023034	0.324352324	0.423376005	-0.008726668	0.990207321	0.321360929	0.416898915	Def8	inside	9897	3356.3	4197.8	6799.8	0.322753326	2.44E-06	0.695447855	5.19E-28	differentially expressed in FDCP 8 [Source:MGI Symbol;Acc:MGI:1346331]
chr8	123427491	123427615	7.412303227	7.263522343	7.293961171	0.148780884	0.562761517	-0.2129389	0.409756554	-0.056242967	0.851799042	Def8	upstream	-15434	3356.3	4197.8	6799.8	0.322753326	2.44E-06	0.695447855	5.19E-28	differentially expressed in FDCP 8 [Source:MGI Symbol;Acc:MGI:1346331]
chr8	123428330	123428536	8.145329267	8.055537802	7.851818185	0.089791465	0.707396801	0.021324285	0.913965758	0.119057218	0.609883815	Def8	upstream	-14554	3356.3	4197.8	6799.8	0.322753326	2.44E-06	0.695447855	5.19E-28	differentially expressed in FDCP 8 [Source:MGI Symbol;Acc:MGI:1346331]
chr8	123446439	123446594	7.524445435	7.63495877	7.456779209	-0.110513335	0.684730911	-0.003795895	0.97360117	-0.106636278	0.648534154	Def8	inside	3529	3356.3	4197.8	6799.8	0.322753326	2.44E-06	0.695447855	5.19E-28	differentially expressed in FDCP 8 [Source:MGI Symbol;Acc:MGI:1346331]
chr8	123445871	123446036	7.369858764	7.301741561	7.176462364	0.068117203	0.775810984	-0.056515874	0.831755259	0.019037334	0.924962598	Def8	inside	2967	3356.3	4197.8	6799.8	0.322753326	2.44E-06	0.695447855	5.19E-28	differentially expressed in FDCP 8 [Source:MGI Symbol;Acc:MGI:1346331]
chr8	123453339	123453463	5.619781367	5.07706394	5.350824664	0.542717427	0.17293447	-0.454427229	0.267902277	0.094812613	0.76776034	Def8	inside	10414	3356.3	4197.8	6799.8	0.322753326	2.44E-06	0.695447855	5.19E-28	differentially expressed in FDCP 8 [Source:MGI Symbol;Acc:MGI:1346331]
chr8	123451861	123452031	7.005522175	6.873215386	7.052462236	0.13230679	0.636318304	-0.361775924	0.283797865	-0.220289607	0.480702663	Def8	inside	8959	3356.3	4197.8	6799.8	0.322753326	2.44E-06	0.695447855	5.19E-28	differentially expressed in FDCP 8 [Source:MGI Symbol;Acc:MGI:1346331]
chr8	123454357	123454512	5.408566133	5.473789548	4.258022256	-0.065223415	0.876628177	1.033160013	0.027491713	0.973732509	0.041592878	Def8	inside	11447	3356.3	4197.8	6799.8	0.322753326	2.44E-06	0.695447855	5.19E-28	differentially expressed in FDCP 8 [Source:MGI Symbol;Acc:MGI:1346331]
chr8	123433445	123433602	8.141194899	7.982492144	8.048656206	0.158702755	0.553993726	-0.248381864	0.269878977	-0.081285079	0.760749633	Def8	upstream	-9463	3356.3	4197.8	6799.8	0.322753326	2.44E-06	0.695447855	5.19E-28	differentially expressed in FDCP 8 [Source:MGI Symbol;Acc:MGI:1346331]
chr12	56495617	56495761	5.207826634	4.472448838	4.569718843	0.735377796	0.029907303	-0.278780945	0.416044956	0.463459722	0.184045436	Nkx2-1	downstream	41219	2.9	5.3	8.1	0.825703575	0.511229326	0.531983935	0.607694184	NK2 homeobox 1 [Source:MGI Symbol;Acc:MGI:108067]
chr12	56464364	56464507	7.065790969	6.995381564	7.008887694	0.070409404	0.77515757	-0.196241136	0.451516245	-0.117715869	0.65600925	Nkx2-1	downstream	72472	2.9	5.3	8.1	0.825703575	0.511229326	0.531983935	0.607694184	NK2 homeobox 1 [Source:MGI Symbol;Acc:MGI:108067]
chr12	56504299	56504424	7.066903351	6.900418193	6.762418388	0.166485159	0.577833681	-0.043689439	0.875751795	0.130616938	0.596937062	Nkx2-1	downstream	32546	2.9	5.3	8.1	0.825703575	0.511229326	0.531983935	0.607694184	NK2 homeobox 1 [Source:MGI Symbol;Acc:MGI:108067]
chr13	72785496	72785632	6.973190309	7.233047555	7.31266053	-0.259857246	0.381949944	-0.261580761	0.400535678	-0.512777171	0.087743224	Irx2	downstream	156743	4.8	5.5	1.4	0.169863572	0.902448673	-1.733939767	0.079372246	Iroquois related homeobox 2 (Drosophila) [Source:MGI Symbol;Acc:MGI:1197526]
chr13	72850607	72850744	4.190792432	4.312151909	3.889614688	-0.121359477	0.92033486	0.24121572	0.648989419	0.12557009	0.716283534	Irx2	downstream	221855	4.8	5.5	1.4	0.169863572	0.902448673	-1.733939767	0.079372246	Iroquois related homeobox 2 (Drosophila) [Source:MGI Symbol;Acc:MGI:1197526]
chr13	72648921	72649060	4.462860266	3.817068452	3.834655816	0.645791814	0.122060691	-0.198484512	0.628840378	0.452987688	0.311349046	Irx2	downstream	20169	4.8	5.5	1.4	0.169863572	0.902448673	-1.733939767	0.079372246	Iroquois related homeobox 2 (Drosophila) [Source:MGI Symbol;Acc:MGI:1197526]
chr11	95065816	95065968	5.691069464	5.542869557	5.51585886	0.148199907	0.617145063	-0.155321267	0.628614109	0.000977894	0.98948496	Itga3	inside	10909	158	333.8	721.1	1.06924596	1.11E-12	1.108582648	1.24E-16	integrin alpha 3 [Source:MGI Symbol;Acc:MGI:96602]
chr11	95067855	95067994	6.35530819	6.380566441	6.171072022	-0.025258251	0.928342575	0.027066427	0.937587443	0.009523157	0.985178297	Itga3	inside	8877	158	333.8	721.1	1.06924596	1.11E-12	1.108582648	1.24E-16	integrin alpha 3 [Source:MGI Symbol;Acc:MGI:96602]
chr11	95095246	95095377	4.347360354	4.826397356	3.793592507	-0.479037001	0.302206975	0.849065871	0.098826751	0.379549194	0.435107004	Itga3	upstream	-18511	158	333.8	721.1	1.06924596	1.11E-12	1.108582648	1.24E-16	integrin alpha 3 [Source:MGI Symbol;Acc:MGI:96602]
chr11	95129694	95129852	4.924435114	4.954712209	4.077044646	-0.030277094	0.930890217	0.695350108	0.058920458	0.673016517	0.102832074	Dlx3	downstream	9683	0.6	3.5	4.5	1.899144952	0.142403964	0.323641191	0.780230137	distal-less homeobox 3 [Source:MGI Symbol;Acc:MGI:94903]
chr11	95115188	95115426	4.363475843	3.561825901	2.903441248	0.801649942	0.188906971	0.47698385	0.378612493	1.283654726	0.056298917	Dlx3	upstream	-4783	0.6	3.5	4.5	1.899144952	0.142403964	0.323641191	0.780230137	distal-less homeobox 3 [Source:MGI Symbol;Acc:MGI:94903]
chr6	128366818	128366946	4.782712493	4.640014594	5.19863111	0.142697899	0.756445918	-0.742833042	0.112001358	-0.590067524	0.072917164	Foxm1	inside	3914	10421	12371.9	521.3	0.242203214	0.700336629	-4.465904721	1.05E-28	forkhead box M1 [Source:MGI Symbol;Acc:MGI:1347487]
chr6	128365636	128365800	4.966879613	4.427332279	4.129735036	0.539547335	0.251699644	0.11532044	0.804635319	0.661526878	0.131930389	Foxm1	inside	2750	10421	12371.9	521.3	0.242203214	0.700336629	-4.465904721	1.05E-28	forkhead box M1 [Source:MGI Symbol;Acc:MGI:1347487]
chr6	128414454	128414586	3.893786831	3.343838564	3.773069655	0.549948267	0.22440709	-0.611795462	0.228033647	-0.05570655	0.895542604	Itfg2	inside	10411	1612.4	1782.6	1741.3	0.143141542	0.269207456	-0.033693314	0.796161845	integrin alpha FG-GAP repeat containing 2 [Source:MGI Symbol;Acc:MGI:1915450]
chr6	128392286	128392437	4.401952041	4.263573316	4.025468448	0.138378725	0.785679616	0.056262294	0.938410374	0.200617193	0.726021619	Nrip2	upstream	-6935	109.4	80.2	91.8	-0.450741386	0.209664211	0.199186502	0.574801763	nuclear receptor interacting protein 2 [Source:MGI Symbol;Acc:MGI:1891884]
chr6	128391817	128391935	5.352915557	4.802733258	4.451391512	0.550182299	0.172386813	0.168514626	0.609255571	0.727890171	0.073387515	Nrip2	upstream	-7421	109.4	80.2	91.8	-0.450741386	0.209664211	0.199186502	0.574801763	nuclear receptor interacting protein 2 [Source:MGI Symbol;Acc:MGI:1891884]
chr6	128336389	128336505	7.43001403	7.612388314	7.474762248	-0.182374284	0.563241256	-0.045018146	0.869903103	-0.218428615	0.43670924	Tulp3	inside	19404	2820.6	2169.6	1490.7	-0.378770667	7.22E-05	-0.541499409	2.78E-09	tubby-like protein 3 [Source:MGI Symbol;Acc:MGI:1329045]
chr6	128340505	128340655	5.557090057	5.164430278	5.335911563	0.392659779	0.215369428	-0.353883656	0.320125707	0.047716852	0.853558178	Tulp3	inside	15271	2820.6	2169.6	1490.7	-0.378770667	7.22E-05	-0.541499409	2.78E-09	tubby-like protein 3 [Source:MGI Symbol;Acc:MGI:1329045]
chr17	35677921	35678068	4.546650497	4.5991456	3.742626861	-0.052495103	0.966675988	0.674039179	0.211963188	0.629021186	0.134077368	Gtf2h4	upstream	-4255	866	776	657.1	-0.15916445	0.144408712	-0.240385711	0.012060227	"general transcription factor II H, polypeptide 4 [Source:MGI Symbol;Acc:MGI:1338799]"
chr17	35681896	35682064	5.467791957	5.425682467	5.369132869	0.042109491	0.887746103	-0.124897222	0.671517659	-0.075676485	0.787602311	Gtf2h4	upstream	-8241	866	776	657.1	-0.15916445	0.144408712	-0.240385711	0.012060227	"general transcription factor II H, polypeptide 4 [Source:MGI Symbol;Acc:MGI:1338799]"
chr17	35671311	35671566	3.883533372	4.85111644	3.604274973	-0.967583068	0.006549182	1.064906442	0.00652993	0.104679301	0.881577292	Gtf2h4	inside	2301	866	776	657.1	-0.15916445	0.144408712	-0.240385711	0.012060227	"general transcription factor II H, polypeptide 4 [Source:MGI Symbol;Acc:MGI:1338799]"
chr17	35683493	35683620	5.865773286	5.715200233	5.53412373	0.150573052	0.646313841	-0.000625517	0.984271903	0.156800101	0.601144258	Gtf2h4	upstream	-9817	866	776	657.1	-0.15916445	0.144408712	-0.240385711	0.012060227	"general transcription factor II H, polypeptide 4 [Source:MGI Symbol;Acc:MGI:1338799]"
chr17	35835446	35835584	4.581211915	4.722266849	3.398273757	-0.141054934	0.766668024	1.1419212	0.007360845	1.008475169	0.026919063	Tubb5	inside	2791	88857.2	112710.1	171697.7	0.342593709	0.002314792	0.606422685	3.52E-09	"tubulin, beta 5 class I [Source:MGI Symbol;Acc:MGI:107812]"
chr11	100388498	100388633	4.023130056	4.492424577	4.427671239	-0.469294522	0.275439646	-0.117610051	0.716137253	-0.57917964	0.161952084	Jup	inside	9197	151.1	440.2	2150.1	1.541795315	4.76E-23	2.2808667	8.65E-62	junction plakoglobin [Source:MGI Symbol;Acc:MGI:96650]
chr11	100422685	100422803	7.610819758	7.686523731	7.638322857	-0.075703972	0.755427382	-0.133935096	0.566969595	-0.20143714	0.367452017	Fkbp10	inside	7046	478.4	303.3	11.7	-0.658293601	0.002489536	-4.634613902	5.15E-52	FK506 binding protein 10 [Source:MGI Symbol;Acc:MGI:104769]
chr11	100426579	100426700	5.758161243	5.856134345	5.496587194	-0.097973102	0.692949697	0.177136891	0.599065851	0.086966968	0.840135498	Fkbp10	downstream	10942	478.4	303.3	11.7	-0.658293601	0.002489536	-4.634613902	5.15E-52	FK506 binding protein 10 [Source:MGI Symbol;Acc:MGI:104769]
chr11	100447342	100447468	6.42770983	6.534382555	6.101468032	-0.106672724	0.698133624	0.250816091	0.357680901	0.151929207	0.569761467	Klhl10	inside	5487	25.6	26.1	28.6	0.012099149	0.989715537	0.128903636	0.786939831	kelch-like 10 (Drosophila) [Source:MGI Symbol;Acc:MGI:2181067]
chr11	100445441	100445591	5.286833056	5.169816453	5.319875117	0.117016602	0.708318804	-0.332132887	0.28042735	-0.207131478	0.488447512	Klhl10	inside	3598	25.6	26.1	28.6	0.012099149	0.989715537	0.128903636	0.786939831	kelch-like 10 (Drosophila) [Source:MGI Symbol;Acc:MGI:2181067]
chr5	29409018	29409194	4.71105042	4.235798074	4.813460641	0.475252346	0.265007236	-0.759572231	0.096765241	-0.276871423	0.448556066	Nom1	upstream	-25559	1939.7	1878.7	1726.9	-0.046619919	0.722397589	-0.121225988	0.205456155	nucleolar protein with MIF4G domain 1 [Source:MGI Symbol;Acc:MGI:1861749]
chr17	26552098	26552275	4.963180841	4.903654174	4.453240007	0.059526667	0.797103537	0.268012379	0.559832779	0.335051793	0.445204843	Ergic1	upstream	-9304	6597.1	5125.2	6372.9	-0.363669889	0.00104856	0.313981119	0.003266636	endoplasmic reticulum-golgi intermediate compartment (ERGIC) 1 [Source:MGI Symbol;Acc:MGI:1914708]
chr11	69855924	69856054	5.508519797	5.724801647	5.428930457	-0.21628185	0.615162687	0.115000261	0.771103032	-0.094416751	0.83823313	Tnk1	inside	2741	77.6	89.3	73.3	0.19369064	0.600703521	-0.276663096	0.348503766	"tyrosine kinase, non-receptor, 1 [Source:MGI Symbol;Acc:MGI:1930958]"
chr11	69865757	69865899	5.124956495	5.344288755	5.140354352	-0.21933226	0.586755595	0.020639383	0.970550113	-0.189896131	0.601270725	Tnk1	upstream	-7098	77.6	89.3	73.3	0.19369064	0.600703521	-0.276663096	0.348503766	"tyrosine kinase, non-receptor, 1 [Source:MGI Symbol;Acc:MGI:1930958]"
chr11	69894348	69894520	4.47862857	4.496057836	4.443793978	-0.017429265	0.95794176	-0.129332668	0.690990585	-0.139448437	0.75947081	Acap1	inside	1105	40.1	43.2	61.6	0.110956272	0.824477462	0.505094202	0.123403067	"ArfGAP with coiled-coil, ankyrin repeat and PH domains 1 [Source:MGI Symbol;Acc:MGI:2388270]"
chr11	69897606	69897738	4.640088461	4.873880758	3.905311979	-0.233792297	0.524532639	0.785240167	0.052161737	0.560975502	0.149813441	Acap1	upstream	-2133	40.1	43.2	61.6	0.110956272	0.824477462	0.505094202	0.123403067	"ArfGAP with coiled-coil, ankyrin repeat and PH domains 1 [Source:MGI Symbol;Acc:MGI:2388270]"
chr4	136227543	136227660	5.290916946	5.680640703	5.266745725	-0.389723757	0.210574424	0.231775347	0.490407601	-0.150301263	0.613356706	Tcea3	upstream	-20128	1.3	5.1	0	1.745202655	0.175703102	-3.792627736	0.003527961	"transcription elongation factor A (SII), 3 [Source:MGI Symbol;Acc:MGI:1196908]"
chr4	136231341	136231488	5.731713095	5.46361974	5.076005674	0.268093355	0.327999478	0.205382204	0.523262855	0.481272701	0.106221676	Tcea3	upstream	-16316	1.3	5.1	0	1.745202655	0.175703102	-3.792627736	0.003527961	"transcription elongation factor A (SII), 3 [Source:MGI Symbol;Acc:MGI:1196908]"
chr4	136258423	136258575	4.576338788	4.891675388	4.881123555	-0.3153366	0.486588759	-0.170269014	0.755619056	-0.478102928	0.350296059	Tcea3	inside	10769	1.3	5.1	0	1.745202655	0.175703102	-3.792627736	0.003527961	"transcription elongation factor A (SII), 3 [Source:MGI Symbol;Acc:MGI:1196908]"
chr4	136244072	136244242	4.455796168	4.839074553	4.228352612	-0.383278385	0.304678826	0.428267841	0.246743322	0.05213045	0.894480638	Tcea3	upstream	-3573	1.3	5.1	0	1.745202655	0.175703102	-3.792627736	0.003527961	"transcription elongation factor A (SII), 3 [Source:MGI Symbol;Acc:MGI:1196908]"
chr4	136250110	136250321	5.169474887	4.979689483	4.541078323	0.189785403	0.689567519	0.255559638	0.552536867	0.45655871	0.364943666	Tcea3	inside	2486	1.3	5.1	0	1.745202655	0.175703102	-3.792627736	0.003527961	"transcription elongation factor A (SII), 3 [Source:MGI Symbol;Acc:MGI:1196908]"
chr12	40335968	40336127	4.489714723	3.905147747	3.77841578	0.584566977	0.2246272	-0.055202028	0.837206182	0.536247385	0.310581865	Ifrd1	upstream	-87544	1870	1974.4	1282.6	0.077201488	0.477202625	-0.621886379	2.12E-15	interferon-related developmental regulator 1 [Source:MGI Symbol;Acc:MGI:1316717]
chr12	40254721	40254892	4.528108152	4.851247678	4.998474895	-0.323139527	0.489627623	-0.328976554	0.432771834	-0.645049978	0.196065703	Ifrd1	upstream	-6302	1870	1974.4	1282.6	0.077201488	0.477202625	-0.621886379	2.12E-15	interferon-related developmental regulator 1 [Source:MGI Symbol;Acc:MGI:1316717]
chr6	146694630	146694752	4.559254728	5.049673323	4.447808073	-0.490418595	0.208245613	0.418212129	0.306049735	-0.062473309	0.865189458	Stk38l	upstream	-30305	763.5	758.8	730.3	-0.008457932	0.968387024	-0.056194962	0.679141675	serine/threonine kinase 38 like [Source:MGI Symbol;Acc:MGI:1922250]
chr6	146707178	146707305	6.450523327	6.237420175	5.958492119	0.213103151	0.433846894	0.096450342	0.730155008	0.318015595	0.269828247	Stk38l	upstream	-17754	763.5	758.8	730.3	-0.008457932	0.968387024	-0.056194962	0.679141675	serine/threonine kinase 38 like [Source:MGI Symbol;Acc:MGI:1922250]
chr6	113314752	113314938	4.717221701	4.553768344	4.016437125	0.163453357	0.737607574	0.35579241	0.347306267	0.527717071	0.222924958	Brpf1	inside	7663	5793.9	7009	5185.1	0.274242635	0.002856365	-0.434328407	2.68E-07	"bromodomain and PHD finger containing, 1 [Source:MGI Symbol;Acc:MGI:1926033]"
chr6	113310286	113310426	4.179871227	4.520748837	3.07187189	-0.340877609	0.353175398	1.266436958	0.00447397	0.932920638	0.038920764	Brpf1	inside	3174	5793.9	7009	5185.1	0.274242635	0.002856365	-0.434328407	2.68E-07	"bromodomain and PHD finger containing, 1 [Source:MGI Symbol;Acc:MGI:1926033]"
chr6	34330877	34331018	6.124947084	5.950558223	6.116049693	0.174388861	0.650158324	-0.348560692	0.398945549	-0.1644961	0.647009343	Akr1b3	upstream	-13451	427.5	335.1	126.2	-0.354239214	0.016205516	-1.399758324	1.63E-22	"aldo-keto reductase family 1, member B3 (aldose reductase) [Source:MGI Symbol;Acc:MGI:1353494]"
chr6	34322200	34322335	5.112901638	5.257748089	5.235544741	-0.144846452	0.703037381	-0.159269347	0.603025699	-0.297351017	0.359387841	Akr1b3	upstream	-4771	427.5	335.1	126.2	-0.354239214	0.016205516	-1.399758324	1.63E-22	"aldo-keto reductase family 1, member B3 (aldose reductase) [Source:MGI Symbol;Acc:MGI:1353494]"
chr6	34311955	34312216	4.646584718	4.77404781	4.228352612	-0.127463092	0.742568964	0.363228647	0.370960728	0.243069338	0.572448575	Akr1b3	inside	5411	427.5	335.1	126.2	-0.354239214	0.016205516	-1.399758324	1.63E-22	"aldo-keto reductase family 1, member B3 (aldose reductase) [Source:MGI Symbol;Acc:MGI:1353494]"
chr6	34332030	34332235	4.500892346	4.220898864	3.509241727	0.279993482	0.54493662	0.52823262	0.230106529	0.816317119	0.073941592	Akr1b3	upstream	-14635	427.5	335.1	126.2	-0.354239214	0.016205516	-1.399758324	1.63E-22	"aldo-keto reductase family 1, member B3 (aldose reductase) [Source:MGI Symbol;Acc:MGI:1353494]"
chr6	34322873	34323006	6.730189164	6.743290636	6.508896367	-0.013101472	0.93785625	0.051800545	0.834287627	0.04729234	0.891376748	Akr1b3	upstream	-5443	427.5	335.1	126.2	-0.354239214	0.016205516	-1.399758324	1.63E-22	"aldo-keto reductase family 1, member B3 (aldose reductase) [Source:MGI Symbol;Acc:MGI:1353494]"
chr6	34307069	34307284	5.464981918	5.456515044	5.649780851	0.008466874	0.948057206	-0.375884931	0.268006575	-0.359054732	0.252289371	Akr1b3	inside	10321	427.5	335.1	126.2	-0.354239214	0.016205516	-1.399758324	1.63E-22	"aldo-keto reductase family 1, member B3 (aldose reductase) [Source:MGI Symbol;Acc:MGI:1353494]"
chr6	34323755	34323906	4.727103019	4.610316567	3.911225351	0.116786452	0.694280977	0.516955548	0.213310608	0.641767098	0.10465277	Akr1b3	upstream	-6333	427.5	335.1	126.2	-0.354239214	0.016205516	-1.399758324	1.63E-22	"aldo-keto reductase family 1, member B3 (aldose reductase) [Source:MGI Symbol;Acc:MGI:1353494]"
chr10	75800582	75800756	4.944865268	5.274955219	4.47544273	-0.33008995	0.363034577	0.616899977	0.088678414	0.294180527	0.442715477	Gstt1	upstream	-2085	87.7	78	87.1	-0.164449323	0.675269227	0.160179903	0.617435433	"glutathione S-transferase, theta 1 [Source:MGI Symbol;Acc:MGI:107379]"
chr10	75801621	75801804	4.542446868	5.013838495	5.01729727	-0.471391626	0.229464606	-0.187039688	0.623876377	-0.649158332	0.071663015	Gstt1	upstream	-3128	87.7	78	87.1	-0.164449323	0.675269227	0.160179903	0.617435433	"glutathione S-transferase, theta 1 [Source:MGI Symbol;Acc:MGI:107379]"
chr8	109969399	109969610	4.305589694	4.221906453	4.795239612	0.083683241	0.879586452	-0.754660723	0.097313375	-0.663675466	0.090047219	Marveld3	upstream	-7301	11.1	44.4	92.5	1.92242859	3.67E-06	1.041752275	0.002126365	MARVEL (membrane-associating) domain containing 3 [Source:MGI Symbol;Acc:MGI:1920858]
chr8	109963050	109963189	6.194997844	6.135128837	6.092745576	0.059869007	0.818669168	-0.139738422	0.612073521	-0.071926581	0.768885922	Marveld3	upstream	-917	11.1	44.4	92.5	1.92242859	3.67E-06	1.041752275	0.002126365	MARVEL (membrane-associating) domain containing 3 [Source:MGI Symbol;Acc:MGI:1920858]
chr8	109959760	109959881	4.109661517	4.4399016	4.696064591	-0.330240083	0.367466152	-0.437346551	0.270821578	-0.759989525	0.038653319	Marveld3	inside	2383	11.1	44.4	92.5	1.92242859	3.67E-06	1.041752275	0.002126365	MARVEL (membrane-associating) domain containing 3 [Source:MGI Symbol;Acc:MGI:1920858]
chr8	109954432	109954563	3.498584696	4.722262737	5.005789774	-1.223678041	0.03608097	-0.465249526	0.288048253	-1.680960712	0.010215234	Marveld3	inside	7705	11.1	44.4	92.5	1.92242859	3.67E-06	1.041752275	0.002126365	MARVEL (membrane-associating) domain containing 3 [Source:MGI Symbol;Acc:MGI:1920858]
chr1	121730510	121730682	4.724039989	4.782185524	4.590286394	-0.058145535	0.807389474	0.009033218	0.963400432	-0.03968059	0.870996924	Ddx18	upstream	-162607	1223.1	1063.7	764	-0.20028815	0.071115768	-0.476247234	8.86E-07	DEAD (Asp-Glu-Ala-Asp) box polypeptide 18 [Source:MGI Symbol;Acc:MGI:1914192]
chr1	121554218	121554344	4.579603809	4.993193969	4.96092936	-0.41359016	0.221090098	-0.150056772	0.736409475	-0.554254214	0.1955881	Ddx18	inside	13708	1223.1	1063.7	764	-0.20028815	0.071115768	-0.476247234	8.86E-07	DEAD (Asp-Glu-Ala-Asp) box polypeptide 18 [Source:MGI Symbol;Acc:MGI:1914192]
chr1	121708933	121709167	5.541416126	5.881541966	5.655440614	-0.340125839	0.316501645	0.044236415	0.909794555	-0.287581371	0.38377962	Ddx18	upstream	-141061	1223.1	1063.7	764	-0.20028815	0.071115768	-0.476247234	8.86E-07	DEAD (Asp-Glu-Ala-Asp) box polypeptide 18 [Source:MGI Symbol;Acc:MGI:1914192]
chr1	121669197	121669395	5.243323601	5.167642312	4.762504487	0.07568129	0.784797447	0.222988359	0.543214427	0.30600524	0.388210371	Ddx18	upstream	-101307	1223.1	1063.7	764	-0.20028815	0.071115768	-0.476247234	8.86E-07	DEAD (Asp-Glu-Ala-Asp) box polypeptide 18 [Source:MGI Symbol;Acc:MGI:1914192]
chr1	121628456	121628596	5.600419162	5.522453604	5.542794204	0.077965557	0.859368361	-0.202922041	0.644061446	-0.117543004	0.782623335	Ddx18	upstream	-60537	1223.1	1063.7	764	-0.20028815	0.071115768	-0.476247234	8.86E-07	DEAD (Asp-Glu-Ala-Asp) box polypeptide 18 [Source:MGI Symbol;Acc:MGI:1914192]
chr1	121557409	121557541	4.862655222	5.18421428	5.279973479	-0.321559059	0.333904669	-0.278260417	0.405490102	-0.5920161	0.081719951	Ddx18	inside	10514	1223.1	1063.7	764	-0.20028815	0.071115768	-0.476247234	8.86E-07	DEAD (Asp-Glu-Ala-Asp) box polypeptide 18 [Source:MGI Symbol;Acc:MGI:1914192]
chr1	121561683	121561850	4.314680605	4.693068072	4.369002002	-0.378387466	0.322070026	0.141628388	0.678486142	-0.227965013	0.611312483	Ddx18	inside	6223	1223.1	1063.7	764	-0.20028815	0.071115768	-0.476247234	8.86E-07	DEAD (Asp-Glu-Ala-Asp) box polypeptide 18 [Source:MGI Symbol;Acc:MGI:1914192]
chr5	148553885	148554009	5.665472663	5.905955319	5.219428074	-0.240482656	0.452471184	0.505069873	0.155197668	0.271819	0.414859173	Ubl3	upstream	-1158	3059.5	2128.2	2034.8	-0.522039634	0.000119286	-0.064563961	0.689395327	ubiquitin-like 3 [Source:MGI Symbol;Acc:MGI:1344373]
chr5	148559049	148559278	5.396532307	5.534541688	5.534162604	-0.138009381	0.624181062	-0.182329552	0.576094627	-0.31151046	0.314164645	Ubl3	upstream	-6375	3059.5	2128.2	2034.8	-0.522039634	0.000119286	-0.064563961	0.689395327	ubiquitin-like 3 [Source:MGI Symbol;Acc:MGI:1344373]
chr5	148486394	148486523	5.163870809	5.363677312	5.440387717	-0.199806503	0.566816311	-0.258045298	0.427727779	-0.450404027	0.151296615	Ubl3	downstream	66331	3059.5	2128.2	2034.8	-0.522039634	0.000119286	-0.064563961	0.689395327	ubiquitin-like 3 [Source:MGI Symbol;Acc:MGI:1344373]
chr5	148500440	148500587	5.359649246	5.061651498	5.202146429	0.297997748	0.330306703	-0.322855854	0.388116548	-0.018081771	0.971557283	Ubl3	downstream	52275	3059.5	2128.2	2034.8	-0.522039634	0.000119286	-0.064563961	0.689395327	ubiquitin-like 3 [Source:MGI Symbol;Acc:MGI:1344373]
chr5	148545518	148545666	4.317557113	4.859724217	4.29989996	-0.542167104	0.131220829	0.376749146	0.335301184	-0.155715255	0.677525653	Ubl3	inside	7197	3059.5	2128.2	2034.8	-0.522039634	0.000119286	-0.064563961	0.689395327	ubiquitin-like 3 [Source:MGI Symbol;Acc:MGI:1344373]
chr5	148579580	148579689	4.866067429	4.763820731	5.039966106	0.102246699	0.793317987	-0.45689792	0.291607654	-0.349027949	0.399175295	Ubl3	upstream	-26845	3059.5	2128.2	2034.8	-0.522039634	0.000119286	-0.064563961	0.689395327	ubiquitin-like 3 [Source:MGI Symbol;Acc:MGI:1344373]
chr5	148627015	148627140	4.793183807	4.585577283	4.190337088	0.207606524	0.538821573	0.21376526	0.662943411	0.428013565	0.283562522	Ubl3	upstream	-74289	3059.5	2128.2	2034.8	-0.522039634	0.000119286	-0.064563961	0.689395327	ubiquitin-like 3 [Source:MGI Symbol;Acc:MGI:1344373]
chr5	148561125	148561235	5.473556574	5.47805196	5.155219247	-0.004495386	0.956742462	0.140439776	0.641684581	0.144621253	0.673477739	Ubl3	upstream	-8391	3059.5	2128.2	2034.8	-0.522039634	0.000119286	-0.064563961	0.689395327	ubiquitin-like 3 [Source:MGI Symbol;Acc:MGI:1344373]
chr5	148480320	148480483	6.168214295	5.932155779	5.72818438	0.236058516	0.409060013	0.022267158	0.942496682	0.265660517	0.348994627	Ubl3	downstream	72387	3059.5	2128.2	2034.8	-0.522039634	0.000119286	-0.064563961	0.689395327	ubiquitin-like 3 [Source:MGI Symbol;Acc:MGI:1344373]
chr5	148481366	148481513	5.322410449	5.019363526	4.797173324	0.303046923	0.3289968	0.040532766	0.942731606	0.351269314	0.324631119	Ubl3	downstream	71349	3059.5	2128.2	2034.8	-0.522039634	0.000119286	-0.064563961	0.689395327	ubiquitin-like 3 [Source:MGI Symbol;Acc:MGI:1344373]
chr5	148582657	148582823	6.172800672	6.098614734	6.244270898	0.074185938	0.826675788	-0.327901721	0.284699342	-0.245298738	0.452921589	Ubl3	upstream	-29951	3059.5	2128.2	2034.8	-0.522039634	0.000119286	-0.064563961	0.689395327	ubiquitin-like 3 [Source:MGI Symbol;Acc:MGI:1344373]
chr18	56459094	56459234	4.585466388	4.485795606	4.67401827	0.099670782	0.679198138	-0.370212983	0.281524917	-0.263147427	0.514570806	Gramd3	inside	27031	311.9	215.4	8.1	-0.535434828	0.00128081	-4.637324285	1.97E-48	GRAM domain containing 3 [Source:MGI Symbol;Acc:MGI:1914815]
chr18	56458644	56458776	4.682037546	5.282817332	5.271325514	-0.600779786	0.056091833	-0.171115321	0.647359833	-0.764446715	0.044664749	Gramd3	inside	26577	311.9	215.4	8.1	-0.535434828	0.00128081	-4.637324285	1.97E-48	GRAM domain containing 3 [Source:MGI Symbol;Acc:MGI:1914815]
chr18	56409953	56410091	5.946109681	5.965590573	5.694170528	-0.019480892	0.890487895	0.088991754	0.762599294	0.077975664	0.840833974	Gramd3	upstream	-22111	311.9	215.4	8.1	-0.535434828	0.00128081	-4.637324285	1.97E-48	GRAM domain containing 3 [Source:MGI Symbol;Acc:MGI:1914815]
chr18	56479150	56479274	4.17718806	3.603143663	4.203849667	0.574044397	0.163821244	-0.781591177	0.070323519	-0.201438968	0.697678738	Gramd3	inside	47079	311.9	215.4	8.1	-0.535434828	0.00128081	-4.637324285	1.97E-48	GRAM domain containing 3 [Source:MGI Symbol;Acc:MGI:1914815]
chr18	56492128	56492333	4.425464474	3.486133696	4.899006283	0.939330777	0.032654216	-1.594384598	0.000269434	-0.647229104	0.131393844	Gramd3	inside	60097	311.9	215.4	8.1	-0.535434828	0.00128081	-4.637324285	1.97E-48	GRAM domain containing 3 [Source:MGI Symbol;Acc:MGI:1914815]
chr18	56438062	56438252	4.948103963	4.620790389	4.108030577	0.327313575	0.379891589	0.329716002	0.376036236	0.665965607	0.070682373	Gramd3	inside	6024	311.9	215.4	8.1	-0.535434828	0.00128081	-4.637324285	1.97E-48	GRAM domain containing 3 [Source:MGI Symbol;Acc:MGI:1914815]
chr18	56369792	56369933	8.326187688	8.387161253	8.373374498	-0.060973565	0.81224025	-0.168521448	0.574265584	-0.220507333	0.457411211	Gramd3	upstream	-62271	311.9	215.4	8.1	-0.535434828	0.00128081	-4.637324285	1.97E-48	GRAM domain containing 3 [Source:MGI Symbol;Acc:MGI:1914815]
chr18	56494266	56494382	3.979795274	4.351881063	4.211217847	-0.372085789	0.462530512	-0.040205426	0.891041871	-0.406455328	0.37913202	Gramd3	inside	62191	311.9	215.4	8.1	-0.535434828	0.00128081	-4.637324285	1.97E-48	GRAM domain containing 3 [Source:MGI Symbol;Acc:MGI:1914815]
chr18	56447211	56447329	3.96336513	4.188201056	3.899000794	-0.224835927	0.711068319	0.106154177	0.809692652	-0.110681874	0.898092428	Gramd3	inside	15137	311.9	215.4	8.1	-0.535434828	0.00128081	-4.637324285	1.97E-48	GRAM domain containing 3 [Source:MGI Symbol;Acc:MGI:1914815]
chr18	56482655	56482826	6.008934896	5.921939658	5.545634193	0.086995238	0.755090097	0.193980475	0.484192676	0.28938241	0.303927891	Gramd3	inside	50607	311.9	215.4	8.1	-0.535434828	0.00128081	-4.637324285	1.97E-48	GRAM domain containing 3 [Source:MGI Symbol;Acc:MGI:1914815]
chr18	56477413	56477570	4.674055023	4.530279259	4.254181358	0.143775764	0.696123617	0.092949977	0.800978462	0.245922301	0.503273318	Gramd3	inside	45359	311.9	215.4	8.1	-0.535434828	0.00128081	-4.637324285	1.97E-48	GRAM domain containing 3 [Source:MGI Symbol;Acc:MGI:1914815]
chr18	56357694	56357911	6.914360686	6.27317703	4.437933463	0.641183656	0.041356573	1.653066157	4.06E-07	2.302706428	1.96E-10	Gramd3	upstream	-74331	311.9	215.4	8.1	-0.535434828	0.00128081	-4.637324285	1.97E-48	GRAM domain containing 3 [Source:MGI Symbol;Acc:MGI:1914815]
chr18	56387666	56387837	5.018303257	4.138148634	4.412920432	0.880154623	0.013070472	-0.456345808	0.257476907	0.431760314	0.199045838	Gramd3	upstream	-44381	311.9	215.4	8.1	-0.535434828	0.00128081	-4.637324285	1.97E-48	GRAM domain containing 3 [Source:MGI Symbol;Acc:MGI:1914815]
chr13	38763458	38763684	4.287818226	4.812967775	4.677773747	-0.525149549	0.232140176	-0.045694033	0.884918261	-0.564562796	0.148515736	Eef1e1	upstream	-104543	1147.2	969.3	1467.2	-0.240988722	0.061664859	0.597077253	5.20E-08	eukaryotic translation elongation factor 1 epsilon 1 [Source:MGI Symbol;Acc:MGI:1913393]
chr13	38778173	38778295	4.994458879	5.539671209	5.570749689	-0.54521233	0.149890012	-0.213098469	0.605582041	-0.749165723	0.090638995	Eef1e1	upstream	-119206	1147.2	969.3	1467.2	-0.240988722	0.061664859	0.597077253	5.20E-08	eukaryotic translation elongation factor 1 epsilon 1 [Source:MGI Symbol;Acc:MGI:1913393]
chr13	38688988	38689150	4.672972247	5.174049012	5.113331141	-0.501076765	0.128488067	-0.121269873	0.704249466	-0.614164352	0.079769334	Eef1e1	upstream	-30041	1147.2	969.3	1467.2	-0.240988722	0.061664859	0.597077253	5.20E-08	eukaryotic translation elongation factor 1 epsilon 1 [Source:MGI Symbol;Acc:MGI:1913393]
chr13	38722848	38723008	5.425078388	5.442637046	5.283826057	-0.017558658	0.895284706	-0.024118846	0.990192951	-0.032382826	0.902393583	Eef1e1	upstream	-63900	1147.2	969.3	1467.2	-0.240988722	0.061664859	0.597077253	5.20E-08	eukaryotic translation elongation factor 1 epsilon 1 [Source:MGI Symbol;Acc:MGI:1913393]
chr12	112668146	112668277	5.520107061	5.863246992	5.442351844	-0.343139931	0.281577888	0.23840683	0.447963959	-0.097036764	0.782436467	Akt1	inside	6672	14889.8	13353.9	14365.2	-0.156830978	0.227836279	0.105232249	0.383840063	thymoma viral proto-oncogene 1 [Source:MGI Symbol;Acc:MGI:87986]
chr5	136975969	136976173	5.013147123	4.814690228	4.941650632	0.198456895	0.689056107	-0.306944235	0.555426884	-0.103070859	0.800907985	Cldn15	downstream	9454	63.8	58.8	80.4	-0.125977704	0.776126269	0.453413941	0.135138373	claudin 15 [Source:MGI Symbol;Acc:MGI:1913103]
chr5	136968668	136968786	4.684898898	4.634939349	4.26149416	0.049959549	0.838395905	0.191473699	0.704461206	0.24876264	0.579605226	Cldn15	inside	2110	63.8	58.8	80.4	-0.125977704	0.776126269	0.453413941	0.135138373	claudin 15 [Source:MGI Symbol;Acc:MGI:1913103]
chr7	83722503	83722644	4.594586266	4.698519928	3.708197795	-0.103933662	0.788858701	0.807149458	0.049296916	0.711688701	0.078864435	Il16	inside	23152	12.3	5.4	22.2	-1.135241108	0.102408262	1.94412451	0.000786967	interleukin 16 [Source:MGI Symbol;Acc:MGI:1270855]
chr7	83732490	83732699	4.371180518	4.797390877	3.269738238	-0.426210359	0.362127757	1.345013895	0.001225768	0.925963501	0.047675505	Il16	inside	13132	12.3	5.4	22.2	-1.135241108	0.102408262	1.94412451	0.000786967	interleukin 16 [Source:MGI Symbol;Acc:MGI:1270855]
chr19	3887077	3887219	5.791326597	5.546139579	5.707627338	0.245187018	0.451453077	-0.34381812	0.304554206	-0.089671789	0.772239344	Tcirg1	downstream	19985	972.5	651.1	242.1	-0.578715642	0.001273143	-1.423045168	5.71E-17	"T cell, immune regulator 1, ATPase, H+ transporting, lysosomal V0 protein A3 [Source:MGI Symbol;Acc:MGI:1350931]"
chr19	3889999	3890133	5.865741446	5.843485016	5.562641153	0.02225643	0.97211297	0.098068905	0.805699524	0.130429088	0.767158032	Tcirg1	downstream	17067	972.5	651.1	242.1	-0.578715642	0.001273143	-1.423045168	5.71E-17	"T cell, immune regulator 1, ATPase, H+ transporting, lysosomal V0 protein A3 [Source:MGI Symbol;Acc:MGI:1350931]"
chr19	3889223	3889359	4.636436281	4.946283554	4.440508395	-0.309847273	0.484210099	0.324206598	0.463017838	0.022941116	0.903612402	Tcirg1	downstream	17842	972.5	651.1	242.1	-0.578715642	0.001273143	-1.423045168	5.71E-17	"T cell, immune regulator 1, ATPase, H+ transporting, lysosomal V0 protein A3 [Source:MGI Symbol;Acc:MGI:1350931]"
chr19	3897488	3897635	6.230511719	6.219554841	6.20732338	0.010956877	0.96989121	-0.169485763	0.539521449	-0.15088347	0.568596871	Tcirg1	inside	9571	972.5	651.1	242.1	-0.578715642	0.001273143	-1.423045168	5.71E-17	"T cell, immune regulator 1, ATPase, H+ transporting, lysosomal V0 protein A3 [Source:MGI Symbol;Acc:MGI:1350931]"
chr11	101048625	101048861	5.468841332	4.977570705	5.101136351	0.491270627	0.203696803	-0.306291369	0.436519717	0.193917883	0.577733118	Naglu	upstream	-21270	291.7	233.1	153.8	-0.326206055	0.134436325	-0.600727119	0.001784171	alpha-N-acetylglucosaminidase (Sanfilippo disease IIIB) [Source:MGI Symbol;Acc:MGI:1351641]
chr11	101044727	101044871	4.670276459	4.501000015	4.615845945	0.169276444	0.728015055	-0.296959482	0.455211841	-0.119288133	0.697904994	Naglu	upstream	-25214	291.7	233.1	153.8	-0.326206055	0.134436325	-0.600727119	0.001784171	alpha-N-acetylglucosaminidase (Sanfilippo disease IIIB) [Source:MGI Symbol;Acc:MGI:1351641]
chr11	101063307	101063440	5.41076053	5.254730736	4.781587774	0.156029795	0.625030714	0.291434234	0.457631975	0.454350861	0.24954539	Naglu	upstream	-6639	291.7	233.1	153.8	-0.326206055	0.134436325	-0.600727119	0.001784171	alpha-N-acetylglucosaminidase (Sanfilippo disease IIIB) [Source:MGI Symbol;Acc:MGI:1351641]
chr11	101071870	101072008	5.091189236	5.028626309	4.487242869	0.062562927	0.816802787	0.359750396	0.36646341	0.430595806	0.221193	Naglu	inside	1926	291.7	233.1	153.8	-0.326206055	0.134436325	-0.600727119	0.001784171	alpha-N-acetylglucosaminidase (Sanfilippo disease IIIB) [Source:MGI Symbol;Acc:MGI:1351641]
chr11	101055228	101055427	4.939925972	4.596695353	4.361387218	0.343230619	0.35820774	0.054077922	0.925362087	0.404231703	0.282390694	Naglu	upstream	-14685	291.7	233.1	153.8	-0.326206055	0.134436325	-0.600727119	0.001784171	alpha-N-acetylglucosaminidase (Sanfilippo disease IIIB) [Source:MGI Symbol;Acc:MGI:1351641]
chr11	101045342	101045476	4.387184773	4.288540557	4.224808687	0.098644215	0.766707456	-0.119077169	0.768131774	-0.011885945	0.978313542	Naglu	upstream	-24604	291.7	233.1	153.8	-0.326206055	0.134436325	-0.600727119	0.001784171	alpha-N-acetylglucosaminidase (Sanfilippo disease IIIB) [Source:MGI Symbol;Acc:MGI:1351641]
chr11	101084399	101084583	5.124929891	5.212294122	4.940509392	-0.087364231	0.785221324	0.089792772	0.793232979	0.010462275	0.981867242	Coasy	inside	1925	1468.5	1661.1	1780	0.176304062	0.07078652	0.099346899	0.29525933	Coenzyme A synthase [Source:MGI Symbol;Acc:MGI:1918993]
chr6	29713426	29713537	5.652394149	5.331221602	5.208477952	0.321172547	0.347613916	-0.060443148	0.838551149	0.269704916	0.391451272	Tspan33	inside	19259	478.9	299.4	57.2	-0.67364526	3.57E-06	-2.374957088	9.38E-44	tetraspanin 33 [Source:MGI Symbol;Acc:MGI:1919012]
chr6	29710531	29710730	4.545340776	4.25346224	4.574560008	0.291878536	0.470921428	-0.503555692	0.247542932	-0.202407274	0.680104232	Tspan33	inside	16407	478.9	299.4	57.2	-0.67364526	3.57E-06	-2.374957088	9.38E-44	tetraspanin 33 [Source:MGI Symbol;Acc:MGI:1919012]
chr6	29678906	29679051	4.315904972	4.629091219	4.356709375	-0.313186247	0.595145735	0.090717839	0.782579408	-0.215962665	0.725046095	Tspan33	upstream	-15245	478.9	299.4	57.2	-0.67364526	3.57E-06	-2.374957088	9.38E-44	tetraspanin 33 [Source:MGI Symbol;Acc:MGI:1919012]
chr6	29679912	29680027	4.448761422	4.287212863	3.807617179	0.161548559	0.760148759	0.298071531	0.455835557	0.467937178	0.275296166	Tspan33	upstream	-14253	478.9	299.4	57.2	-0.67364526	3.57E-06	-2.374957088	9.38E-44	tetraspanin 33 [Source:MGI Symbol;Acc:MGI:1919012]
chr2	145970828	145970974	5.670542197	4.481970111	3.006493271	1.188572085	0.001031921	1.292197447	0.004949103	2.489092397	2.17E-09	Crnkl1	upstream	-35887	2341.4	2790.3	2153.5	0.253653871	0.016221759	-0.373518982	9.49E-05	"Crn, crooked neck-like 1 (Drosophila) [Source:MGI Symbol;Acc:MGI:1914127]"
chr2	145950567	145950712	4.746046806	4.323161085	3.933450441	0.422885721	0.211372537	0.207410396	0.649970827	0.637596675	0.106973815	Crnkl1	upstream	-15626	2341.4	2790.3	2153.5	0.253653871	0.016221759	-0.373518982	9.49E-05	"Crn, crooked neck-like 1 (Drosophila) [Source:MGI Symbol;Acc:MGI:1914127]"
chr2	146012830	146012942	6.014650876	5.825550415	5.815858971	0.189100461	0.556317884	-0.173122289	0.58926762	0.024857431	0.933517503	Crnkl1	upstream	-77872	2341.4	2790.3	2153.5	0.253653871	0.016221759	-0.373518982	9.49E-05	"Crn, crooked neck-like 1 (Drosophila) [Source:MGI Symbol;Acc:MGI:1914127]"
chr2	145951146	145951276	3.984389243	4.160372039	3.828776739	-0.175982795	0.646174013	0.147049441	0.743375924	-0.019231844	0.875143697	Crnkl1	upstream	-16197	2341.4	2790.3	2153.5	0.253653871	0.016221759	-0.373518982	9.49E-05	"Crn, crooked neck-like 1 (Drosophila) [Source:MGI Symbol;Acc:MGI:1914127]"
chr2	145937182	145937314	6.656355729	6.735207558	6.409681201	-0.078851829	0.804532713	0.143274666	0.662929976	0.073317387	0.827004193	Crnkl1	upstream	-2234	2341.4	2790.3	2153.5	0.253653871	0.016221759	-0.373518982	9.49E-05	"Crn, crooked neck-like 1 (Drosophila) [Source:MGI Symbol;Acc:MGI:1914127]"
chr2	146066283	146066423	4.609399811	4.696796227	4.370269909	-0.087396416	0.805140419	0.142811768	0.749590443	0.065485106	0.938019671	Crnkl1	upstream	-131339	2341.4	2790.3	2153.5	0.253653871	0.016221759	-0.373518982	9.49E-05	"Crn, crooked neck-like 1 (Drosophila) [Source:MGI Symbol;Acc:MGI:1914127]"
chr2	145978439	145978649	4.676555273	4.461507528	3.930821196	0.215047745	0.636089792	0.347487091	0.37904294	0.571734252	0.178051177	Crnkl1	upstream	-43530	2341.4	2790.3	2153.5	0.253653871	0.016221759	-0.373518982	9.49E-05	"Crn, crooked neck-like 1 (Drosophila) [Source:MGI Symbol;Acc:MGI:1914127]"
chr2	145991915	145992051	4.259599297	4.400262175	3.912738117	-0.140662878	0.741706178	0.30469901	0.484755538	0.171126846	0.776319957	Crnkl1	upstream	-56969	2341.4	2790.3	2153.5	0.253653871	0.016221759	-0.373518982	9.49E-05	"Crn, crooked neck-like 1 (Drosophila) [Source:MGI Symbol;Acc:MGI:1914127]"
chr2	145973467	145973621	4.874490153	5.155063926	5.189336217	-0.280573772	0.444954316	-0.216470675	0.645504058	-0.488360817	0.229445094	Crnkl1	upstream	-38530	2341.4	2790.3	2153.5	0.253653871	0.016221759	-0.373518982	9.49E-05	"Crn, crooked neck-like 1 (Drosophila) [Source:MGI Symbol;Acc:MGI:1914127]"
chr2	145749637	145749774	5.413184247	5.908493536	5.485174346	-0.495309289	0.099113421	0.240409306	0.42796335	-0.246062895	0.388854887	Rin2	upstream	-35029	880.1	912.9	262.5	0.052398508	0.806929348	-1.793905788	1.03E-39	Ras and Rab interactor 2 [Source:MGI Symbol;Acc:MGI:1921280]
chr2	145788033	145788244	4.055469906	4.431983751	4.741647477	-0.376513845	0.413696258	-0.492798749	0.188356431	-0.861670837	0.032868867	Rin2	inside	3403	880.1	912.9	262.5	0.052398508	0.806929348	-1.793905788	1.03E-39	Ras and Rab interactor 2 [Source:MGI Symbol;Acc:MGI:1921280]
chr2	145767998	145768127	5.336731005	5.066101077	4.773512796	0.270629928	0.418460072	0.110069592	0.715078793	0.389476553	0.25247452	Rin2	upstream	-16673	880.1	912.9	262.5	0.052398508	0.806929348	-1.793905788	1.03E-39	Ras and Rab interactor 2 [Source:MGI Symbol;Acc:MGI:1921280]
chr2	145803569	145803694	6.66053648	6.598382663	6.449542821	0.062153817	0.835323187	-0.034025183	0.929576546	0.037017035	0.882061802	Rin2	inside	18897	880.1	912.9	262.5	0.052398508	0.806929348	-1.793905788	1.03E-39	Ras and Rab interactor 2 [Source:MGI Symbol;Acc:MGI:1921280]
chr9	18007771	18007953	4.556223189	4.309709272	3.936524185	0.246513916	0.496135072	0.190733384	0.709576477	0.445726881	0.257537444	Chordc1	upstream	-284406	2065.7	2454.9	2526.7	0.24861972	0.055103647	0.041127158	0.77349032	"cysteine and histidine-rich domain (CHORD)-containing, zinc-binding protein 1 [Source:MGI Symbol;Acc:MGI:1914167]"
chr9	18224455	18224566	4.335312457	4.583401677	4.831782529	-0.24808922	0.52480471	-0.43127119	0.216393585	-0.670660363	0.055757175	Chordc1	upstream	-67758	2065.7	2454.9	2526.7	0.24861972	0.055103647	0.041127158	0.77349032	"cysteine and histidine-rich domain (CHORD)-containing, zinc-binding protein 1 [Source:MGI Symbol;Acc:MGI:1914167]"
chr9	18208580	18208714	5.238498441	5.718523096	5.406110309	-0.480024655	0.098900422	0.130132387	0.683439439	-0.342407171	0.292525822	Chordc1	upstream	-83621	2065.7	2454.9	2526.7	0.24861972	0.055103647	0.041127158	0.77349032	"cysteine and histidine-rich domain (CHORD)-containing, zinc-binding protein 1 [Source:MGI Symbol;Acc:MGI:1914167]"
chr9	17980546	17980675	5.422477772	5.525200851	5.632720011	-0.102723079	0.762540346	-0.289019509	0.437885881	-0.38352859	0.316125959	Chordc1	upstream	-311658	2065.7	2454.9	2526.7	0.24861972	0.055103647	0.041127158	0.77349032	"cysteine and histidine-rich domain (CHORD)-containing, zinc-binding protein 1 [Source:MGI Symbol;Acc:MGI:1914167]"
chr9	17785285	17785419	4.704653807	4.529156473	5.01600686	0.175497334	0.674240474	-0.668911738	0.085092182	-0.484496751	0.184722764	Chordc1	upstream	-506916	2065.7	2454.9	2526.7	0.24861972	0.055103647	0.041127158	0.77349032	"cysteine and histidine-rich domain (CHORD)-containing, zinc-binding protein 1 [Source:MGI Symbol;Acc:MGI:1914167]"
chr9	18257651	18257792	6.382228029	6.561154474	6.359519108	-0.178926445	0.47560817	0.019574916	0.923018273	-0.151252837	0.550136716	Chordc1	upstream	-34546	2065.7	2454.9	2526.7	0.24861972	0.055103647	0.041127158	0.77349032	"cysteine and histidine-rich domain (CHORD)-containing, zinc-binding protein 1 [Source:MGI Symbol;Acc:MGI:1914167]"
chr9	18282502	18282661	3.812825938	4.566706526	4.447725527	-0.753880588	0.108615895	-0.062558574	0.912291819	-0.811025078	0.085711796	Chordc1	upstream	-9686	2065.7	2454.9	2526.7	0.24861972	0.055103647	0.041127158	0.77349032	"cysteine and histidine-rich domain (CHORD)-containing, zinc-binding protein 1 [Source:MGI Symbol;Acc:MGI:1914167]"
chr9	18137551	18137768	4.147120269	4.104789114	4.195013326	0.042331155	0.853440726	-0.273481255	0.524949635	-0.222378043	0.705792844	Chordc1	upstream	-154608	2065.7	2454.9	2526.7	0.24861972	0.055103647	0.041127158	0.77349032	"cysteine and histidine-rich domain (CHORD)-containing, zinc-binding protein 1 [Source:MGI Symbol;Acc:MGI:1914167]"
chr9	17807461	17807589	4.79579977	4.365839538	4.758249302	0.429960232	0.303873942	-0.57503247	0.117559746	-0.135772798	0.675002101	Chordc1	upstream	-484743	2065.7	2454.9	2526.7	0.24861972	0.055103647	0.041127158	0.77349032	"cysteine and histidine-rich domain (CHORD)-containing, zinc-binding protein 1 [Source:MGI Symbol;Acc:MGI:1914167]"
chr9	17871200	17871328	4.393652549	4.714912472	4.532050608	-0.321259923	0.410389363	0.000693151	0.971279436	-0.313145032	0.420782507	Chordc1	upstream	-421004	2065.7	2454.9	2526.7	0.24861972	0.055103647	0.041127158	0.77349032	"cysteine and histidine-rich domain (CHORD)-containing, zinc-binding protein 1 [Source:MGI Symbol;Acc:MGI:1914167]"
chr9	18098025	18098191	7.431587777	7.393141094	7.442302093	0.038446683	0.946231481	-0.229531579	0.699349881	-0.187504967	0.761024433	Chordc1	upstream	-194160	2065.7	2454.9	2526.7	0.24861972	0.055103647	0.041127158	0.77349032	"cysteine and histidine-rich domain (CHORD)-containing, zinc-binding protein 1 [Source:MGI Symbol;Acc:MGI:1914167]"
chr9	18207018	18207132	4.479435276	3.690185571	4.428158363	0.789249704	0.033906803	-0.920070042	0.021582794	-0.124269368	0.740730424	Chordc1	upstream	-85193	2065.7	2454.9	2526.7	0.24861972	0.055103647	0.041127158	0.77349032	"cysteine and histidine-rich domain (CHORD)-containing, zinc-binding protein 1 [Source:MGI Symbol;Acc:MGI:1914167]"
chr10	85708396	85708509	6.20282426	6.116530115	6.135546099	0.086294145	0.805880651	-0.201625988	0.463780212	-0.106636312	0.701695252	Pwp1	upstream	-163380	2243.1	2194.9	2397.2	-0.031333639	0.788074841	0.127866694	0.109232369	PWP1 homolog (S. cerevisiae) [Source:MGI Symbol;Acc:MGI:1914735]
chr10	85710474	85710601	5.384106383	5.396999121	5.094304899	-0.012892739	0.946120378	0.120740308	0.768396408	0.115008523	0.709874733	Pwp1	upstream	-161294	2243.1	2194.9	2397.2	-0.031333639	0.788074841	0.127866694	0.109232369	PWP1 homolog (S. cerevisiae) [Source:MGI Symbol;Acc:MGI:1914735]
chr10	85631665	85631789	4.61278798	4.927325847	4.64340741	-0.314537867	0.480306954	0.101398527	0.862795146	-0.202215165	0.732072926	Pwp1	upstream	-240105	2243.1	2194.9	2397.2	-0.031333639	0.788074841	0.127866694	0.109232369	PWP1 homolog (S. cerevisiae) [Source:MGI Symbol;Acc:MGI:1914735]
chr10	85647727	85647900	5.170203586	5.071643284	4.570008442	0.098560302	0.717019301	0.318966015	0.352977519	0.426317736	0.194056697	Pwp1	upstream	-224018	2243.1	2194.9	2397.2	-0.031333639	0.788074841	0.127866694	0.109232369	PWP1 homolog (S. cerevisiae) [Source:MGI Symbol;Acc:MGI:1914735]
chr10	85883539	85883680	4.316654587	4.871339335	4.774919645	-0.554684747	0.151275244	-0.086715164	0.831277499	-0.631728707	0.093404126	Pwp1	inside	11778	2243.1	2194.9	2397.2	-0.031333639	0.788074841	0.127866694	0.109232369	PWP1 homolog (S. cerevisiae) [Source:MGI Symbol;Acc:MGI:1914735]
chr10	85633866	85634014	4.434360258	4.364218594	4.008438636	0.070141663	0.826412193	0.173406872	0.676864702	0.250414777	0.525143696	Pwp1	upstream	-237892	2243.1	2194.9	2397.2	-0.031333639	0.788074841	0.127866694	0.109232369	PWP1 homolog (S. cerevisiae) [Source:MGI Symbol;Acc:MGI:1914735]
chr10	85647394	85647577	4.993169839	4.453725984	4.744968438	0.539443855	0.189702885	-0.472814942	0.282775525	0.074184412	0.802405375	Pwp1	upstream	-224346	2243.1	2194.9	2397.2	-0.031333639	0.788074841	0.127866694	0.109232369	PWP1 homolog (S. cerevisiae) [Source:MGI Symbol;Acc:MGI:1914735]
chr10	85882981	85883142	4.525256048	4.568271941	4.065624145	-0.043015893	0.890128736	0.321375535	0.442781218	0.284981303	0.489297822	Pwp1	inside	11230	2243.1	2194.9	2397.2	-0.031333639	0.788074841	0.127866694	0.109232369	PWP1 homolog (S. cerevisiae) [Source:MGI Symbol;Acc:MGI:1914735]
chr10	85885656	85885809	4.292003792	5.273226007	5.111924987	-0.981222215	0.004022223	-0.020807068	0.937196768	-0.993726248	0.004157366	Pwp1	inside	13900	2243.1	2194.9	2397.2	-0.031333639	0.788074841	0.127866694	0.109232369	PWP1 homolog (S. cerevisiae) [Source:MGI Symbol;Acc:MGI:1914735]
chr10	85874445	85874598	4.576436381	3.964758581	4.358499353	0.6116778	0.167472451	-0.575217938	0.149668736	0.043064117	0.952275916	Pwp1	inside	2690	2243.1	2194.9	2397.2	-0.031333639	0.788074841	0.127866694	0.109232369	PWP1 homolog (S. cerevisiae) [Source:MGI Symbol;Acc:MGI:1914735]
chr10	85768421	85768537	4.982633831	5.599612156	5.421125387	-0.616978325	0.075975836	-0.00313908	0.962518432	-0.612043678	0.069651806	Pwp1	upstream	-103353	2243.1	2194.9	2397.2	-0.031333639	0.788074841	0.127866694	0.109232369	PWP1 homolog (S. cerevisiae) [Source:MGI Symbol;Acc:MGI:1914735]
chr10	85665921	85666073	5.387463762	5.465221025	5.409104938	-0.077757263	0.751481142	-0.126436364	0.736366875	-0.194965861	0.565323246	Pwp1	upstream	-205835	2243.1	2194.9	2397.2	-0.031333639	0.788074841	0.127866694	0.109232369	PWP1 homolog (S. cerevisiae) [Source:MGI Symbol;Acc:MGI:1914735]
chr10	85867772	85867891	4.641352164	4.468924987	4.633535388	0.172427177	0.608783566	-0.346519666	0.349929136	-0.166341856	0.691397939	Pwp1	upstream	-4000	2243.1	2194.9	2397.2	-0.031333639	0.788074841	0.127866694	0.109232369	PWP1 homolog (S. cerevisiae) [Source:MGI Symbol;Acc:MGI:1914735]
chr10	85669240	85669396	4.763861561	4.535424711	4.758509639	0.22843685	0.502666401	-0.405606716	0.239902203	-0.169434939	0.672292567	Pwp1	upstream	-202514	2243.1	2194.9	2397.2	-0.031333639	0.788074841	0.127866694	0.109232369	PWP1 homolog (S. cerevisiae) [Source:MGI Symbol;Acc:MGI:1914735]
chr10	85691610	85691766	4.322334058	5.253068767	5.143708442	-0.930734709	0.016258619	-0.073983028	0.869023359	-0.995286845	0.006516669	Pwp1	upstream	-180144	2243.1	2194.9	2397.2	-0.031333639	0.788074841	0.127866694	0.109232369	PWP1 homolog (S. cerevisiae) [Source:MGI Symbol;Acc:MGI:1914735]
chr10	85649295	85649413	7.059201224	7.153699829	6.828115077	-0.094498605	0.728077618	0.142993264	0.59840801	0.057358476	0.859326137	Pwp1	upstream	-222478	2243.1	2194.9	2397.2	-0.031333639	0.788074841	0.127866694	0.109232369	PWP1 homolog (S. cerevisiae) [Source:MGI Symbol;Acc:MGI:1914735]
chr7	35204730	35204896	6.738537366	6.577967757	6.720563871	0.160569609	0.682633907	-0.323662105	0.467549909	-0.158102443	0.727154187	Lrp3	inside	10557	6429.2	8363.1	12258.6	0.379279831	3.09E-06	0.551210974	6.72E-13	low density lipoprotein receptor-related protein 3 [Source:MGI Symbol;Acc:MGI:3584516]
chr7	101711072	101711196	6.224817988	5.89116853	5.906759768	0.333649457	0.233338153	-0.197444598	0.570832059	0.144743395	0.637240074	Clpb	inside	47500	1972.5	2094.5	2316.4	0.086423805	0.537271502	0.145486481	0.185997952	ClpB caseinolytic peptidase B homolog (E. coli) [Source:MGI Symbol;Acc:MGI:1100517]
chr7	101669598	101669770	4.306606718	4.805798228	3.557164942	-0.49919151	0.188438539	1.066727703	0.008549051	0.574587774	0.160783124	Clpb	inside	6050	1972.5	2094.5	2316.4	0.086423805	0.537271502	0.145486481	0.185997952	ClpB caseinolytic peptidase B homolog (E. coli) [Source:MGI Symbol;Acc:MGI:1100517]
chr7	101734568	101734726	4.201657219	4.682963178	4.492361077	-0.481305959	0.195096987	0.008583755	0.948124169	-0.464008216	0.235797512	Clpb	inside	71013	1972.5	2094.5	2316.4	0.086423805	0.537271502	0.145486481	0.185997952	ClpB caseinolytic peptidase B homolog (E. coli) [Source:MGI Symbol;Acc:MGI:1100517]
chr7	101622968	101623173	4.549155329	4.113632459	4.089395808	0.43552287	0.33522872	-0.159010409	0.761100973	0.284874496	0.463028257	Clpb	upstream	-40564	1972.5	2094.5	2316.4	0.086423805	0.537271502	0.145486481	0.185997952	ClpB caseinolytic peptidase B homolog (E. coli) [Source:MGI Symbol;Acc:MGI:1100517]
chr7	101724633	101724808	6.54846033	6.509357669	6.397483082	0.039102661	0.905112051	-0.070159968	0.824801986	-0.023762758	0.923896013	Clpb	inside	61086	1972.5	2094.5	2316.4	0.086423805	0.537271502	0.145486481	0.185997952	ClpB caseinolytic peptidase B homolog (E. coli) [Source:MGI Symbol;Acc:MGI:1100517]
chr7	101735132	101735294	6.215401827	6.232527626	5.836523271	-0.017125799	0.962231508	0.214018626	0.553522244	0.204201663	0.552897574	Clpb	inside	71579	1972.5	2094.5	2316.4	0.086423805	0.537271502	0.145486481	0.185997952	ClpB caseinolytic peptidase B homolog (E. coli) [Source:MGI Symbol;Acc:MGI:1100517]
chr9	25356979	25357127	4.294302063	4.597923237	4.842213786	-0.303621175	0.472493409	-0.426336264	0.26059515	-0.722333731	0.084092111	07-Sep	downstream	104613	5584.4	4708.5	4780.2	-0.245509727	0.013487094	0.021665088	0.851176125	septin 7 [Source:MGI Symbol;Acc:MGI:1335094]
chr9	25357789	25357949	5.922873827	6.077280816	5.984825253	-0.154406989	0.629457693	-0.088911613	0.763747803	-0.236375122	0.394207411	07-Sep	downstream	105429	5584.4	4708.5	4780.2	-0.245509727	0.013487094	0.021665088	0.851176125	septin 7 [Source:MGI Symbol;Acc:MGI:1335094]
chr9	25208587	25208711	5.816114438	5.795246278	5.276554265	0.02086816	0.951609617	0.33590336	0.265880301	0.365060847	0.260086801	07-Sep	upstream	-43791	5584.4	4708.5	4780.2	-0.245509727	0.013487094	0.021665088	0.851176125	septin 7 [Source:MGI Symbol;Acc:MGI:1335094]
chr5	143524182	143524323	4.666524527	4.774598846	4.638871263	-0.108074319	0.714555085	-0.045730775	0.923323849	-0.147054927	0.654690576	Rac1	inside	3784	9355.7	7999	9620.1	-0.225619472	0.007834939	0.26595084	0.000726222	RAS-related C3 botulinum substrate 1 [Source:MGI Symbol;Acc:MGI:97845]
chr5	143509322	143509441	6.227098465	6.103602023	5.976810222	0.123496441	0.659338552	-0.055359307	0.829766971	0.07599226	0.830405947	Rac1	inside	18654	9355.7	7999	9620.1	-0.225619472	0.007834939	0.26595084	0.000726222	RAS-related C3 botulinum substrate 1 [Source:MGI Symbol;Acc:MGI:97845]
chr5	143517164	143517374	4.152865346	4.643749615	4.434869227	-0.490884269	0.198997952	0.026005772	0.885098332	-0.455354135	0.306565926	Rac1	inside	10767	9355.7	7999	9620.1	-0.225619472	0.007834939	0.26595084	0.000726222	RAS-related C3 botulinum substrate 1 [Source:MGI Symbol;Acc:MGI:97845]
chr5	143500190	143500320	4.833525383	4.926105477	4.899055679	-0.092580095	0.752040975	-0.155679711	0.651809461	-0.240812992	0.498280532	Rac1	downstream	27781	9355.7	7999	9620.1	-0.225619472	0.007834939	0.26595084	0.000726222	RAS-related C3 botulinum substrate 1 [Source:MGI Symbol;Acc:MGI:97845]
chr2	31970899	31971130	6.179327438	6.155642436	6.551905445	0.023685002	0.95072734	-0.577117104	0.24456002	-0.548861504	0.292331062	Nup214	upstream	-3423	5465.2	5494.1	4251.2	0.007481066	0.968312379	-0.369546816	0.000136733	nucleoporin 214 [Source:MGI Symbol;Acc:MGI:1095411]
chr3	20227591	20227696	5.054981882	4.945077948	4.812784749	0.109903935	0.691635903	-0.049381503	0.846980259	0.067938059	0.815401745	Cpa3	inside	14537	10.7	0.7	0	-3.442722959	0.003905796	-1.295326041	0.402958036	"carboxypeptidase A3, mast cell [Source:MGI Symbol;Acc:MGI:88479]"
chr3	20258194	20258347	4.119968585	4.188612622	3.878853576	-0.068644037	0.887430602	0.12763881	0.737853888	0.067620032	0.825589982	Cpa3	upstream	-16089	10.7	0.7	0	-3.442722959	0.003905796	-1.295326041	0.402958036	"carboxypeptidase A3, mast cell [Source:MGI Symbol;Acc:MGI:88479]"
chr3	20224522	20224648	5.502073307	5.79236651	5.289822576	-0.290293203	0.521293238	0.320911552	0.380163683	0.036867864	0.907252129	Cpa3	inside	17596	10.7	0.7	0	-3.442722959	0.003905796	-1.295326041	0.402958036	"carboxypeptidase A3, mast cell [Source:MGI Symbol;Acc:MGI:88479]"
chr17	74868110	74868263	4.976376819	5.507719812	4.148053176	-0.531342993	0.135483658	1.177960789	0.00251128	0.653220109	0.077891131	Ltbp1	upstream	-137383	3043.1	4602	239	0.594143126	0.000741752	-4.246662826	8.94E-144	latent transforming growth factor beta binding protein 1 [Source:MGI Symbol;Acc:MGI:109151]
chr17	75009328	75009468	4.491863613	4.451167187	4.425721298	0.040696425	0.910539848	-0.157782748	0.675347864	-0.108791329	0.816828821	Ltbp1	inside	3829	3043.1	4602	239	0.594143126	0.000741752	-4.246662826	8.94E-144	latent transforming growth factor beta binding protein 1 [Source:MGI Symbol;Acc:MGI:109151]
chr17	74889211	74889463	4.917134452	4.470605011	4.351928102	0.446529441	0.224727641	-0.063361794	0.841777032	0.389475843	0.403972634	Ltbp1	upstream	-116232	3043.1	4602	239	0.594143126	0.000741752	-4.246662826	8.94E-144	latent transforming growth factor beta binding protein 1 [Source:MGI Symbol;Acc:MGI:109151]
chr17	74901870	74902038	4.91000666	5.064654227	5.07993412	-0.154647566	0.691893277	-0.198561903	0.586944845	-0.345180802	0.346639552	Ltbp1	upstream	-103615	3043.1	4602	239	0.594143126	0.000741752	-4.246662826	8.94E-144	latent transforming growth factor beta binding protein 1 [Source:MGI Symbol;Acc:MGI:109151]
chr17	74912665	74912827	4.897947674	4.92390408	3.824597445	-0.025956406	0.910143413	0.917118293	0.05152365	0.897026474	0.061719522	Ltbp1	upstream	-92823	3043.1	4602	239	0.594143126	0.000741752	-4.246662826	8.94E-144	latent transforming growth factor beta binding protein 1 [Source:MGI Symbol;Acc:MGI:109151]
chr17	74905518	74905652	4.686822635	4.962013683	5.051170807	-0.275191048	0.465264717	-0.271458411	0.430284468	-0.5385831	0.153073885	Ltbp1	upstream	-99984	3043.1	4602	239	0.594143126	0.000741752	-4.246662826	8.94E-144	latent transforming growth factor beta binding protein 1 [Source:MGI Symbol;Acc:MGI:109151]
chr17	75000996	75001179	5.067356958	5.203336214	4.475516344	-0.135979255	0.63604764	0.54625661	0.194801147	0.41638227	0.342046683	Ltbp1	upstream	-4481	3043.1	4602	239	0.594143126	0.000741752	-4.246662826	8.94E-144	latent transforming growth factor beta binding protein 1 [Source:MGI Symbol;Acc:MGI:109151]
chr17	75058621	75058809	4.25718228	4.336115373	4.220034645	-0.078933093	0.839257218	-0.066754177	0.908713651	-0.135558856	0.78841023	Ltbp1	inside	53146	3043.1	4602	239	0.594143126	0.000741752	-4.246662826	8.94E-144	latent transforming growth factor beta binding protein 1 [Source:MGI Symbol;Acc:MGI:109151]
chr17	75030079	75030196	6.856983474	6.693819497	6.204198419	0.163163977	0.664295456	0.307566158	0.422532436	0.47969942	0.205724612	Ltbp1	inside	24569	3043.1	4602	239	0.594143126	0.000741752	-4.246662826	8.94E-144	latent transforming growth factor beta binding protein 1 [Source:MGI Symbol;Acc:MGI:109151]
chr17	75074894	75075139	4.918741629	4.197365337	4.080447382	0.721376292	0.077858323	-0.064112538	0.843829686	0.663535267	0.107278746	Ltbp1	inside	69447	3043.1	4602	239	0.594143126	0.000741752	-4.246662826	8.94E-144	latent transforming growth factor beta binding protein 1 [Source:MGI Symbol;Acc:MGI:109151]
chr17	75022357	75022584	4.002418345	4.405897052	3.66881105	-0.403478707	0.313713024	0.554509273	0.191194299	0.160588595	0.71751854	Ltbp1	inside	16901	3043.1	4602	239	0.594143126	0.000741752	-4.246662826	8.94E-144	latent transforming growth factor beta binding protein 1 [Source:MGI Symbol;Acc:MGI:109151]
chr17	75068154	75068303	4.670123582	4.723388309	4.504016982	-0.053264727	0.902134764	0.036901407	0.962781942	-0.008135196	0.960926566	Ltbp1	inside	62659	3043.1	4602	239	0.594143126	0.000741752	-4.246662826	8.94E-144	latent transforming growth factor beta binding protein 1 [Source:MGI Symbol;Acc:MGI:109151]
chr17	74879171	74879310	5.936128544	5.567091522	5.464769776	0.369037021	0.238980426	-0.079778869	0.75881276	0.296672331	0.37430407	Ltbp1	upstream	-126329	3043.1	4602	239	0.594143126	0.000741752	-4.246662826	8.94E-144	latent transforming growth factor beta binding protein 1 [Source:MGI Symbol;Acc:MGI:109151]
chr11	21390392	21390513	6.300132121	6.272166929	6.685893595	0.027965192	0.925596286	-0.596058505	0.017207406	-0.560032315	0.063838914	Ugp2	upstream	-19251	1151.8	755.6	1004	-0.607710391	3.07E-06	0.409585474	0.001572398	UDP-glucose pyrophosphorylase 2 [Source:MGI Symbol;Acc:MGI:2183447]
chr11	106009011	106009161	4.960878505	5.11931715	4.744381873	-0.158438645	0.634511651	0.192451386	0.606648277	0.042214647	0.946674664	Kcnh6	inside	961	9.1	4.9	28.2	-0.84034187	0.254357608	2.450304061	6.08E-06	"potassium voltage-gated channel, subfamily H (eag-related), member 6 [Source:MGI Symbol;Acc:MGI:2684139]"
chr11	106017318	106017472	5.865910207	5.870331597	5.726403272	-0.004421391	0.97487486	-0.037304098	0.912390767	-0.034700193	0.890130716	Kcnh6	inside	9270	9.1	4.9	28.2	-0.84034187	0.254357608	2.450304061	6.08E-06	"potassium voltage-gated channel, subfamily H (eag-related), member 6 [Source:MGI Symbol;Acc:MGI:2684139]"
chr11	106018726	106018946	5.879220393	6.366117763	5.880525892	-0.48689737	0.298356584	0.30449095	0.460992193	-0.1772486	0.723461143	Kcnh6	inside	10711	9.1	4.9	28.2	-0.84034187	0.254357608	2.450304061	6.08E-06	"potassium voltage-gated channel, subfamily H (eag-related), member 6 [Source:MGI Symbol;Acc:MGI:2684139]"
chr8	84693973	84694131	5.781644163	5.678318724	5.600684178	0.103325439	0.815386036	-0.104947041	0.787399804	0.007220673	0.994258249	Nacc1	upstream	-6190	11467.3	10158.2	6902.6	-0.174756439	0.133347323	-0.556635955	6.03E-09	"nucleus accumbens associated 1, BEN and BTB (POZ) domain containing [Source:MGI Symbol;Acc:MGI:1914080]"
chr7	16797688	16797843	5.029977087	4.630593341	4.319091607	0.399383746	0.295917052	0.129845736	0.704418234	0.537013292	0.151750004	Slc1a5	inside	16419	3213.7	1976.9	279.6	-0.699806103	9.72E-06	-2.811947001	1.87E-74	"solute carrier family 1 (neutral amino acid transporter), member 5 [Source:MGI Symbol;Acc:MGI:105305]"
chr7	16777714	16777872	4.867773577	4.73112221	4.263124529	0.136651367	0.748621629	0.286694118	0.487970741	0.429427793	0.304389042	Slc1a5	upstream	-3554	3213.7	1976.9	279.6	-0.699806103	9.72E-06	-2.811947001	1.87E-74	"solute carrier family 1 (neutral amino acid transporter), member 5 [Source:MGI Symbol;Acc:MGI:105305]"
chr7	16790213	16790370	4.921764019	5.328635229	4.763397305	-0.40687121	0.198021706	0.382377066	0.25178723	-0.01483957	0.954223249	Slc1a5	inside	8945	3213.7	1976.9	279.6	-0.699806103	9.72E-06	-2.811947001	1.87E-74	"solute carrier family 1 (neutral amino acid transporter), member 5 [Source:MGI Symbol;Acc:MGI:105305]"
chr7	16771233	16771365	6.575988197	6.582747449	6.591915909	-0.006759252	0.976223671	-0.190985556	0.499708287	-0.190075501	0.470098305	Slc1a5	upstream	-10048	3213.7	1976.9	279.6	-0.699806103	9.72E-06	-2.811947001	1.87E-74	"solute carrier family 1 (neutral amino acid transporter), member 5 [Source:MGI Symbol;Acc:MGI:105305]"
chr7	16772044	16772207	7.843783343	7.693895311	7.663434793	0.149888032	0.571587604	-0.151173599	0.571203548	0.006206318	0.978254143	Slc1a5	upstream	-9221	3213.7	1976.9	279.6	-0.699806103	9.72E-06	-2.811947001	1.87E-74	"solute carrier family 1 (neutral amino acid transporter), member 5 [Source:MGI Symbol;Acc:MGI:105305]"
chr7	16793583	16793810	6.660385252	6.511562711	6.662091236	0.148822541	0.599986386	-0.332249295	0.248514018	-0.176274976	0.483964869	Slc1a5	inside	12349	3213.7	1976.9	279.6	-0.699806103	9.72E-06	-2.811947001	1.87E-74	"solute carrier family 1 (neutral amino acid transporter), member 5 [Source:MGI Symbol;Acc:MGI:105305]"
chrX	20658268	20658464	3.852359985	3.81891244	4.166634377	0.033447546	0.932020277	-0.530834654	0.293968063	-0.48961864	0.366628633	Uba1	overlapStart	39	24720.4	28736.8	53478.1	0.217062842	0.02832752	0.895176721	4.43E-26	ubiquitin-like modifier activating enzyme 1 [Source:MGI Symbol;Acc:MGI:98890]
chrX	20645434	20645598	7.817464159	7.597174359	7.641640005	0.2202898	0.378667873	-0.22645622	0.305639384	0.001681969	0.995200759	Uba1	upstream	-12811	24720.4	28736.8	53478.1	0.217062842	0.02832752	0.895176721	4.43E-26	ubiquitin-like modifier activating enzyme 1 [Source:MGI Symbol;Acc:MGI:98890]
chrX	20668459	20668585	7.314120719	7.045095217	7.012853264	0.269025502	0.299078451	-0.149557776	0.624789481	0.126275642	0.677079838	Uba1	inside	10195	24720.4	28736.8	53478.1	0.217062842	0.02832752	0.895176721	4.43E-26	ubiquitin-like modifier activating enzyme 1 [Source:MGI Symbol;Acc:MGI:98890]
chr6	125593329	125593447	4.108516783	4.085632195	4.807248733	0.022884588	0.903556091	-0.902919615	0.016750323	-0.874133567	0.033150685	Vwf	inside	46613	43.8	30.3	6.3	-0.528593296	0.298693686	-2.165348208	1.26E-05	Von Willebrand factor homolog [Source:MGI Symbol;Acc:MGI:98941]
chr6	125607865	125608064	5.085067313	4.823254963	3.938235026	0.261812349	0.4189164	0.703043996	0.05601379	0.972837013	0.009896385	Vwf	inside	61189	43.8	30.3	6.3	-0.528593296	0.298693686	-2.165348208	1.26E-05	Von Willebrand factor homolog [Source:MGI Symbol;Acc:MGI:98941]
chr6	125566187	125566312	6.17570492	6.436806951	6.377652957	-0.261102031	0.318641087	-0.122997417	0.687706039	-0.37576821	0.229815491	Vwf	inside	19475	43.8	30.3	6.3	-0.528593296	0.298693686	-2.165348208	1.26E-05	Von Willebrand factor homolog [Source:MGI Symbol;Acc:MGI:98941]
chr6	125555389	125555550	4.573495051	4.913566909	4.402733801	-0.340071857	0.504346431	0.3278767	0.414602465	-0.005160615	0.958698047	Vwf	inside	8695	43.8	30.3	6.3	-0.528593296	0.298693686	-2.165348208	1.26E-05	Von Willebrand factor homolog [Source:MGI Symbol;Acc:MGI:98941]
chr6	125542884	125543023	4.197938341	4.974846647	5.636409922	-0.776908305	0.061713677	-0.844815295	0.013544933	-1.61339854	2.36E-05	Vwf	upstream	-3821	43.8	30.3	6.3	-0.528593296	0.298693686	-2.165348208	1.26E-05	Von Willebrand factor homolog [Source:MGI Symbol;Acc:MGI:98941]
chr6	125577424	125577636	3.98325217	4.683971054	4.263832241	-0.700718884	0.107656957	0.237263419	0.656887279	-0.455436625	0.359618035	Vwf	inside	30755	43.8	30.3	6.3	-0.528593296	0.298693686	-2.165348208	1.26E-05	Von Willebrand factor homolog [Source:MGI Symbol;Acc:MGI:98941]
chr6	125615431	125615655	4.856081707	4.959743559	4.713058829	-0.103661851	0.772614236	0.064838338	0.865251921	-0.031705808	0.928317339	Vwf	inside	68768	43.8	30.3	6.3	-0.528593296	0.298693686	-2.165348208	1.26E-05	Von Willebrand factor homolog [Source:MGI Symbol;Acc:MGI:98941]
chr6	125600670	125600800	5.927052213	6.150142983	6.334117788	-0.223090771	0.396685985	-0.366242291	0.195185473	-0.581322984	0.043626457	Vwf	inside	53960	43.8	30.3	6.3	-0.528593296	0.298693686	-2.165348208	1.26E-05	Von Willebrand factor homolog [Source:MGI Symbol;Acc:MGI:98941]
chr6	125604167	125604294	5.41495856	5.49631282	4.855606329	-0.08135426	0.791161016	0.45919369	0.262903847	0.384063826	0.298547219	Vwf	inside	57455	43.8	30.3	6.3	-0.528593296	0.298693686	-2.165348208	1.26E-05	Von Willebrand factor homolog [Source:MGI Symbol;Acc:MGI:98941]
chr6	125591048	125591177	6.739827145	6.749252612	6.784696409	-0.009425467	0.956320374	-0.218102778	0.423129825	-0.21893235	0.396867924	Vwf	inside	44337	43.8	30.3	6.3	-0.528593296	0.298693686	-2.165348208	1.26E-05	Von Willebrand factor homolog [Source:MGI Symbol;Acc:MGI:98941]
chr6	125549353	125549594	4.10928004	4.592685352	2.882779218	-0.483405312	0.187570523	1.526562955	0.001146078	1.051635051	0.027796268	Vwf	inside	2699	43.8	30.3	6.3	-0.528593296	0.298693686	-2.165348208	1.26E-05	Von Willebrand factor homolog [Source:MGI Symbol;Acc:MGI:98941]
chr6	125530345	125530480	4.392381579	4.532698507	4.660407827	-0.140316927	0.775119505	-0.309023931	0.460848259	-0.441775927	0.307088421	Vwf	upstream	-16363	43.8	30.3	6.3	-0.528593296	0.298693686	-2.165348208	1.26E-05	Von Willebrand factor homolog [Source:MGI Symbol;Acc:MGI:98941]
chr9	37533337	37533540	6.172025635	5.588207718	5.774985522	0.583817917	0.070099211	-0.369608192	0.253805122	0.222954316	0.503366647	Esam	inside	5359	99.6	57.9	59.5	-0.784139669	0.027863346	0.040494513	0.926222665	endothelial cell-specific adhesion molecule [Source:MGI Symbol;Acc:MGI:1916774]
chr9	37598396	37598547	5.45476918	5.015455426	4.326066912	0.439313755	0.193991339	0.506669506	0.136852304	0.954669151	0.005583215	Spa17	downstream	15248	149.6	91	77	-0.705299106	0.017141332	-0.235602955	0.467649458	sperm autoantigenic protein 17 [Source:MGI Symbol;Acc:MGI:1333778]
chrX	41461750	41461874	6.309236489	6.088531938	6.069756404	0.220704552	0.507409808	-0.163694538	0.554218555	0.065745686	0.870425809	Gria3	inside	60957	736	386.1	5598.8	-0.924880021	3.06E-09	3.846363476	6.08E-156	"glutamate receptor, ionotropic, AMPA3 (alpha 3) [Source:MGI Symbol;Acc:MGI:95810]"
chr7	16517991	16518117	3.913118023	3.967140786	2.718575774	-0.054022763	0.956188428	1.066903691	0.028167586	1.019067693	0.031370138	Npas1	upstream	-41274	22.7	14.7	400.6	-0.616990187	0.250575137	4.69452057	1.76E-35	neuronal PAS domain protein 1 [Source:MGI Symbol;Acc:MGI:109205]
chr7	16479849	16480026	5.077346367	4.791757762	4.728088609	0.285588605	0.462172051	-0.119389299	0.799395958	0.175137391	0.624568135	Npas1	upstream	-3158	22.7	14.7	400.6	-0.616990187	0.250575137	4.69452057	1.76E-35	neuronal PAS domain protein 1 [Source:MGI Symbol;Acc:MGI:109205]
chr7	16497724	16497909	6.147096895	6.017126803	5.969456591	0.129970091	0.66527014	-0.133916728	0.688777155	0.002638944	0.986057081	Npas1	upstream	-21036	22.7	14.7	400.6	-0.616990187	0.250575137	4.69452057	1.76E-35	neuronal PAS domain protein 1 [Source:MGI Symbol;Acc:MGI:109205]
chr7	16487131	16487251	4.636313383	3.705103796	4.3903905	0.931209588	0.048154393	-0.866717376	0.044137182	0.072660635	0.909009162	Npas1	upstream	-10411	22.7	14.7	400.6	-0.616990187	0.250575137	4.69452057	1.76E-35	neuronal PAS domain protein 1 [Source:MGI Symbol;Acc:MGI:109205]
chr8	125415453	125415590	6.257379651	6.524431825	5.728014376	-0.267052174	0.312286729	0.613956855	0.050507492	0.354296224	0.285890999	Sipa1l2	downstream	77188	6112	9516.7	17506.5	0.63796781	3.78E-07	0.877588411	2.06E-13	signal-induced proliferation-associated 1 like 2 [Source:MGI Symbol;Acc:MGI:2676970]
chr8	125425720	125425863	5.293054113	5.358514965	4.020742821	-0.065460852	0.851209698	1.154900168	0.004297656	1.098834573	0.004303329	Sipa1l2	inside	66918	6112	9516.7	17506.5	0.63796781	3.78E-07	0.877588411	2.06E-13	signal-induced proliferation-associated 1 like 2 [Source:MGI Symbol;Acc:MGI:2676970]
chr8	125514579	125514780	4.612590942	3.777988298	3.108324945	0.834602644	0.086742095	0.486464591	0.314828932	1.330450444	0.01071428	Sipa1l2	upstream	-21970	6112	9516.7	17506.5	0.63796781	3.78E-07	0.877588411	2.06E-13	signal-induced proliferation-associated 1 like 2 [Source:MGI Symbol;Acc:MGI:2676970]
chr8	125365744	125365936	5.507576458	5.474124766	5.059300111	0.033451691	0.882145962	0.233184166	0.507241644	0.274052289	0.408594699	Sipa1l2	downstream	126870	6112	9516.7	17506.5	0.63796781	3.78E-07	0.877588411	2.06E-13	signal-induced proliferation-associated 1 like 2 [Source:MGI Symbol;Acc:MGI:2676970]
chr8	125439386	125439607	5.618507913	5.484221049	5.204178548	0.134286865	0.680417722	0.098025328	0.800789278	0.238505214	0.539235244	Sipa1l2	inside	53214	6112	9516.7	17506.5	0.63796781	3.78E-07	0.877588411	2.06E-13	signal-induced proliferation-associated 1 like 2 [Source:MGI Symbol;Acc:MGI:2676970]
chr8	125498610	125498820	5.19858242	5.07430209	3.966090753	0.124280331	0.74108801	0.926283881	0.103933497	1.055672035	0.058220044	Sipa1l2	upstream	-6005	6112	9516.7	17506.5	0.63796781	3.78E-07	0.877588411	2.06E-13	signal-induced proliferation-associated 1 like 2 [Source:MGI Symbol;Acc:MGI:2676970]
chr8	125455483	125455649	6.007405079	6.134707429	5.627192415	-0.12730235	0.636105441	0.32554294	0.252089807	0.206508335	0.493031178	Sipa1l2	inside	37144	6112	9516.7	17506.5	0.63796781	3.78E-07	0.877588411	2.06E-13	signal-induced proliferation-associated 1 like 2 [Source:MGI Symbol;Acc:MGI:2676970]
chr8	125519743	125519903	4.555087718	4.536864361	4.038376798	0.018223357	0.927729625	0.315744188	0.493186837	0.343354417	0.372658817	Sipa1l2	upstream	-27113	6112	9516.7	17506.5	0.63796781	3.78E-07	0.877588411	2.06E-13	signal-induced proliferation-associated 1 like 2 [Source:MGI Symbol;Acc:MGI:2676970]
chr8	125497411	125497559	4.133846107	4.919725866	4.172932684	-0.785879759	0.034092532	0.563671778	0.124252641	-0.213319187	0.598320219	Sipa1l2	upstream	-4775	6112	9516.7	17506.5	0.63796781	3.78E-07	0.877588411	2.06E-13	signal-induced proliferation-associated 1 like 2 [Source:MGI Symbol;Acc:MGI:2676970]
chr8	125456469	125456615	5.158647219	4.869052696	4.821947227	0.289594523	0.37031818	-0.135467735	0.680190607	0.162398681	0.628919664	Sipa1l2	inside	36168	6112	9516.7	17506.5	0.63796781	3.78E-07	0.877588411	2.06E-13	signal-induced proliferation-associated 1 like 2 [Source:MGI Symbol;Acc:MGI:2676970]
chr8	125486668	125486777	4.997260256	4.7724134	4.288779279	0.224846856	0.584689513	0.300541846	0.484330782	0.535232541	0.226288341	Sipa1l2	inside	5988	6112	9516.7	17506.5	0.63796781	3.78E-07	0.877588411	2.06E-13	signal-induced proliferation-associated 1 like 2 [Source:MGI Symbol;Acc:MGI:2676970]
chr8	125407905	125408052	5.700366354	4.999599108	4.887380322	0.700767245	0.085831756	-0.071573986	0.890990469	0.640042718	0.083967534	Sipa1l2	downstream	84732	6112	9516.7	17506.5	0.63796781	3.78E-07	0.877588411	2.06E-13	signal-induced proliferation-associated 1 like 2 [Source:MGI Symbol;Acc:MGI:2676970]
chr8	125444596	125444761	4.853935233	4.484136421	4.583018776	0.369798811	0.263941025	-0.281019298	0.507343675	0.097332296	0.778916678	Sipa1l2	inside	48032	6112	9516.7	17506.5	0.63796781	3.78E-07	0.877588411	2.06E-13	signal-induced proliferation-associated 1 like 2 [Source:MGI Symbol;Acc:MGI:2676970]
chr8	125538911	125539050	4.645888825	4.784615268	4.32867811	-0.138726443	0.720880083	0.272363497	0.482254086	0.143266068	0.660044519	Sipa1l2	upstream	-46270	6112	9516.7	17506.5	0.63796781	3.78E-07	0.877588411	2.06E-13	signal-induced proliferation-associated 1 like 2 [Source:MGI Symbol;Acc:MGI:2676970]
chr8	125411139	125411262	4.894965418	4.750600941	4.42140829	0.144364477	0.639833006	0.147416523	0.792377363	0.299147298	0.464159157	Sipa1l2	downstream	81510	6112	9516.7	17506.5	0.63796781	3.78E-07	0.877588411	2.06E-13	signal-induced proliferation-associated 1 like 2 [Source:MGI Symbol;Acc:MGI:2676970]
chr8	125469737	125469888	4.724008364	5.096979328	4.406029204	-0.372970963	0.372127512	0.50760007	0.233658968	0.142579066	0.694474421	Sipa1l2	inside	22898	6112	9516.7	17506.5	0.63796781	3.78E-07	0.877588411	2.06E-13	signal-induced proliferation-associated 1 like 2 [Source:MGI Symbol;Acc:MGI:2676970]
chr8	125468309	125468503	5.346446796	4.845949311	4.529783005	0.500497485	0.130313683	0.134523393	0.7387989	0.642329624	0.062926333	Sipa1l2	inside	24304	6112	9516.7	17506.5	0.63796781	3.78E-07	0.877588411	2.06E-13	signal-induced proliferation-associated 1 like 2 [Source:MGI Symbol;Acc:MGI:2676970]
chr8	125579332	125579465	6.970338282	6.858574004	6.864703956	0.111764278	0.68298573	-0.188117344	0.467519627	-0.068164919	0.78815815	Sipa1l2	upstream	-86688	6112	9516.7	17506.5	0.63796781	3.78E-07	0.877588411	2.06E-13	signal-induced proliferation-associated 1 like 2 [Source:MGI Symbol;Acc:MGI:2676970]
chr8	125418352	125418586	5.100596796	5.232530031	4.306364357	-0.131933235	0.757840297	0.74397549	0.036685668	0.619466842	0.100503466	Sipa1l2	inside	74241	6112	9516.7	17506.5	0.63796781	3.78E-07	0.877588411	2.06E-13	signal-induced proliferation-associated 1 like 2 [Source:MGI Symbol;Acc:MGI:2676970]
chr8	125491436	125491576	6.460532276	6.484467596	6.218966413	-0.023935321	0.952650043	0.083212489	0.764444051	0.066944671	0.795936215	Sipa1l2	inside	1204	6112	9516.7	17506.5	0.63796781	3.78E-07	0.877588411	2.06E-13	signal-induced proliferation-associated 1 like 2 [Source:MGI Symbol;Acc:MGI:2676970]
chr2	126984611	126984753	5.836311287	5.842383991	5.674804146	-0.006072705	0.994646541	-0.014654518	0.93769676	-0.012842861	0.955410083	Ap4e1	upstream	-24036	1391.2	1637.8	1731.4	0.234384165	0.063551402	0.079962983	0.541053359	"adaptor-related protein complex AP-4, epsilon 1 [Source:MGI Symbol;Acc:MGI:1336993]"
chr2	126979781	126979936	5.253570108	5.473954318	5.343581091	-0.22038421	0.575205676	-0.051508404	0.833422204	-0.265242635	0.441331422	Ap4e1	upstream	-28860	1391.2	1637.8	1731.4	0.234384165	0.063551402	0.079962983	0.541053359	"adaptor-related protein complex AP-4, epsilon 1 [Source:MGI Symbol;Acc:MGI:1336993]"
chr2	126972055	126972195	5.250127158	4.58511144	4.703841969	0.665015718	0.065536691	-0.301515883	0.453776066	0.372443757	0.32073356	Ap4e1	upstream	-36593	1391.2	1637.8	1731.4	0.234384165	0.063551402	0.079962983	0.541053359	"adaptor-related protein complex AP-4, epsilon 1 [Source:MGI Symbol;Acc:MGI:1336993]"
chr2	126983342	126983464	4.481611675	4.688454684	4.031671609	-0.206843009	0.530252949	0.473903905	0.214328917	0.277121657	0.450079786	Ap4e1	upstream	-25315	1391.2	1637.8	1731.4	0.234384165	0.063551402	0.079962983	0.541053359	"adaptor-related protein complex AP-4, epsilon 1 [Source:MGI Symbol;Acc:MGI:1336993]"
chr2	127015644	127015926	4.373061166	3.925623762	4.104787539	0.447437403	0.311476367	-0.360336292	0.401586826	0.093665106	0.862316543	Ap4e1	inside	7067	1391.2	1637.8	1731.4	0.234384165	0.063551402	0.079962983	0.541053359	"adaptor-related protein complex AP-4, epsilon 1 [Source:MGI Symbol;Acc:MGI:1336993]"
chr2	127093416	127093565	5.891619145	5.841479064	5.965492932	0.050140082	0.871954027	-0.30531949	0.332073936	-0.248125529	0.384601572	Blvra	inside	22824	148.7	147	327.1	-0.016343698	0.958698585	1.148543379	9.02E-14	biliverdin reductase A [Source:MGI Symbol;Acc:MGI:88170]
chr2	127077618	127077856	4.781185803	5.236879383	4.896307951	-0.45569358	0.238604985	0.159298349	0.697207648	-0.289006035	0.407393587	Blvra	inside	7071	148.7	147	327.1	-0.016343698	0.958698585	1.148543379	9.02E-14	biliverdin reductase A [Source:MGI Symbol;Acc:MGI:88170]
chrX	73857097	73857256	6.12570016	6.252583493	6.160358825	-0.126883333	0.643218939	-0.089856338	0.820347198	-0.208899613	0.583334739	Pdzd4	upstream	-32207	3405.5	4198.4	14844.8	0.301342241	6.45E-06	1.821144327	6.69E-200	PDZ domain containing 4 [Source:MGI Symbol;Acc:MGI:2443483]
chrX	73777227	73777374	4.028157029	4.683826496	4.312956252	-0.655669467	0.101879916	0.187546614	0.618691013	-0.458463783	0.243342851	Srpk3	inside	2894	2.6	2	1.4	-0.340051961	0.841610251	-0.412101052	0.765589207	serine/arginine-rich protein specific kinase 3 [Source:MGI Symbol;Acc:MGI:1891338]
chrX	73781616	73781754	5.108914812	5.520992403	5.568355796	-0.412077592	0.222316226	-0.229118248	0.440645119	-0.634158793	0.05622696	Idh3g	inside	5212	3012.9	3539.4	3225.9	0.2324502	0.0489844	-0.133718896	0.248841511	"isocitrate dehydrogenase 3 (NAD+), gamma [Source:MGI Symbol;Acc:MGI:1099463]"
chrX	73714186	73714333	4.865418564	4.74478446	4.979699844	0.120634104	0.740698923	-0.417350762	0.264341033	-0.289181321	0.476466645	Bcap31	inside	1915	979.5	862.4	770.8	-0.183592085	0.141615425	-0.161097647	0.163261007	B cell receptor associated protein 31 [Source:MGI Symbol;Acc:MGI:1350933]
chr17	75550235	75550398	4.80166602	4.319438653	4.201857012	0.482227367	0.160330678	-0.06458611	0.912929105	0.426769386	0.235914204	Fam98a	inside	1630	2611.6	3318.5	4371.7	0.34520427	0.000242077	0.397088038	6.87E-06	"family with sequence similarity 98, member A [Source:MGI Symbol;Acc:MGI:1919972]"
chr17	75647058	75647196	5.364523093	5.296612818	4.715847898	0.067910275	0.765696019	0.398841148	0.237558079	0.474454755	0.157981677	Fam98a	upstream	-95181	2611.6	3318.5	4371.7	0.34520427	0.000242077	0.397088038	6.87E-06	"family with sequence similarity 98, member A [Source:MGI Symbol;Acc:MGI:1919972]"
chr17	75526877	75527069	3.749063516	4.376628653	4.037728565	-0.627565137	0.18283764	0.155749471	0.760822895	-0.463380203	0.376051907	Fam98a	downstream	24973	2611.6	3318.5	4371.7	0.34520427	0.000242077	0.397088038	6.87E-06	"family with sequence similarity 98, member A [Source:MGI Symbol;Acc:MGI:1919972]"
chr17	75545361	75545497	3.942590861	4.218096958	4.616634199	-0.275506097	0.562405072	-0.583791537	0.292242819	-0.848786068	0.024554151	Fam98a	inside	6517	2611.6	3318.5	4371.7	0.34520427	0.000242077	0.397088038	6.87E-06	"family with sequence similarity 98, member A [Source:MGI Symbol;Acc:MGI:1919972]"
chr17	75499114	75499250	5.522686805	5.618519031	5.601511022	-0.095832226	0.737235377	-0.165862233	0.591629979	-0.252853199	0.395378686	Fam98a	downstream	52764	2611.6	3318.5	4371.7	0.34520427	0.000242077	0.397088038	6.87E-06	"family with sequence similarity 98, member A [Source:MGI Symbol;Acc:MGI:1919972]"
chr17	75585430	75585562	7.084633557	7.014160067	7.166316176	0.07047349	0.770655018	-0.334343258	0.169845688	-0.255500785	0.297121885	Fam98a	upstream	-33550	2611.6	3318.5	4371.7	0.34520427	0.000242077	0.397088038	6.87E-06	"family with sequence similarity 98, member A [Source:MGI Symbol;Acc:MGI:1919972]"
chr17	75530386	75530554	4.436524207	4.832555605	4.551370882	-0.396031398	0.392131304	0.099339717	0.870814226	-0.289515297	0.506032564	Fam98a	downstream	21476	2611.6	3318.5	4371.7	0.34520427	0.000242077	0.397088038	6.87E-06	"family with sequence similarity 98, member A [Source:MGI Symbol;Acc:MGI:1919972]"
chr17	75716467	75716588	6.243295509	6.102951402	5.959390135	0.140344107	0.578249508	-0.03879367	0.883169561	0.109862976	0.688651479	Fam98a	upstream	-164582	2611.6	3318.5	4371.7	0.34520427	0.000242077	0.397088038	6.87E-06	"family with sequence similarity 98, member A [Source:MGI Symbol;Acc:MGI:1919972]"
chr17	75506157	75506313	4.886511073	5.16442927	5.273258205	-0.277918197	0.473718256	-0.291145555	0.376225611	-0.560761748	0.139928983	Fam98a	downstream	45711	2611.6	3318.5	4371.7	0.34520427	0.000242077	0.397088038	6.87E-06	"family with sequence similarity 98, member A [Source:MGI Symbol;Acc:MGI:1919972]"
chr12	84879902	84880031	4.148506637	3.990973556	4.864434061	0.157533081	0.628842569	-1.055433433	0.004068801	-0.890389385	0.037578929	Ltbp2	upstream	-3434	117.1	55.4	5.4	-1.065262773	0.000346086	-3.246373184	6.48E-14	latent transforming growth factor beta binding protein 2 [Source:MGI Symbol;Acc:MGI:99502]
chr9	44849146	44849310	5.538670121	5.467159011	5.079062085	0.07151111	0.779243236	0.206057232	0.524079608	0.285195224	0.412535619	Mll1	inside	32068	25557.2	25159.3	31248.4	-0.022573963	0.872968579	0.312415495	0.000236366	myeloid/lymphoid or mixed-lineage leukemia 1 [Source:MGI Symbol;Acc:MGI:96995]
chr9	44862905	44863059	5.264087102	5.759012181	5.330759559	-0.494925078	0.087201464	0.246208104	0.39092271	-0.240865378	0.434741495	Mll1	inside	18314	25557.2	25159.3	31248.4	-0.022573963	0.872968579	0.312415495	0.000236366	myeloid/lymphoid or mixed-lineage leukemia 1 [Source:MGI Symbol;Acc:MGI:96995]
chr9	44851734	44851873	5.23884724	5.28882758	4.357988127	-0.04998034	0.857163244	0.748756765	0.025717132	0.706776792	0.04140675	Mll1	inside	29492	25557.2	25159.3	31248.4	-0.022573963	0.872968579	0.312415495	0.000236366	myeloid/lymphoid or mixed-lineage leukemia 1 [Source:MGI Symbol;Acc:MGI:96995]
chr9	44844313	44844429	7.355976884	7.284103755	6.968142167	0.071873129	0.84189064	0.1331565	0.675718675	0.214578574	0.536598772	Mll1	inside	36925	25557.2	25159.3	31248.4	-0.022573963	0.872968579	0.312415495	0.000236366	myeloid/lymphoid or mixed-lineage leukemia 1 [Source:MGI Symbol;Acc:MGI:96995]
chr9	44774546	44774675	7.644953836	7.531809482	7.576797777	0.113144354	0.732553438	-0.227332108	0.403455311	-0.105234106	0.740510117	Ift46	inside	6701	1768.4	2389.6	3085.2	0.435068909	3.12E-08	0.367717239	1.19E-06	intraflagellar transport 46 homolog (Chlamydomonas) [Source:MGI Symbol;Acc:MGI:1923818]
chr9	44778565	44778687	4.960958529	4.604366074	4.810241296	0.356592455	0.382165548	-0.387572361	0.323149602	-0.023362406	0.995707535	Ift46	inside	10717	1768.4	2389.6	3085.2	0.435068909	3.12E-08	0.367717239	1.19E-06	intraflagellar transport 46 homolog (Chlamydomonas) [Source:MGI Symbol;Acc:MGI:1923818]
chr9	44782160	44782293	4.040813667	4.415171654	3.477017839	-0.374357988	0.394681485	0.756671303	0.101903357	0.388176265	0.380887758	Ift46	inside	14317	1768.4	2389.6	3085.2	0.435068909	3.12E-08	0.367717239	1.19E-06	intraflagellar transport 46 homolog (Chlamydomonas) [Source:MGI Symbol;Acc:MGI:1923818]
chr9	44787025	44787235	5.396582831	5.848919481	5.414227147	-0.452336651	0.139739274	0.252374571	0.443283902	-0.19215656	0.526356677	Tmem25	downstream	12177	202.4	200.5	369	-0.012438496	0.969185483	0.874263904	2.20E-08	transmembrane protein 25 [Source:MGI Symbol;Acc:MGI:1918937]
chr9	44793120	44793253	4.858317817	4.441444741	4.201002241	0.416873076	0.290213308	0.058596585	0.821476713	0.483007168	0.162136367	Tmem25	downstream	6121	202.4	200.5	369	-0.012438496	0.969185483	0.874263904	2.20E-08	transmembrane protein 25 [Source:MGI Symbol;Acc:MGI:1918937]
chr9	44789875	44790025	4.523051989	4.833732475	3.927153771	-0.310680486	0.383569144	0.724121525	0.064098056	0.420945794	0.312546341	Tmem25	downstream	9357	202.4	200.5	369	-0.012438496	0.969185483	0.874263904	2.20E-08	transmembrane protein 25 [Source:MGI Symbol;Acc:MGI:1918937]
chr7	19510024	19510233	5.366843619	5.615714545	5.276283736	-0.248870926	0.493082903	0.157309127	0.636087297	-0.083255639	0.811643059	Trappc6a	inside	1457	267.3	298.3	205.6	0.159794884	0.421357355	-0.53948756	0.000427205	trafficking protein particle complex 6A [Source:MGI Symbol;Acc:MGI:1914341]
chr7	19512893	19513031	5.910549241	6.027540647	5.677396027	-0.116991406	0.710843017	0.16720326	0.575043176	0.059370897	0.884213943	Trappc6a	inside	4291	267.3	298.3	205.6	0.159794884	0.421357355	-0.53948756	0.000427205	trafficking protein particle complex 6A [Source:MGI Symbol;Acc:MGI:1914341]
chr11	78305983	78306110	6.497659021	6.542227952	6.395762248	-0.044568931	0.868958741	-0.03631288	0.924701364	-0.071094273	0.831965368	Spag5	inside	4516	6626.4	8328.2	213.8	0.321032731	0.635492221	-5.134920784	1.19E-30	sperm associated antigen 5 [Source:MGI Symbol;Acc:MGI:1927470]
chr11	78308467	78308599	6.103741433	6.690401422	6.291019609	-0.586659989	0.038768811	0.216870494	0.415317321	-0.361541069	0.194179022	Spag5	inside	7003	6626.4	8328.2	213.8	0.321032731	0.635492221	-5.134920784	1.19E-30	sperm associated antigen 5 [Source:MGI Symbol;Acc:MGI:1927470]
chr11	78363142	78363268	5.951041398	5.40791122	5.481893725	0.543130179	0.094364651	-0.255590499	0.410401901	0.294865622	0.394346654	Unc119	downstream	19722	2776	1942.4	1692.7	-0.514239915	8.19E-09	-0.198308527	0.035521327	unc-119 homolog (C. elegans) [Source:MGI Symbol;Acc:MGI:1328357]
chr11	78359710	78359846	6.202053838	6.069924962	5.459783281	0.132128876	0.681864385	0.427566122	0.230884555	0.568450142	0.062573675	Unc119	downstream	16295	2776	1942.4	1692.7	-0.514239915	8.19E-09	-0.198308527	0.035521327	unc-119 homolog (C. elegans) [Source:MGI Symbol;Acc:MGI:1328357]
chr11	78347206	78347385	4.919725174	4.087829471	4.641177302	0.831895703	0.081130687	-0.73536286	0.140917101	0.103376752	0.784506804	Unc119	inside	3813	2776	1942.4	1692.7	-0.514239915	8.19E-09	-0.198308527	0.035521327	unc-119 homolog (C. elegans) [Source:MGI Symbol;Acc:MGI:1328357]
chr11	78226860	78226992	5.193473281	5.512618307	5.262842824	-0.319145026	0.34990231	0.067893835	0.883694812	-0.243187561	0.427080657	Sdf2	upstream	-18821	1249.4	1426.8	1715.1	0.191765438	0.204627564	0.264905382	0.040273513	stromal cell derived factor 2 [Source:MGI Symbol;Acc:MGI:108019]
chr11	78224295	78224419	4.874581937	5.330951052	5.076267947	-0.456369115	0.234110605	0.072881978	0.834363357	-0.376435742	0.344339668	Sdf2	upstream	-21390	1249.4	1426.8	1715.1	0.191765438	0.204627564	0.264905382	0.040273513	stromal cell derived factor 2 [Source:MGI Symbol;Acc:MGI:108019]
chr7	38132773	38132924	4.484994032	4.269372302	3.553165443	0.21562173	0.564817773	0.534236442	0.277354683	0.75538636	0.125933956	Ccne1	upstream	-25314	1363	1280.1	133.5	-0.092217876	0.61924931	-3.248980489	1.05E-119	cyclin E1 [Source:MGI Symbol;Acc:MGI:88316]
chr7	38118480	38118644	5.789103207	5.78407931	5.761828354	0.005023897	0.981566262	-0.159214138	0.63556922	-0.146797138	0.637043429	Ccne1	upstream	-11028	1363	1280.1	133.5	-0.092217876	0.61924931	-3.248980489	1.05E-119	cyclin E1 [Source:MGI Symbol;Acc:MGI:88316]
chr7	38130846	38131021	4.827281445	4.941086366	4.370190724	-0.113804921	0.674635783	0.388277685	0.273322292	0.284075723	0.423118729	Ccne1	upstream	-23400	1363	1280.1	133.5	-0.092217876	0.61924931	-3.248980489	1.05E-119	cyclin E1 [Source:MGI Symbol;Acc:MGI:88316]
chr7	38067768	38067898	3.94915486	4.328352417	3.892551618	-0.379197557	0.474717796	0.252539218	0.619001273	-0.118237874	0.837778572	Ccne1	downstream	39701	1363	1280.1	133.5	-0.092217876	0.61924931	-3.248980489	1.05E-119	cyclin E1 [Source:MGI Symbol;Acc:MGI:88316]
chr7	16302854	16303033	4.071959389	3.558351677	3.629298752	0.513607712	0.180286536	-0.252818923	0.527508948	0.267265552	0.612208969	Bbc3	upstream	-6673	225	209.4	853.5	-0.093729583	0.67199416	2.017685002	1.42E-51	BCL2 binding component 3 [Source:MGI Symbol;Acc:MGI:2181667]
chr7	16307432	16307556	4.284634423	3.675407989	4.167983554	0.609226434	0.110533849	-0.674933817	0.165288472	-0.056427297	0.97830084	Bbc3	upstream	-2123	225	209.4	853.5	-0.093729583	0.67199416	2.017685002	1.42E-51	BCL2 binding component 3 [Source:MGI Symbol;Acc:MGI:2181667]
chr7	16329682	16329821	5.544240329	5.405626428	5.024618194	0.138613901	0.732519526	0.198269531	0.567436403	0.346312753	0.383641129	Bbc3	downstream	20135	225	209.4	853.5	-0.093729583	0.67199416	2.017685002	1.42E-51	BCL2 binding component 3 [Source:MGI Symbol;Acc:MGI:2181667]
chr2	91055644	91055786	6.941811184	7.105573553	6.789613406	-0.163762369	0.551607537	0.133347755	0.620079009	-0.021711415	0.927588423	Psmc3	inside	1705	6089.1	6107.6	4792.3	0.00457552	0.987316885	-0.349161155	0.003836406	"proteasome (prosome, macropain) 26S subunit, ATPase 3 [Source:MGI Symbol;Acc:MGI:1098754]"
chr2	91038107	91038250	5.14746568	5.214300996	4.835384641	-0.066835315	0.860676709	0.196769899	0.635814211	0.137128572	0.744918675	Rapsn	inside	2557	21.8	9.8	4.3	-1.124723592	0.053710517	-1.082019671	0.10162567	receptor-associated protein of the synapse [Source:MGI Symbol;Acc:MGI:99422]
chr2	91038492	91038709	5.062309797	4.845950569	4.72307327	0.216359228	0.55708523	-0.058872498	0.931902394	0.165986457	0.62250416	Rapsn	inside	2979	21.8	9.8	4.3	-1.124723592	0.053710517	-1.082019671	0.10162567	receptor-associated protein of the synapse [Source:MGI Symbol;Acc:MGI:99422]
chr2	91071959	91072111	4.63151828	4.590532578	4.587400306	0.040985702	0.890054738	-0.178001462	0.712379265	-0.130242524	0.793876302	Slc39a13	upstream	-1618	695	703.2	953.8	0.015219019	0.937260734	0.43890835	4.28E-05	"solute carrier family 39 (metal ion transporter), member 13 [Source:MGI Symbol;Acc:MGI:1915677]"
chr2	91068794	91068963	4.962169897	4.898799132	4.597077657	0.063370766	0.819821478	0.119779499	0.791412964	0.190492294	0.622922138	Slc39a13	inside	1539	695	703.2	953.8	0.015219019	0.937260734	0.43890835	4.28E-05	"solute carrier family 39 (metal ion transporter), member 13 [Source:MGI Symbol;Acc:MGI:1915677]"
chr2	91075451	91075606	5.358112906	4.987460835	5.175251221	0.370652071	0.286149315	-0.369782829	0.303005708	0.008351963	0.9842754	Slc39a13	upstream	-5111	695	703.2	953.8	0.015219019	0.937260734	0.43890835	4.28E-05	"solute carrier family 39 (metal ion transporter), member 13 [Source:MGI Symbol;Acc:MGI:1915677]"
chr2	91087629	91087823	5.214996162	5.157252022	4.821327431	0.057744139	0.78237582	0.154232942	0.783931626	0.217275762	0.633954327	Sfpi1	inside	5335	17.1	6.4	1.9	-1.340444151	0.099921206	-1.484701581	0.098054615	SFFV proviral integration 1 [Source:MGI Symbol;Acc:MGI:98282]
chr2	91095894	91096016	7.342626798	7.182345397	6.7547009	0.160281401	0.591167602	0.244979527	0.364256306	0.414234086	0.15985757	Sfpi1	inside	13564	17.1	6.4	1.9	-1.340444151	0.099921206	-1.484701581	0.098054615	SFFV proviral integration 1 [Source:MGI Symbol;Acc:MGI:98282]
chr11	4170600	4170747	5.578090633	5.822530412	5.342971645	-0.244439779	0.426928486	0.297538783	0.372542816	0.061246938	0.876009435	Sf3a1	inside	10323	12298.4	12090.6	11059.5	-0.024550332	0.877317834	-0.128352308	0.223927436	"splicing factor 3a, subunit 1 [Source:MGI Symbol;Acc:MGI:1914715]"
chr10	127632256	127632419	4.011995314	3.891919516	4.295293586	0.120075798	0.763486171	-0.586668185	0.161697518	-0.458427553	0.292840326	Stat6	upstream	-10649	83.5	51.1	21.6	-0.708744976	0.013607694	-1.215876464	7.20E-05	signal transducer and activator of transcription 6 [Source:MGI Symbol;Acc:MGI:103034]
chr10	127640247	127640356	5.215632672	5.1925853	5.286422456	0.023047372	0.943721674	-0.276333299	0.409028519	-0.245997837	0.458040839	Stat6	upstream	-2685	83.5	51.1	21.6	-0.708744976	0.013607694	-1.215876464	7.20E-05	signal transducer and activator of transcription 6 [Source:MGI Symbol;Acc:MGI:103034]
chr8	83405603	83405740	7.049515498	6.922001538	7.049011286	0.12751396	0.635309014	-0.309195579	0.178046935	-0.173519571	0.479705947	Clgn	inside	15804	294.4	246.6	705.9	-0.256383736	0.098717146	1.517508095	5.78E-36	calmegin [Source:MGI Symbol;Acc:MGI:107472]
chr8	83403772	83404004	4.74984253	4.483144898	4.992574759	0.266697632	0.574510626	-0.690068132	0.110919523	-0.417184873	0.226143995	Clgn	inside	14020	294.4	246.6	705.9	-0.256383736	0.098717146	1.517508095	5.78E-36	calmegin [Source:MGI Symbol;Acc:MGI:107472]
chr8	83420661	83420764	4.675441665	4.30067921	4.133911879	0.374762454	0.278313344	-0.014571774	0.917077107	0.366843351	0.335456243	Clgn	inside	30844	294.4	246.6	705.9	-0.256383736	0.098717146	1.517508095	5.78E-36	calmegin [Source:MGI Symbol;Acc:MGI:107472]
chr8	83418396	83418519	4.876593891	5.263965818	5.304952008	-0.387371927	0.311314652	-0.222110999	0.615413865	-0.602987922	0.09366481	Clgn	inside	28590	294.4	246.6	705.9	-0.256383736	0.098717146	1.517508095	5.78E-36	calmegin [Source:MGI Symbol;Acc:MGI:107472]
chr7	44732193	44732379	6.369204475	6.305059879	5.770803117	0.064144595	0.812852713	0.351961903	0.237629226	0.424587345	0.134577204	Vrk3	upstream	-16128	1074.1	1149.8	705	0.099194134	0.590265832	-0.706080139	3.18E-08	vaccinia related kinase 3 [Source:MGI Symbol;Acc:MGI:2182465]
chr7	44733576	44733701	5.99979785	6.47817494	5.686811373	-0.47837709	0.181001408	0.608275825	0.069080428	0.139158855	0.670422205	Vrk3	upstream	-14776	1074.1	1149.8	705	0.099194134	0.590265832	-0.706080139	3.18E-08	vaccinia related kinase 3 [Source:MGI Symbol;Acc:MGI:2182465]
chr7	24386096	24386221	5.134931084	5.624193697	5.762374684	-0.489262613	0.167924277	-0.320599479	0.375539111	-0.801353754	0.022796255	1500002O20Rik	upstream	-13462	1398.3	1400.2	1688.3	0.000601839	0.997620507	0.270215137	0.006840349	RIKEN cDNA 1500002O20 gene [Source:MGI Symbol;Acc:MGI:1919247]
chr7	24413114	24413224	8.414001764	8.368367611	8.214281207	0.045634153	0.860708633	-0.027794888	0.913185492	0.025458605	0.924538714	1500002O20Rik	inside	13549	1398.3	1400.2	1688.3	0.000601839	0.997620507	0.270215137	0.006840349	RIKEN cDNA 1500002O20 gene [Source:MGI Symbol;Acc:MGI:1919247]
chr7	24405145	24405292	4.715454449	4.626826988	5.001699863	0.088627461	0.829643245	-0.558127858	0.119647917	-0.4606061	0.151077403	1500002O20Rik	inside	5598	1398.3	1400.2	1688.3	0.000601839	0.997620507	0.270215137	0.006840349	RIKEN cDNA 1500002O20 gene [Source:MGI Symbol;Acc:MGI:1919247]
chr5	27712300	27712430	6.637014839	6.445583838	6.297467449	0.191431001	0.563136453	-0.034891752	0.893376321	0.165164825	0.616389929	Paxip1	downstream	78974	4660.4	4476.7	3024	-0.058383738	0.700688643	-0.564907275	1.20E-08	PAX interacting (with transcription-activation domain) protein 1 [Source:MGI Symbol;Acc:MGI:1890430]
chr5	27798354	27798497	4.938614505	5.15557907	4.994544107	-0.216964565	0.497080335	-0.022168771	0.96910003	-0.229504144	0.494650515	Paxip1	upstream	-7087	4660.4	4476.7	3024	-0.058383738	0.700688643	-0.564907275	1.20E-08	PAX interacting (with transcription-activation domain) protein 1 [Source:MGI Symbol;Acc:MGI:1890430]
chr5	27772070	27772186	3.761443209	4.012346177	3.202515606	-0.250902969	0.744385568	0.628255982	0.216215268	0.383325673	0.397902275	Paxip1	inside	19211	4660.4	4476.7	3024	-0.058383738	0.700688643	-0.564907275	1.20E-08	PAX interacting (with transcription-activation domain) protein 1 [Source:MGI Symbol;Acc:MGI:1890430]
chr5	27744246	27744471	4.824319478	4.380386744	4.224896267	0.443932734	0.192629102	-0.027379682	0.896513394	0.424178477	0.295856016	Paxip1	inside	46981	4660.4	4476.7	3024	-0.058383738	0.700688643	-0.564907275	1.20E-08	PAX interacting (with transcription-activation domain) protein 1 [Source:MGI Symbol;Acc:MGI:1890430]
chr3	104804156	104804277	5.959548542	6.006799826	5.821298392	-0.047251284	0.851912282	0.003255909	0.992367025	-0.035523565	0.885546464	Mov10	inside	14347	843.4	415.9	180.3	-1.020307222	2.50E-11	-1.198212828	5.27E-14	Moloney leukemia virus 10 [Source:MGI Symbol;Acc:MGI:97054]
chr3	104825006	104825212	4.931002692	4.722121965	4.458077574	0.208880727	0.510141657	0.08188587	0.870409915	0.29765785	0.432145518	Mov10	upstream	-6546	843.4	415.9	180.3	-1.020307222	2.50E-11	-1.198212828	5.27E-14	Moloney leukemia virus 10 [Source:MGI Symbol;Acc:MGI:97054]
chr3	104768730	104768943	5.297410509	5.237868131	5.207436405	0.059542378	0.834591856	-0.151080693	0.654209809	-0.084690231	0.809200248	Ppm1j	upstream	-12221	3.7	6.1	8.5	0.573143936	0.689130603	0.434832382	0.706274048	protein phosphatase 1J [Source:MGI Symbol;Acc:MGI:1919137]
chr3	104778796	104778929	4.880429733	4.903030953	5.086573438	-0.02260122	0.900869833	-0.367663851	0.441152049	-0.380334563	0.23154435	Ppm1j	upstream	-2195	3.7	6.1	8.5	0.573143936	0.689130603	0.434832382	0.706274048	protein phosphatase 1J [Source:MGI Symbol;Acc:MGI:1919137]
chr3	104773838	104773983	4.545804998	4.406244155	4.343536726	0.139560843	0.65564781	-0.118493638	0.704231186	0.02615619	0.973007152	Ppm1j	upstream	-7147	3.7	6.1	8.5	0.573143936	0.689130603	0.434832382	0.706274048	protein phosphatase 1J [Source:MGI Symbol;Acc:MGI:1919137]
chr3	104797305	104797415	6.197361135	6.479011888	6.040100566	-0.281650753	0.399348661	0.256841492	0.427317488	-0.017900632	0.967829191	Rhoc	downstream	8348	1151.6	615.6	38.1	-0.901709746	4.09E-19	-3.988378169	3.58E-129	"ras homolog gene family, member C [Source:MGI Symbol;Acc:MGI:106028]"
chr3	104791898	104792045	4.622396225	4.765727353	4.414803288	-0.143331128	0.665463298	0.168438126	0.652468076	0.03384134	0.970101458	Rhoc	inside	2960	1151.6	615.6	38.1	-0.901709746	4.09E-19	-3.988378169	3.58E-129	"ras homolog gene family, member C [Source:MGI Symbol;Acc:MGI:106028]"
chr3	104785726	104785866	4.671186353	5.034778584	5.14726758	-0.363592231	0.409686115	-0.293813179	0.526011196	-0.65098935	0.100724702	Rhoc	upstream	-3216	1151.6	615.6	38.1	-0.901709746	4.09E-19	-3.988378169	3.58E-129	"ras homolog gene family, member C [Source:MGI Symbol;Acc:MGI:106028]"
chr17	28355435	28355599	4.656670199	4.603750476	4.291023847	0.052919723	0.983900277	0.129515025	0.690909172	0.191852356	0.667520252	Tead3	upstream	-4712	2716.1	2192.3	516.6	-0.309202297	0.044473292	-2.080893843	9.21E-55	TEA domain family member 3 [Source:MGI Symbol;Acc:MGI:109241]
chr17	28261325	28261483	5.518732513	5.412201366	4.938235026	0.106531146	0.767948445	0.291750235	0.347648676	0.406428055	0.174766475	Ppard	inside	28649	1306.1	913.8	597	-0.515393196	1.31E-07	-0.613492424	3.35E-10	peroxisome proliferator activator receptor delta [Source:MGI Symbol;Acc:MGI:101884]
chr17	28262122	28262246	5.142791457	4.864466032	5.061347534	0.278325425	0.456318279	-0.378115713	0.322539667	-0.093657986	0.741227602	Ppard	inside	29429	1306.1	913.8	597	-0.515393196	1.31E-07	-0.613492424	3.35E-10	peroxisome proliferator activator receptor delta [Source:MGI Symbol;Acc:MGI:101884]
chr17	28256473	28256644	5.178735155	4.886145572	4.528647866	0.292589582	0.426153389	0.175720809	0.639803897	0.47585644	0.210947788	Ppard	inside	23803	1306.1	913.8	597	-0.515393196	1.31E-07	-0.613492424	3.35E-10	peroxisome proliferator activator receptor delta [Source:MGI Symbol;Acc:MGI:101884]
chr17	28270125	28270331	5.583431736	5.572187189	5.705892899	0.011244548	0.993198694	-0.315087379	0.341709417	-0.29614624	0.336573086	Ppard	inside	37473	1306.1	913.8	597	-0.515393196	1.31E-07	-0.613492424	3.35E-10	peroxisome proliferator activator receptor delta [Source:MGI Symbol;Acc:MGI:101884]
chr17	28259680	28259854	5.820692103	6.056238222	5.506750679	-0.235546119	0.420368373	0.367797863	0.28640904	0.138822061	0.686472255	Ppard	inside	27012	1306.1	913.8	597	-0.515393196	1.31E-07	-0.613492424	3.35E-10	peroxisome proliferator activator receptor delta [Source:MGI Symbol;Acc:MGI:101884]
chr17	28222589	28222736	4.769692097	4.920219207	4.824100042	-0.150527109	0.678309951	-0.085684006	0.758353491	-0.228420054	0.501318909	Ppard	upstream	-10093	1306.1	913.8	597	-0.515393196	1.31E-07	-0.613492424	3.35E-10	peroxisome proliferator activator receptor delta [Source:MGI Symbol;Acc:MGI:101884]
chr17	28245759	28245890	4.377443706	4.409751183	4.105396822	-0.032307476	0.941265794	0.122881665	0.874209069	0.095734731	0.912554777	Ppard	inside	13069	1306.1	913.8	597	-0.515393196	1.31E-07	-0.613492424	3.35E-10	peroxisome proliferator activator receptor delta [Source:MGI Symbol;Acc:MGI:101884]
chr17	28230369	28230568	4.14009102	4.640768219	4.214503971	-0.500677199	0.313005424	0.243617835	0.539702843	-0.249290573	0.665514402	Ppard	upstream	-2287	1306.1	913.8	597	-0.515393196	1.31E-07	-0.613492424	3.35E-10	peroxisome proliferator activator receptor delta [Source:MGI Symbol;Acc:MGI:101884]
chr17	28195291	28195416	5.448069074	5.553998639	5.210364064	-0.105929564	0.790803911	0.161039565	0.66171219	0.063275684	0.822277027	Def6	upstream	-12425	16.7	12.2	20.2	-0.460293724	0.517009688	0.706983702	0.208048477	differentially expressed in FDCP 6 [Source:MGI Symbol;Acc:MGI:1346328]
chr17	28212548	28212758	4.008549012	3.934891917	3.493677777	0.073657096	0.745394455	0.258786553	0.553492776	0.341392414	0.362135401	Def6	inside	4874	16.7	12.2	20.2	-0.460293724	0.517009688	0.706983702	0.208048477	differentially expressed in FDCP 6 [Source:MGI Symbol;Acc:MGI:1346328]
chr17	28200099	28200278	5.019061347	4.880593251	4.972767799	0.138468097	0.683079256	-0.274811089	0.414242621	-0.127932392	0.71382941	Def6	upstream	-7591	16.7	12.2	20.2	-0.460293724	0.517009688	0.706983702	0.208048477	differentially expressed in FDCP 6 [Source:MGI Symbol;Acc:MGI:1346328]
chr17	28219865	28220003	6.788654635	6.672058854	6.450880547	0.116595781	0.72414021	0.039490827	0.92368081	0.161944563	0.678172009	Def6	inside	12155	16.7	12.2	20.2	-0.460293724	0.517009688	0.706983702	0.208048477	differentially expressed in FDCP 6 [Source:MGI Symbol;Acc:MGI:1346328]
chr17	28201169	28201327	5.189304034	5.35869873	5.120530241	-0.169394696	0.687012522	0.055633002	0.850702733	-0.106398334	0.816962674	Def6	upstream	-6531	16.7	12.2	20.2	-0.460293724	0.517009688	0.706983702	0.208048477	differentially expressed in FDCP 6 [Source:MGI Symbol;Acc:MGI:1346328]
chr17	28203146	28203285	4.447155417	4.848143836	4.270918283	-0.400988419	0.299525013	0.394611072	0.385451429	4.26E-05	0.98352149	Def6	upstream	-4563	16.7	12.2	20.2	-0.460293724	0.517009688	0.706983702	0.208048477	differentially expressed in FDCP 6 [Source:MGI Symbol;Acc:MGI:1346328]
chr7	6729551	6729664	4.619460634	4.394447594	4.675185835	0.22501304	0.680914872	-0.460653514	0.490673748	-0.232466948	0.674001653	Peg3	inside	813	11928.7	11581.9	16144.8	-0.042530698	0.822772739	0.478467569	4.88E-05	paternally expressed 3 [Source:MGI Symbol;Acc:MGI:104748]
chr7	6759682	6759810	4.947277555	5.151711072	4.547432304	-0.204433517	0.616074283	0.422193309	0.302993077	0.225445276	0.636710116	Peg3	upstream	-29325	11928.7	11581.9	16144.8	-0.042530698	0.822772739	0.478467569	4.88E-05	paternally expressed 3 [Source:MGI Symbol;Acc:MGI:104748]
chr7	6710734	6710891	4.755445127	4.702539038	5.1209775	0.052906089	0.878560818	-0.599354485	0.172742475	-0.541253424	0.27750172	Zim1	upstream	-14362	45.5	37	273.1	-0.273518634	0.450531539	2.854519524	5.78E-35	"zinc finger, imprinted 1 [Source:MGI Symbol;Acc:MGI:1341879]"
chr7	6711433	6711654	5.369358074	5.445373192	5.549074196	-0.076015118	0.809826608	-0.286298036	0.430198892	-0.354989026	0.330015215	Zim1	upstream	-15094	45.5	37	273.1	-0.273518634	0.450531539	2.854519524	5.78E-35	"zinc finger, imprinted 1 [Source:MGI Symbol;Acc:MGI:1341879]"
chr7	6677238	6677381	5.6907913	5.383780942	5.497620781	0.307010358	0.355085125	-0.295003189	0.400531463	0.018861978	0.921012513	Zim1	inside	19140	45.5	37	273.1	-0.273518634	0.450531539	2.854519524	5.78E-35	"zinc finger, imprinted 1 [Source:MGI Symbol;Acc:MGI:1341879]"
chr7	6663457	6663625	4.978889904	4.825746322	4.846353969	0.153143582	0.679434238	-0.20275806	0.613502081	-0.040472737	0.914936171	Zim1	downstream	32909	45.5	37	273.1	-0.273518634	0.450531539	2.854519524	5.78E-35	"zinc finger, imprinted 1 [Source:MGI Symbol;Acc:MGI:1341879]"
chr7	6694355	6694482	5.384608055	4.920220402	5.290396082	0.464387653	0.128026473	-0.552080383	0.079924503	-0.080389508	0.768708073	Zim1	inside	2032	45.5	37	273.1	-0.273518634	0.450531539	2.854519524	5.78E-35	"zinc finger, imprinted 1 [Source:MGI Symbol;Acc:MGI:1341879]"
chr7	6707803	6707924	6.618560832	6.584377155	6.199012452	0.034183677	0.905370063	0.203699769	0.479476181	0.245515062	0.357378515	Zim1	upstream	-11414	45.5	37	273.1	-0.273518634	0.450531539	2.854519524	5.78E-35	"zinc finger, imprinted 1 [Source:MGI Symbol;Acc:MGI:1341879]"
chr7	6650696	6650883	4.708308001	4.58495512	4.324146285	0.123352881	0.828062378	0.077671697	0.819681856	0.210341223	0.641054462	Zim1	downstream	45660	45.5	37	273.1	-0.273518634	0.450531539	2.854519524	5.78E-35	"zinc finger, imprinted 1 [Source:MGI Symbol;Acc:MGI:1341879]"
chr17	25615057	25615341	5.028020446	5.373584906	4.049578834	-0.34556446	0.260100301	1.142202584	0.004898861	0.804606757	0.046554643	Lmf1	inside	36024	951.7	684.6	747.6	-0.475492921	1.62E-05	0.125362983	0.305800652	lipase maturation factor 1 [Source:MGI Symbol;Acc:MGI:1923733]
chr17	25627186	25627361	4.410500957	4.988395188	4.823544789	-0.577894231	0.137600979	-0.017570187	0.931150275	-0.588284068	0.150148001	Lmf1	inside	48099	951.7	684.6	747.6	-0.475492921	1.62E-05	0.125362983	0.305800652	lipase maturation factor 1 [Source:MGI Symbol;Acc:MGI:1923733]
chr17	25582363	25582494	6.586382466	6.656717345	6.585316945	-0.070334879	0.784826684	-0.111017472	0.66905359	-0.172634818	0.537656668	Lmf1	inside	3253	951.7	684.6	747.6	-0.475492921	1.62E-05	0.125362983	0.305800652	lipase maturation factor 1 [Source:MGI Symbol;Acc:MGI:1923733]
chr17	25777085	25777265	4.861737104	4.922678425	4.272809162	-0.06094132	0.780733799	0.467673933	0.174590349	0.415134113	0.251501102	Narfl	inside	3398	926.7	917.1	1043.8	-0.01622956	0.924350997	0.186905623	0.075225617	nuclear prelamin A recognition factor-like [Source:MGI Symbol;Acc:MGI:1914813]
chr17	25777955	25778065	5.329882485	4.775272047	4.918810832	0.554610437	0.120252135	-0.326530222	0.40784657	0.237811835	0.491468377	Narfl	inside	4233	926.7	917.1	1043.8	-0.01622956	0.924350997	0.186905623	0.075225617	nuclear prelamin A recognition factor-like [Source:MGI Symbol;Acc:MGI:1914813]
chr17	25764311	25764445	5.215148445	5.436808621	4.968645818	-0.221660176	0.440845362	0.285869411	0.357870792	0.073028327	0.793023642	Narfl	upstream	-9399	926.7	917.1	1043.8	-0.01622956	0.924350997	0.186905623	0.075225617	nuclear prelamin A recognition factor-like [Source:MGI Symbol;Acc:MGI:1914813]
chr17	33911712	33911951	6.984601579	6.970527846	7.095216974	0.014073732	0.954213654	-0.306186669	0.344795492	-0.285529314	0.368844785	Daxx	inside	2417	2944.3	3056.2	2944.5	0.053595709	0.689703931	-0.053415364	0.624385273	Fas death domain-associated protein [Source:MGI Symbol;Acc:MGI:1197015]
chr17	33836429	33836549	6.576593603	6.42160775	6.244063443	0.154985853	0.633809683	-0.004244465	0.979287093	0.15887432	0.651432985	Cd320	upstream	-6603	907.5	956.8	988.7	0.077009712	0.657451614	0.04791878	0.745716697	CD320 antigen [Source:MGI Symbol;Acc:MGI:1860083]
chr17	33848407	33848585	4.08748807	3.897427287	3.924264651	0.190060782	0.621471378	-0.20917245	0.66264668	-0.011147379	0.979000479	Cd320	inside	5404	907.5	956.8	988.7	0.077009712	0.657451614	0.04791878	0.745716697	CD320 antigen [Source:MGI Symbol;Acc:MGI:1860083]
chr17	33837286	33837412	4.912348643	4.572337995	4.9487227	0.340010648	0.325506404	-0.559180388	0.122727884	-0.209872296	0.543088742	Cd320	upstream	-5743	907.5	956.8	988.7	0.077009712	0.657451614	0.04791878	0.745716697	CD320 antigen [Source:MGI Symbol;Acc:MGI:1860083]
chr14	55628203	55628453	5.518837657	5.728878089	5.132913078	-0.210040432	0.519122831	0.414390801	0.217112681	0.211306382	0.480623335	Ipo4	inside	9567	5969	4631.6	5418.1	-0.366331607	2.51E-07	0.226455727	0.001446078	importin 4 [Source:MGI Symbol;Acc:MGI:1923001]
chr14	55633302	55633416	6.107492754	6.345577088	6.145884757	-0.238084335	0.456854471	0.018268529	0.96502118	-0.2123575	0.443489607	Ipo4	inside	4536	5969	4631.6	5418.1	-0.366331607	2.51E-07	0.226455727	0.001446078	importin 4 [Source:MGI Symbol;Acc:MGI:1923001]
chr14	55633802	55634011	6.467734424	6.379943769	6.033886065	0.087790655	0.725416997	0.164232309	0.590373128	0.259073261	0.367789651	Ipo4	inside	3989	5969	4631.6	5418.1	-0.366331607	2.51E-07	0.226455727	0.001446078	importin 4 [Source:MGI Symbol;Acc:MGI:1923001]
chr14	55641080	55641214	4.172002453	3.98393268	4.188810887	0.188069773	0.528076901	-0.386307441	0.313020282	-0.191062813	0.690335967	Tm9sf1	inside	2659	3041.8	2705.6	1816.5	-0.169861143	0.096181871	-0.574070172	2.29E-11	transmembrane 9 superfamily member 1 [Source:MGI Symbol;Acc:MGI:1921390]
chr14	55605024	55605144	6.299601557	6.354516918	6.309901468	-0.054915361	0.834887902	-0.137662006	0.63512832	-0.18388635	0.535759522	Irf9	inside	1512	1075.5	1299.4	1681.8	0.270665788	0.052512483	0.371421419	0.002669463	interferon regulatory factor 9 [Source:MGI Symbol;Acc:MGI:107587]
chr14	55601278	55601425	6.818470834	6.774422513	6.724014221	0.044048321	0.873782354	-0.132035357	0.601770924	-0.079699877	0.749449801	Irf9	upstream	-2220	1075.5	1299.4	1681.8	0.270665788	0.052512483	0.371421419	0.002669463	interferon regulatory factor 9 [Source:MGI Symbol;Acc:MGI:107587]
chr14	55607557	55607761	5.189294055	5.194926086	5.01772715	-0.00563203	0.988812916	-0.004678102	0.97027755	-0.002877856	0.992947951	Irf9	inside	4087	1075.5	1299.4	1681.8	0.270665788	0.052512483	0.371421419	0.002669463	interferon regulatory factor 9 [Source:MGI Symbol;Acc:MGI:107587]
chr14	55661824	55661987	5.497307113	5.299919342	5.271002995	0.197387771	0.606134977	-0.154291816	0.664639434	0.052776577	0.889848388	Mdp1	upstream	-1398	1206.6	1462.7	1306.8	0.275948701	0.010708649	-0.162581094	0.12913958	magnesium-dependent phosphatase 1 [Source:MGI Symbol;Acc:MGI:1915131]
chr14	55740051	55740182	5.799826241	5.938111905	6.169525293	-0.138285664	0.740471497	-0.413410345	0.276603535	-0.543639276	0.155855316	Dhrs1	inside	5574	1453.4	1307.4	1427.9	-0.151177319	0.344509021	0.126492061	0.373003336	dehydrogenase/reductase (SDR family) member 1 [Source:MGI Symbol;Acc:MGI:1196314]
chr14	55739508	55739614	4.655172986	4.239939051	3.915519876	0.415233935	0.337235548	0.142977483	0.676522336	0.565483057	0.163031735	Dhrs1	inside	6129	1453.4	1307.4	1427.9	-0.151177319	0.344509021	0.126492061	0.373003336	dehydrogenase/reductase (SDR family) member 1 [Source:MGI Symbol;Acc:MGI:1196314]
chr8	70111625	70111776	5.563868181	5.35996498	5.005993642	0.203903201	0.536167594	0.172712018	0.727061677	0.382913301	0.30638796	Ncan	inside	9173	32699.1	29256	52740.9	-0.16024749	0.232351679	0.848954194	4.07E-16	neurocan [Source:MGI Symbol;Acc:MGI:104694]
chr8	70115177	70115403	4.869303499	4.413248008	4.187561704	0.45605549	0.176506724	0.04408751	0.906482713	0.508333592	0.153205783	Ncan	inside	5583	32699.1	29256	52740.9	-0.16024749	0.232351679	0.848954194	4.07E-16	neurocan [Source:MGI Symbol;Acc:MGI:104694]
chr8	70188275	70188423	4.422553706	4.287020689	4.021600403	0.135533017	0.797262255	0.083464187	0.804661897	0.227392929	0.616211023	Tmem161a	downstream	15992	2192.6	2336.4	2140.7	0.09069102	0.541087856	-0.126053808	0.291059584	transmembrane protein 161A [Source:MGI Symbol;Acc:MGI:2384577]
chr8	70142936	70143078	3.880237681	4.563085342	3.714064215	-0.682847661	0.076920584	0.666654843	0.22503842	-0.01097964	0.944721513	2310045N01Rik	inside	3507	663.9	854.5	1172.8	0.365117287	0.002973545	0.455412108	4.79E-05	RIKEN cDNA 2310045N01 gene [Source:MGI Symbol;Acc:MGI:1919618]
chr17	5854405	5854569	4.318040562	4.632095359	4.626343696	-0.314054797	0.444752644	-0.176020308	0.643534664	-0.482761848	0.22876437	Snx9	inside	13158	812.2	575.1	81.7	-0.498518364	3.08E-05	-2.804584008	5.90E-88	sorting nexin 9 [Source:MGI Symbol;Acc:MGI:1913866]
chr17	5885970	5886089	5.873264875	5.407821995	5.403879384	0.465442879	0.202369354	-0.177791599	0.57842228	0.295832196	0.432223721	Snx9	inside	44701	812.2	575.1	81.7	-0.498518364	3.08E-05	-2.804584008	5.90E-88	sorting nexin 9 [Source:MGI Symbol;Acc:MGI:1913866]
chr17	5859768	5860055	4.347169125	4.679049783	3.885497408	-0.331880658	0.442486959	0.612737105	0.235137579	0.286449228	0.572274495	Snx9	inside	18583	812.2	575.1	81.7	-0.498518364	3.08E-05	-2.804584008	5.90E-88	sorting nexin 9 [Source:MGI Symbol;Acc:MGI:1913866]
chr17	5843714	5843907	3.87282046	4.630290389	3.524497258	-0.757469929	0.050203228	0.92345602	0.040519708	0.173155855	0.705346395	Snx9	inside	2481	812.2	575.1	81.7	-0.498518364	3.08E-05	-2.804584008	5.90E-88	sorting nexin 9 [Source:MGI Symbol;Acc:MGI:1913866]
chr17	56733705	56733850	3.877382571	4.163288212	3.311999968	-0.285905641	0.528844149	0.668644298	0.104920787	0.391528553	0.308681805	Ndufa11	downstream	16015	1093.6	1023.2	1442.9	-0.094192348	0.671658618	0.494069495	0.001030567	NADH dehydrogenase (ubiquinone) 1 alpha subcomplex 11 [Source:MGI Symbol;Acc:MGI:1917125]
chr17	56734191	56734374	5.283454184	5.123917539	4.957511852	0.159536645	0.685347029	-0.015679813	0.991517735	0.151865525	0.675892133	Ndufa11	downstream	16519	1093.6	1023.2	1442.9	-0.094192348	0.671658618	0.494069495	0.001030567	NADH dehydrogenase (ubiquinone) 1 alpha subcomplex 11 [Source:MGI Symbol;Acc:MGI:1917125]
chr8	71386435	71386647	4.516066561	5.061098441	4.759023964	-0.545031879	0.162182441	0.121062356	0.799895351	-0.418302057	0.250208737	Nr2f6	upstream	-4581	1502.3	1056.4	490.5	-0.507420803	0.000659241	-1.101609901	3.83E-15	"nuclear receptor subfamily 2, group F, member 6 [Source:MGI Symbol;Acc:MGI:1352453]"
chr8	71387095	71387211	5.01912698	4.78772155	4.625215718	0.23140543	0.515234629	-0.020355322	0.982654078	0.22037413	0.492114792	Nr2f6	upstream	-5193	1502.3	1056.4	490.5	-0.507420803	0.000659241	-1.101609901	3.83E-15	"nuclear receptor subfamily 2, group F, member 6 [Source:MGI Symbol;Acc:MGI:1352453]"
chr8	71352242	71352374	4.719630409	3.871212383	4.1594287	0.848418026	0.033862782	-0.471744895	0.315056609	0.383835972	0.405045752	Use1	upstream	-14541	1385.7	1638.6	1852.4	0.241876165	0.044473292	0.175953169	0.12421521	unconventional SNARE in the ER 1 homolog (S. cerevisiae) [Source:MGI Symbol;Acc:MGI:1914273]
chr8	71347683	71347849	7.128647001	7.091155297	6.79025889	0.037491705	0.86066891	0.118721913	0.695665893	0.163360911	0.580363713	Use1	upstream	-19083	1385.7	1638.6	1852.4	0.241876165	0.044473292	0.175953169	0.12421521	unconventional SNARE in the ER 1 homolog (S. cerevisiae) [Source:MGI Symbol;Acc:MGI:1914273]
chr7	28184249	28184367	4.121125196	3.874526563	3.32056805	0.246598633	0.674598054	0.371544752	0.516435367	0.624591371	0.194954669	Dyrk1b	inside	4838	1896.7	3128.4	3205.8	0.720564174	1.46E-09	0.034961356	0.816872809	dual-specificity tyrosine-(Y)-phosphorylation regulated kinase 1b [Source:MGI Symbol;Acc:MGI:1330302]
chr7	28197725	28197875	4.22149947	4.967847477	4.1270373	-0.746348007	0.064767045	0.658273579	0.102156716	-0.078399986	0.935310994	Dyrk1b	downstream	18330	1896.7	3128.4	3205.8	0.720564174	1.46E-09	0.034961356	0.816872809	dual-specificity tyrosine-(Y)-phosphorylation regulated kinase 1b [Source:MGI Symbol;Acc:MGI:1330302]
chr7	28193023	28193184	5.738449758	5.752813563	5.692993078	-0.014363805	0.935415824	-0.121859692	0.660413821	-0.128603329	0.648464238	Dyrk1b	downstream	13634	1896.7	3128.4	3205.8	0.720564174	1.46E-09	0.034961356	0.816872809	dual-specificity tyrosine-(Y)-phosphorylation regulated kinase 1b [Source:MGI Symbol;Acc:MGI:1330302]
chr7	28174630	28174736	6.085389393	5.914940982	5.958697796	0.170448411	0.806672312	-0.224095889	0.759413429	-0.051071868	0.943065644	Dyrk1b	upstream	-4787	1896.7	3128.4	3205.8	0.720564174	1.46E-09	0.034961356	0.816872809	dual-specificity tyrosine-(Y)-phosphorylation regulated kinase 1b [Source:MGI Symbol;Acc:MGI:1330302]
chr7	28182605	28182743	5.327291452	5.073085295	5.121128082	0.254206157	0.46133241	-0.230135578	0.499545289	0.032205145	0.934544883	Dyrk1b	inside	3204	1896.7	3128.4	3205.8	0.720564174	1.46E-09	0.034961356	0.816872809	dual-specificity tyrosine-(Y)-phosphorylation regulated kinase 1b [Source:MGI Symbol;Acc:MGI:1330302]
chr7	28208908	28209074	5.809318406	5.937385134	5.628176394	-0.128066728	0.688508388	0.126732355	0.678630142	0.00704218	0.957153348	Dyrk1b	downstream	29521	1896.7	3128.4	3205.8	0.720564174	1.46E-09	0.034961356	0.816872809	dual-specificity tyrosine-(Y)-phosphorylation regulated kinase 1b [Source:MGI Symbol;Acc:MGI:1330302]
chr7	28185305	28185529	4.707403174	4.892423674	4.627338281	-0.1850205	0.616931528	0.083031847	0.77017134	-0.093796847	0.871680585	Dyrk1b	inside	5947	1896.7	3128.4	3205.8	0.720564174	1.46E-09	0.034961356	0.816872809	dual-specificity tyrosine-(Y)-phosphorylation regulated kinase 1b [Source:MGI Symbol;Acc:MGI:1330302]
chr7	28203210	28203345	4.714473034	4.465559059	4.333366348	0.248913975	0.429388893	-0.049456807	0.937447967	0.207706028	0.552799904	Dyrk1b	downstream	23808	1896.7	3128.4	3205.8	0.720564174	1.46E-09	0.034961356	0.816872809	dual-specificity tyrosine-(Y)-phosphorylation regulated kinase 1b [Source:MGI Symbol;Acc:MGI:1330302]
chr7	28221072	28221188	6.708783001	7.0025678	6.717210883	-0.293784799	0.281303135	0.102885132	0.692243882	-0.18248225	0.4964313	Dyrk1b	downstream	41660	1896.7	3128.4	3205.8	0.720564174	1.46E-09	0.034961356	0.816872809	dual-specificity tyrosine-(Y)-phosphorylation regulated kinase 1b [Source:MGI Symbol;Acc:MGI:1330302]
chr6	39735500	39735684	5.411838949	5.01810283	4.970088998	0.39373612	0.250876342	-0.134099732	0.757159067	0.267952062	0.40874068	Braf	upstream	-10129	4034.6	4854	6688.6	0.266098671	0.008547123	0.461929975	3.87E-07	Braf transforming gene [Source:MGI Symbol;Acc:MGI:88190]
chr6	39698819	39698936	5.416989149	5.592914824	4.731181954	-0.175925675	0.677084774	0.679233245	0.126238014	0.512038586	0.142120216	Braf	inside	26585	4034.6	4854	6688.6	0.266098671	0.008547123	0.461929975	3.87E-07	Braf transforming gene [Source:MGI Symbol;Acc:MGI:88190]
chr6	39586396	39586597	4.175079997	4.486788537	3.71764216	-0.311708539	0.495133167	0.585385104	0.223529437	0.281270455	0.552500726	Ndufb2	upstream	-6079	981.5	903.7	1154.8	-0.11730092	0.539772916	0.352364217	0.012298208	"NADH dehydrogenase (ubiquinone) 1 beta subcomplex, 2 [Source:MGI Symbol;Acc:MGI:1915448]"
chr3	20048560	20048703	5.856136332	6.175592846	6.121151609	-0.319456514	0.333190073	-0.127495394	0.620967533	-0.438948833	0.168499546	Hltf	upstream	-9180	1533.7	1842.3	2368.1	0.263930918	0.008930163	0.361820726	7.65E-05	helicase-like transcription factor [Source:MGI Symbol;Acc:MGI:1196437]
chr3	20083422	20083573	4.526206037	4.85690004	4.481387757	-0.330694003	0.369834034	0.191944252	0.621829479	-0.128019342	0.730335039	Hltf	inside	25686	1533.7	1842.3	2368.1	0.263930918	0.008930163	0.361820726	7.65E-05	helicase-like transcription factor [Source:MGI Symbol;Acc:MGI:1196437]
chr3	20061169	20061378	4.002007425	4.59745987	3.90855525	-0.595452445	0.107269007	0.505686077	0.214976235	-0.079967047	0.842261714	Hltf	inside	3462	1533.7	1842.3	2368.1	0.263930918	0.008930163	0.361820726	7.65E-05	helicase-like transcription factor [Source:MGI Symbol;Acc:MGI:1196437]
chr3	20089246	20089366	4.648246095	4.577180214	3.795729061	0.071065881	0.931794583	0.598779989	0.143646803	0.679300789	0.154479753	Hltf	inside	31494	1533.7	1842.3	2368.1	0.263930918	0.008930163	0.361820726	7.65E-05	helicase-like transcription factor [Source:MGI Symbol;Acc:MGI:1196437]
chr3	20048953	20049127	5.492656453	5.449550219	5.242199271	0.043106234	0.942162628	0.024445434	0.927881571	0.076816799	0.851506708	Hltf	upstream	-8772	1533.7	1842.3	2368.1	0.263930918	0.008930163	0.361820726	7.65E-05	helicase-like transcription factor [Source:MGI Symbol;Acc:MGI:1196437]
chr2	181689271	181689453	6.295873764	6.517663206	5.949292915	-0.221789442	0.456978248	0.385528771	0.210435348	0.172145248	0.64036718	Rgs19	inside	4615	824.1	698.2	775.7	-0.237117538	0.100008292	0.150919189	0.276299122	regulator of G-protein signaling 19 [Source:MGI Symbol;Acc:MGI:1915153]
chr1	5074983	5075102	4.632908978	4.426104402	4.25353735	0.206804576	0.699472071	-0.011886608	0.955162572	0.204939669	0.700806859	Rgs20	upstream	-4757	2136.9	1391.9	80.5	-0.619063298	5.29E-11	-4.102067032	4.39E-224	regulator of G-protein signaling 20 [Source:MGI Symbol;Acc:MGI:1929866]
chr18	10697450	10697595	5.281843835	5.448956626	5.652043566	-0.167112791	0.580613398	-0.385418006	0.185067117	-0.544729576	0.097894225	Abhd3	inside	9249	13.4	11.4	7.9	-0.207977354	0.827147815	-0.504599902	0.490196745	abhydrolase domain containing 3 [Source:MGI Symbol;Acc:MGI:2147183]
chr18	10654755	10654954	4.962939967	4.656203526	4.396524707	0.306736441	0.389802427	0.077728064	0.86663829	0.39149922	0.315504535	Snrpd1	downstream	37057	2500.8	2357.4	2037.7	-0.084122306	0.444623067	-0.209948677	0.013684746	small nuclear ribonucleoprotein D1 [Source:MGI Symbol;Acc:MGI:98344]
chr5	114717568	114717779	6.026586114	6.080580641	6.020477959	-0.053994527	0.89292969	-0.122809078	0.703680818	-0.16858247	0.635256196	Tchp	inside	9913	2022.9	2035.6	1128	0.007794235	0.970611089	-0.850341758	5.59E-16	"trichoplein, keratin filament binding [Source:MGI Symbol;Acc:MGI:1925082]"
chr5	114719092	114719219	5.306187472	5.301805277	4.815021238	0.004382195	0.983778783	0.303665967	0.461760025	0.316608402	0.403766814	Tchp	inside	11395	2022.9	2035.6	1128	0.007794235	0.970611089	-0.850341758	5.59E-16	"trichoplein, keratin filament binding [Source:MGI Symbol;Acc:MGI:1925082]"
chr5	114709339	114709519	6.844033548	6.92031393	6.752068095	-0.076280382	0.80247883	-0.013500736	0.963973738	-0.082680938	0.803108002	Tchp	inside	1668	2022.9	2035.6	1128	0.007794235	0.970611089	-0.850341758	5.59E-16	"trichoplein, keratin filament binding [Source:MGI Symbol;Acc:MGI:1925082]"
chr5	114735310	114735432	6.85986247	6.56312196	6.457956395	0.29674051	0.256564362	-0.076851338	0.767558658	0.227918721	0.429794323	Tchp	downstream	27610	2022.9	2035.6	1128	0.007794235	0.970611089	-0.850341758	5.59E-16	"trichoplein, keratin filament binding [Source:MGI Symbol;Acc:MGI:1925082]"
chr5	114727679	114727890	6.565102438	6.538594484	6.366707163	0.026507954	0.922819129	-0.010032522	0.99695192	0.024493144	0.902453009	Tchp	downstream	20023	2022.9	2035.6	1128	0.007794235	0.970611089	-0.850341758	5.59E-16	"trichoplein, keratin filament binding [Source:MGI Symbol;Acc:MGI:1925082]"
chr5	114722923	114723040	5.983422403	5.892866951	5.796424933	0.090555452	0.809405366	-0.084721525	0.819232238	0.012253217	0.991203691	Tchp	downstream	15221	2022.9	2035.6	1128	0.007794235	0.970611089	-0.850341758	5.59E-16	"trichoplein, keratin filament binding [Source:MGI Symbol;Acc:MGI:1925082]"
chr5	114734884	114735019	5.131451636	5.034431873	5.235275222	0.097019763	0.734727628	-0.382657928	0.269879876	-0.278263023	0.479736016	Tchp	downstream	27191	2022.9	2035.6	1128	0.007794235	0.970611089	-0.850341758	5.59E-16	"trichoplein, keratin filament binding [Source:MGI Symbol;Acc:MGI:1925082]"
chr5	114733322	114733456	4.875163432	5.393375961	5.114504444	-0.518212529	0.11657076	0.096624154	0.764387166	-0.412733995	0.346662572	Tchp	downstream	25628	2022.9	2035.6	1128	0.007794235	0.970611089	-0.850341758	5.59E-16	"trichoplein, keratin filament binding [Source:MGI Symbol;Acc:MGI:1925082]"
chr16	90071664	90071783	4.993571854	4.712637402	4.426864211	0.280934452	0.575925144	0.1016646	0.804802564	0.392836147	0.379139029	Tiam1	upstream	-91644	1857.6	2511.4	3553	0.434264472	0.000207515	0.500187494	5.31E-06	T cell lymphoma invasion and metastasis 1 [Source:MGI Symbol;Acc:MGI:103306]
chr16	90077289	90077412	4.368740977	4.135608117	4.497084137	0.23313286	0.622782407	-0.544020899	0.158656207	-0.303416091	0.40769311	Tiam1	upstream	-97270	1857.6	2511.4	3553	0.434264472	0.000207515	0.500187494	5.31E-06	T cell lymphoma invasion and metastasis 1 [Source:MGI Symbol;Acc:MGI:103306]
chr16	89988056	89988308	5.40786533	5.174155935	5.028467997	0.233709395	0.543699396	-0.036321645	0.965747045	0.204784401	0.506664648	Tiam1	upstream	-8102	1857.6	2511.4	3553	0.434264472	0.000207515	0.500187494	5.31E-06	T cell lymphoma invasion and metastasis 1 [Source:MGI Symbol;Acc:MGI:103306]
chr16	89978860	89978983	4.567251289	3.764637008	3.907627744	0.802614281	0.048450237	-0.324977066	0.525712345	0.486890761	0.241803715	Tiam1	inside	1158	1857.6	2511.4	3553	0.434264472	0.000207515	0.500187494	5.31E-06	T cell lymphoma invasion and metastasis 1 [Source:MGI Symbol;Acc:MGI:103306]
chr16	89996003	89996199	5.005348189	4.83464164	4.47544273	0.170706549	0.618513108	0.175861896	0.667542561	0.354767253	0.325497585	Tiam1	upstream	-16021	1857.6	2511.4	3553	0.434264472	0.000207515	0.500187494	5.31E-06	T cell lymphoma invasion and metastasis 1 [Source:MGI Symbol;Acc:MGI:103306]
chr16	90003159	90003285	5.385978974	5.709376849	5.642013974	-0.323397875	0.300713548	-0.114221967	0.747005579	-0.429260965	0.202997726	Tiam1	upstream	-23142	1857.6	2511.4	3553	0.434264472	0.000207515	0.500187494	5.31E-06	T cell lymphoma invasion and metastasis 1 [Source:MGI Symbol;Acc:MGI:103306]
chr16	90003670	90003827	5.020461468	5.183088771	4.361299576	-0.162627302	0.722954985	0.638964929	0.120929516	0.48299563	0.294489815	Tiam1	upstream	-23668	1857.6	2511.4	3553	0.434264472	0.000207515	0.500187494	5.31E-06	T cell lymphoma invasion and metastasis 1 [Source:MGI Symbol;Acc:MGI:103306]
chr16	90010340	90010458	5.171552304	5.165465896	4.262399175	0.006086408	0.956763556	0.7207561	0.055636195	0.734628642	0.044647991	Tiam1	upstream	-30319	1857.6	2511.4	3553	0.434264472	0.000207515	0.500187494	5.31E-06	T cell lymphoma invasion and metastasis 1 [Source:MGI Symbol;Acc:MGI:103306]
chr16	89964682	89964814	4.862521431	5.090010659	5.16317303	-0.227489228	0.513101527	-0.254804192	0.473895702	-0.474226103	0.185616202	Tiam1	inside	15332	1857.6	2511.4	3553	0.434264472	0.000207515	0.500187494	5.31E-06	T cell lymphoma invasion and metastasis 1 [Source:MGI Symbol;Acc:MGI:103306]
chr16	89973311	89973459	4.375970921	4.606807793	4.433179376	-0.230836873	0.545561187	-0.009689901	0.989972007	-0.232322099	0.566716308	Tiam1	inside	6695	1857.6	2511.4	3553	0.434264472	0.000207515	0.500187494	5.31E-06	T cell lymphoma invasion and metastasis 1 [Source:MGI Symbol;Acc:MGI:103306]
chr16	89963129	89963251	4.828453522	4.689474266	4.765651419	0.138979256	0.784645061	-0.256886836	0.600672683	-0.110754525	0.761754523	Tiam1	inside	16890	1857.6	2511.4	3553	0.434264472	0.000207515	0.500187494	5.31E-06	T cell lymphoma invasion and metastasis 1 [Source:MGI Symbol;Acc:MGI:103306]
chr16	90029673	90029851	4.409947414	3.810709918	4.146768183	0.599237495	0.156869984	-0.519165397	0.214666974	0.089424983	0.838387748	Tiam1	upstream	-49682	1857.6	2511.4	3553	0.434264472	0.000207515	0.500187494	5.31E-06	T cell lymphoma invasion and metastasis 1 [Source:MGI Symbol;Acc:MGI:103306]
chr16	89991744	89991865	4.833376091	5.122959322	4.29892666	-0.28958323	0.447783377	0.642094998	0.134000397	0.359735703	0.470760976	Tiam1	upstream	-11724	1857.6	2511.4	3553	0.434264472	0.000207515	0.500187494	5.31E-06	T cell lymphoma invasion and metastasis 1 [Source:MGI Symbol;Acc:MGI:103306]
chr16	90049280	90049424	4.294991666	4.842456996	4.24290037	-0.54746533	0.283840349	0.418774499	0.341998957	-0.122896718	0.858553023	Tiam1	upstream	-69272	1857.6	2511.4	3553	0.434264472	0.000207515	0.500187494	5.31E-06	T cell lymphoma invasion and metastasis 1 [Source:MGI Symbol;Acc:MGI:103306]
chr16	90054796	90054945	5.625518983	5.288346709	4.950360881	0.337172275	0.298655227	0.154902156	0.707918123	0.500473689	0.120962522	Tiam1	upstream	-74790	1857.6	2511.4	3553	0.434264472	0.000207515	0.500187494	5.31E-06	T cell lymphoma invasion and metastasis 1 [Source:MGI Symbol;Acc:MGI:103306]
chr16	89979926	89980057	4.834094359	5.228166563	4.601335626	-0.394072204	0.239875211	0.443799594	0.205818123	0.058392346	0.839178219	Tiam1	inside	88	1857.6	2511.4	3553	0.434264472	0.000207515	0.500187494	5.31E-06	T cell lymphoma invasion and metastasis 1 [Source:MGI Symbol;Acc:MGI:103306]
chr16	90070349	90070469	6.670460235	6.046077046	3.510765824	0.624383189	0.034972799	2.352538311	8.52E-10	2.984982122	1.31E-14	Tiam1	upstream	-90329	1857.6	2511.4	3553	0.434264472	0.000207515	0.500187494	5.31E-06	T cell lymphoma invasion and metastasis 1 [Source:MGI Symbol;Acc:MGI:103306]
chr16	90011546	90011679	6.924141106	6.911312105	6.640637246	0.012829001	0.958894687	0.088449466	0.737247143	0.109358113	0.694010718	Tiam1	upstream	-31532	1857.6	2511.4	3553	0.434264472	0.000207515	0.500187494	5.31E-06	T cell lymphoma invasion and metastasis 1 [Source:MGI Symbol;Acc:MGI:103306]
chr16	89999203	89999339	5.220171763	5.620412842	5.394045356	-0.400241079	0.225708068	0.044426896	0.913358196	-0.347811885	0.312761564	Tiam1	upstream	-19191	1857.6	2511.4	3553	0.434264472	0.000207515	0.500187494	5.31E-06	T cell lymphoma invasion and metastasis 1 [Source:MGI Symbol;Acc:MGI:103306]
chr16	90036249	90036368	6.287449162	6.246709783	5.851347922	0.040739379	0.858874244	0.212503851	0.495014052	0.262091974	0.35545868	Tiam1	upstream	-56228	1857.6	2511.4	3553	0.434264472	0.000207515	0.500187494	5.31E-06	T cell lymphoma invasion and metastasis 1 [Source:MGI Symbol;Acc:MGI:103306]
chr16	90066650	90066797	6.325837947	5.916592402	5.732159142	0.409245545	0.223724376	0.002698752	0.990314916	0.419162616	0.203544462	Tiam1	upstream	-86644	1857.6	2511.4	3553	0.434264472	0.000207515	0.500187494	5.31E-06	T cell lymphoma invasion and metastasis 1 [Source:MGI Symbol;Acc:MGI:103306]
chr16	90010985	90011165	5.539985909	5.519619395	5.595604859	0.020366514	0.966538375	-0.257398649	0.538785141	-0.231530611	0.534966805	Tiam1	upstream	-30995	1857.6	2511.4	3553	0.434264472	0.000207515	0.500187494	5.31E-06	T cell lymphoma invasion and metastasis 1 [Source:MGI Symbol;Acc:MGI:103306]
chr16	90086834	90087042	8.11842836	8.096289384	7.845374905	0.022138976	0.936259167	0.068497087	0.813825508	0.099903548	0.743893336	Tiam1	upstream	-106858	1857.6	2511.4	3553	0.434264472	0.000207515	0.500187494	5.31E-06	T cell lymphoma invasion and metastasis 1 [Source:MGI Symbol;Acc:MGI:103306]
chr16	89968219	89968346	5.53952565	5.802664748	4.13321187	-0.263139098	0.385279539	1.486584739	5.40E-05	1.231448688	0.001362288	Tiam1	inside	11798	1857.6	2511.4	3553	0.434264472	0.000207515	0.500187494	5.31E-06	T cell lymphoma invasion and metastasis 1 [Source:MGI Symbol;Acc:MGI:103306]
chr16	90044124	90044240	7.043038584	7.030108022	6.692874321	0.012930562	0.978332381	0.154811177	0.549537343	0.175857452	0.52133238	Tiam1	upstream	-64102	1857.6	2511.4	3553	0.434264472	0.000207515	0.500187494	5.31E-06	T cell lymphoma invasion and metastasis 1 [Source:MGI Symbol;Acc:MGI:103306]
chr16	90072261	90072401	4.811221934	4.460161104	4.679609399	0.351060831	0.379314983	-0.40203092	0.361387074	-0.04219499	0.965933731	Tiam1	upstream	-92251	1857.6	2511.4	3553	0.434264472	0.000207515	0.500187494	5.31E-06	T cell lymphoma invasion and metastasis 1 [Source:MGI Symbol;Acc:MGI:103306]
chr16	90097074	90097193	4.609490786	4.958544498	4.917537587	-0.349053712	0.570320219	-0.140549431	0.672714884	-0.482601793	0.39179955	Tiam1	upstream	-117054	1857.6	2511.4	3553	0.434264472	0.000207515	0.500187494	5.31E-06	T cell lymphoma invasion and metastasis 1 [Source:MGI Symbol;Acc:MGI:103306]
chr16	90018952	90019084	6.152526555	6.186672688	5.961747107	-0.034146134	0.89536112	0.043194234	0.876717816	0.017153452	0.951790594	Tiam1	upstream	-38938	1857.6	2511.4	3553	0.434264472	0.000207515	0.500187494	5.31E-06	T cell lymphoma invasion and metastasis 1 [Source:MGI Symbol;Acc:MGI:103306]
chr16	90024163	90024326	5.149217235	5.80985049	5.365966554	-0.660633255	0.048175652	0.261986178	0.394092159	-0.391537859	0.255390008	Tiam1	upstream	-44164	1857.6	2511.4	3553	0.434264472	0.000207515	0.500187494	5.31E-06	T cell lymphoma invasion and metastasis 1 [Source:MGI Symbol;Acc:MGI:103306]
chr16	90046753	90046865	5.229464336	4.820092804	4.675858705	0.409371533	0.221115322	-0.038842439	0.934193712	0.379971743	0.241758929	Tiam1	upstream	-66729	1857.6	2511.4	3553	0.434264472	0.000207515	0.500187494	5.31E-06	T cell lymphoma invasion and metastasis 1 [Source:MGI Symbol;Acc:MGI:103306]
chr16	90099457	90099573	5.043616417	4.931609825	5.060139993	0.112006593	0.801132372	-0.310250603	0.475089823	-0.189560999	0.621420557	Tiam1	upstream	-119435	1857.6	2511.4	3553	0.434264472	0.000207515	0.500187494	5.31E-06	T cell lymphoma invasion and metastasis 1 [Source:MGI Symbol;Acc:MGI:103306]
chr16	90090498	90090606	6.467844568	6.194212906	6.274886028	0.273631662	0.384067083	-0.262971758	0.341821908	0.01954514	0.956661088	Tiam1	upstream	-110472	1857.6	2511.4	3553	0.434264472	0.000207515	0.500187494	5.31E-06	T cell lymphoma invasion and metastasis 1 [Source:MGI Symbol;Acc:MGI:103306]
chr17	24618910	24619036	7.183295283	7.269032968	7.202945941	-0.085737685	0.734388601	-0.116748931	0.693936618	-0.193173377	0.479052935	Tsc2	inside	13656	6927.8	7651.8	10174.8	0.14334962	0.136721349	0.410868908	2.05E-07	tuberous sclerosis 2 [Source:MGI Symbol;Acc:MGI:102548]
chr17	24629977	24630234	4.347615041	4.631791264	4.276059759	-0.284176222	0.55297724	0.173403098	0.685798255	-0.104256145	0.841206894	Tsc2	inside	2523	6927.8	7651.8	10174.8	0.14334962	0.136721349	0.410868908	2.05E-07	tuberous sclerosis 2 [Source:MGI Symbol;Acc:MGI:102548]
chr17	24626081	24626201	5.737793055	5.626226086	5.746851824	0.111566968	0.778369256	-0.303543627	0.382628186	-0.182933695	0.565754916	Tsc2	inside	6488	6927.8	7651.8	10174.8	0.14334962	0.136721349	0.410868908	2.05E-07	tuberous sclerosis 2 [Source:MGI Symbol;Acc:MGI:102548]
chr17	24641824	24641955	5.447238409	5.278903818	5.295477181	0.16833459	0.737345846	-0.197333052	0.723782775	-0.02296261	0.993617984	Slc9a3r2	inside	8415	184	123	192.4	-0.583228225	0.002831943	0.644966388	0.000428218	"solute carrier family 9 (sodium/hydrogen exchanger), member 3 regulator 2 [Source:MGI Symbol;Acc:MGI:1890662]"
chr2	32251355	32251477	6.004716005	5.727402079	5.969927021	0.277313926	0.360707613	-0.424091653	0.180239232	-0.138805081	0.640712383	Uck1	downstream	8743	1375.5	1071.1	1165.8	-0.36094732	0.00153126	0.122581203	0.314928785	uridine-cytidine kinase 1 [Source:MGI Symbol;Acc:MGI:98904]
chr2	32249495	32249680	4.501302035	4.262990958	3.706868718	0.238311077	0.666160262	0.372640673	0.45767583	0.619700752	0.141433353	Uck1	downstream	10571	1375.5	1071.1	1165.8	-0.36094732	0.00153126	0.122581203	0.314928785	uridine-cytidine kinase 1 [Source:MGI Symbol;Acc:MGI:98904]
chr7	25791460	25791592	4.668403532	5.301616872	4.786849253	-0.63321334	0.130350106	0.331065186	0.44142594	-0.294013731	0.478026886	Axl	upstream	-2821	4077	2061.1	89.7	-0.983021317	8.63E-16	-4.507689989	8.39E-208	AXL receptor tyrosine kinase [Source:MGI Symbol;Acc:MGI:1347244]
chr7	25798373	25798497	5.208408754	5.513021178	5.260340445	-0.304612424	0.537228497	0.069947146	0.901364021	-0.225172308	0.57710556	Axl	upstream	-9730	4077	2061.1	89.7	-0.983021317	8.63E-16	-4.507689989	8.39E-208	AXL receptor tyrosine kinase [Source:MGI Symbol;Acc:MGI:1347244]
chr7	25797782	25797899	5.735807485	5.536388815	5.42158034	0.19941867	0.488873269	-0.067411171	0.869183683	0.140690872	0.642096103	Axl	upstream	-9135	4077	2061.1	89.7	-0.983021317	8.63E-16	-4.507689989	8.39E-208	AXL receptor tyrosine kinase [Source:MGI Symbol;Acc:MGI:1347244]
chr7	25696972	25697127	5.826595383	6.122212292	5.727034376	-0.29561691	0.430314953	0.214181246	0.572661012	-0.075011032	0.844396829	Tgfb1	inside	10047	46.7	16	2.1	-1.521469308	0.001422256	-2.692979923	6.30E-05	"transforming growth factor, beta 1 [Source:MGI Symbol;Acc:MGI:98725]"
chr7	25714369	25714485	6.02879018	5.781987607	6.010038315	0.246802573	0.490842723	-0.409903028	0.163089025	-0.155858246	0.689139122	Ccdc97	inside	4661	4443.6	4903	4459.3	0.141400984	0.050789939	-0.136661954	0.041485597	coiled-coil domain containing 97 [Source:MGI Symbol;Acc:MGI:1196455]
chr7	25715737	25715921	6.947698266	7.020495423	6.784328124	-0.072797157	0.921307033	0.055802408	0.936756163	-0.014306904	0.987683374	Ccdc97	inside	3259	4443.6	4903	4459.3	0.141400984	0.050789939	-0.136661954	0.041485597	coiled-coil domain containing 97 [Source:MGI Symbol;Acc:MGI:1196455]
chr7	25719852	25719997	5.305179362	5.216404052	5.255189709	0.08877531	0.751360706	-0.220693876	0.469596856	-0.123897265	0.682611791	Ccdc97	upstream	-836	4443.6	4903	4459.3	0.141400984	0.050789939	-0.136661954	0.041485597	coiled-coil domain containing 97 [Source:MGI Symbol;Acc:MGI:1196455]
chr7	25715254	25715409	5.125206164	4.690332297	5.07911053	0.434873868	0.170163281	-0.570667848	0.091314599	-0.128655392	0.730034933	Ccdc97	inside	3756	4443.6	4903	4459.3	0.141400984	0.050789939	-0.136661954	0.041485597	coiled-coil domain containing 97 [Source:MGI Symbol;Acc:MGI:1196455]
chr17	32359279	32359429	4.716152909	4.895179226	4.010066334	-0.179026317	0.683670844	0.70353691	0.083950898	0.530301615	0.211058333	Akap8l	upstream	-8773	3619.5	4496.4	5440.8	0.312326459	0.006752123	0.27457368	0.012070987	A kinase (PRKA) anchor protein 8-like [Source:MGI Symbol;Acc:MGI:1860606]
chr17	32357849	32357995	6.050533499	6.004254165	6.068646423	0.046279333	0.849673356	-0.245722317	0.459476968	-0.192555481	0.547606915	Akap8l	upstream	-7341	3619.5	4496.4	5440.8	0.312326459	0.006752123	0.27457368	0.012070987	A kinase (PRKA) anchor protein 8-like [Source:MGI Symbol;Acc:MGI:1860606]
chr17	32336500	32336650	5.527583387	5.221311952	5.360326978	0.306271434	0.569724303	-0.319444119	0.607124939	-0.010162861	0.98609558	Akap8l	inside	14006	3619.5	4496.4	5440.8	0.312326459	0.006752123	0.27457368	0.012070987	A kinase (PRKA) anchor protein 8-like [Source:MGI Symbol;Acc:MGI:1860606]
chr5	28811356	28811476	2.784967509	4.167855088	4.143518503	-1.382887579	0.00205546	-0.157685664	0.803671763	-1.532167748	0.000616519	Shh	upstream	-344315	0.4	0.3	8.6	-0.034430965	0.991984081	3.700163375	0.00200319	sonic hedgehog [Source:MGI Symbol;Acc:MGI:98297]
chr5	28731506	28731688	4.298958775	3.797119704	4.169058639	0.501839071	0.207388722	-0.555074317	0.170972736	-0.044565814	0.989681645	Shh	upstream	-264496	0.4	0.3	8.6	-0.034430965	0.991984081	3.700163375	0.00200319	sonic hedgehog [Source:MGI Symbol;Acc:MGI:98297]
chr5	28473444	28473561	5.753487039	5.820230787	5.576277737	-0.066743748	0.861573213	0.062719034	0.860163702	0.002947727	0.975978549	Shh	upstream	-6401	0.4	0.3	8.6	-0.034430965	0.991984081	3.700163375	0.00200319	sonic hedgehog [Source:MGI Symbol;Acc:MGI:98297]
chr7	34189591	34189807	5.084474487	4.852793969	5.265570889	0.231680518	0.540529491	-0.59382942	0.101125989	-0.354991714	0.33122999	Pdcd2l	inside	6962	828.2	813.1	759.5	-0.027440454	0.847480794	-0.097494778	0.33346338	programmed cell death 2-like [Source:MGI Symbol;Acc:MGI:1915329]
chr7	34207662	34207789	7.711636177	7.636155817	7.600206416	0.07548036	0.807534791	-0.146365962	0.536387526	-0.062319455	0.819296444	Pdcd2l	upstream	-11065	828.2	813.1	759.5	-0.027440454	0.847480794	-0.097494778	0.33346338	programmed cell death 2-like [Source:MGI Symbol;Acc:MGI:1915329]
chr17	57017979	57018096	4.407122613	4.00957396	3.714326243	0.397548653	0.276749334	0.112613594	0.87721754	0.516902602	0.259826698	Gtf2f1	upstream	-6750	3236.4	3261.1	3827.5	0.011111157	0.958698585	0.230911769	0.054183308	"general transcription factor IIF, polypeptide 1 [Source:MGI Symbol;Acc:MGI:1923848]"
chr17	56992921	56993038	4.988933759	4.965711222	4.647034174	0.023222537	0.916618954	0.136469586	0.660157202	0.167940112	0.597357989	Clpp	inside	2715	1752.7	1752.6	1941.5	0.000436004	0.998641439	0.147552001	0.209768115	"caseinolytic peptidase, ATP-dependent, proteolytic subunit homolog (E. coli) [Source:MGI Symbol;Acc:MGI:1858213]"
chr17	57003617	57003754	7.447439211	7.397243945	7.326971164	0.050195266	0.855397089	-0.111794021	0.682063324	-0.05320085	0.844702594	Pspn	upstream	-3668	5.7	6	4.3	0.044598098	0.981235251	-0.449512031	0.673843621	persephin [Source:MGI Symbol;Acc:MGI:1201684]
chr12	50461915	50462118	6.334576289	6.754638278	6.618992645	-0.420061989	0.193670735	-0.047634772	0.895348303	-0.458785218	0.105562255	Prkd1	inside	187207	2831.4	1863.4	326.3	-0.603661084	7.99E-15	-2.511006806	1.21E-184	protein kinase D1 [Source:MGI Symbol;Acc:MGI:99879]
chr12	50599119	50599323	3.849571493	4.384492645	3.338282294	-0.534921152	0.280355437	0.864574282	0.05546185	0.33631362	0.400403456	Prkd1	inside	50002	2831.4	1863.4	326.3	-0.603661084	7.99E-15	-2.511006806	1.21E-184	protein kinase D1 [Source:MGI Symbol;Acc:MGI:99879]
chr12	50641595	50641736	5.606072429	5.751225906	5.215968116	-0.145153477	0.637949845	0.352986314	0.346616554	0.214619819	0.564781007	Prkd1	inside	7557	2831.4	1863.4	326.3	-0.603661084	7.99E-15	-2.511006806	1.21E-184	protein kinase D1 [Source:MGI Symbol;Acc:MGI:99879]
chr12	50562353	50562480	5.984901736	6.275679417	6.006401361	-0.290777681	0.280049329	0.087054272	0.759743759	-0.195103816	0.556877911	Prkd1	inside	86807	2831.4	1863.4	326.3	-0.603661084	7.99E-15	-2.511006806	1.21E-184	protein kinase D1 [Source:MGI Symbol;Acc:MGI:99879]
chr12	50551784	50551893	4.894634608	4.862671836	4.264582664	0.031962772	0.955046997	0.415794952	0.28819583	0.456035365	0.388145115	Prkd1	inside	97385	2831.4	1863.4	326.3	-0.603661084	7.99E-15	-2.511006806	1.21E-184	protein kinase D1 [Source:MGI Symbol;Acc:MGI:99879]
chr12	50832921	50833057	5.47939366	5.527134993	5.175205899	-0.047741333	0.873842447	0.169210592	0.610111754	0.130142202	0.747173454	Prkd1	upstream	-183766	2831.4	1863.4	326.3	-0.603661084	7.99E-15	-2.511006806	1.21E-184	protein kinase D1 [Source:MGI Symbol;Acc:MGI:99879]
chr12	50388369	50388500	4.842737621	4.896050492	4.763204345	-0.053312871	0.935865446	-0.049573012	0.835186532	-0.09575789	0.792653525	Prkd1	inside	260789	2831.4	1863.4	326.3	-0.603661084	7.99E-15	-2.511006806	1.21E-184	protein kinase D1 [Source:MGI Symbol;Acc:MGI:99879]
chr12	50165135	50165250	5.241903361	4.739644063	5.20815005	0.502259298	0.172386265	-0.649796672	0.09974487	-0.139378198	0.694995687	Prkd1	downstream	484031	2831.4	1863.4	326.3	-0.603661084	7.99E-15	-2.511006806	1.21E-184	protein kinase D1 [Source:MGI Symbol;Acc:MGI:99879]
chr11	34032349	34032487	5.519838267	5.511393029	5.136284493	0.008445238	0.971194965	0.192230154	0.618343697	0.209056861	0.558274801	Lcp2	upstream	-14503	13.2	3.2	1.7	-1.91345411	0.020750282	-0.784630795	0.450943801	lymphocyte cytosolic protein 2 [Source:MGI Symbol;Acc:MGI:1321402]
chr11	34066752	34066878	5.012009932	5.314677345	4.78400389	-0.302667414	0.369211828	0.348498947	0.286727491	0.054869929	0.932536895	Lcp2	inside	19894	13.2	3.2	1.7	-1.91345411	0.020750282	-0.784630795	0.450943801	lymphocyte cytosolic protein 2 [Source:MGI Symbol;Acc:MGI:1321402]
chr11	34055210	34055375	4.863120317	5.267627856	4.555459113	-0.404507539	0.307615228	0.52852012	0.21066342	0.133254699	0.735811718	Lcp2	inside	8371	13.2	3.2	1.7	-1.91345411	0.020750282	-0.784630795	0.450943801	lymphocyte cytosolic protein 2 [Source:MGI Symbol;Acc:MGI:1321402]
chr2	166878326	166878490	3.998501853	4.225487813	3.34345606	-0.22698596	0.532598285	0.699658583	0.116516776	0.479867855	0.383488967	Cse1l	upstream	-27633	6139.3	5700.9	3746.9	-0.106803021	0.333035942	-0.605028722	4.33E-13	chromosome segregation 1-like (S. cerevisiae) [Source:MGI Symbol;Acc:MGI:1339951]
chr2	166907772	166907937	4.042542217	3.923894451	3.313566043	0.118647765	0.848327288	0.425263591	0.497673255	0.553214228	0.287629977	Cse1l	inside	1813	6139.3	5700.9	3746.9	-0.106803021	0.333035942	-0.605028722	4.33E-13	chromosome segregation 1-like (S. cerevisiae) [Source:MGI Symbol;Acc:MGI:1339951]
chr2	166922588	166922703	4.64298242	5.177440015	5.039751914	-0.534457595	0.259236326	-0.046079434	0.918129893	-0.569839773	0.211542252	Cse1l	inside	16605	6139.3	5700.9	3746.9	-0.106803021	0.333035942	-0.605028722	4.33E-13	chromosome segregation 1-like (S. cerevisiae) [Source:MGI Symbol;Acc:MGI:1339951]
chr2	166896025	166896151	4.659857173	5.04765166	4.815021238	-0.387794487	0.25862884	0.049566044	0.913151919	-0.330118894	0.325771505	Cse1l	upstream	-9953	6139.3	5700.9	3746.9	-0.106803021	0.333035942	-0.605028722	4.33E-13	chromosome segregation 1-like (S. cerevisiae) [Source:MGI Symbol;Acc:MGI:1339951]
chr2	166861693	166861808	4.689501821	5.229265254	5.14248473	-0.539763433	0.274309214	-0.093613092	0.834341687	-0.628281234	0.125279433	Cse1l	upstream	-44291	6139.3	5700.9	3746.9	-0.106803021	0.333035942	-0.605028722	4.33E-13	chromosome segregation 1-like (S. cerevisiae) [Source:MGI Symbol;Acc:MGI:1339951]
chr2	166897428	166897555	5.423744141	5.35223868	5.069005107	0.071505461	0.792522623	0.101281727	0.847623144	0.18016534	0.594787786	Cse1l	upstream	-8549	6139.3	5700.9	3746.9	-0.106803021	0.333035942	-0.605028722	4.33E-13	chromosome segregation 1-like (S. cerevisiae) [Source:MGI Symbol;Acc:MGI:1339951]
chr2	166860186	166860354	5.741561935	5.68506246	5.595530261	0.056499475	0.878649345	-0.092817319	0.785276727	-0.028740323	0.911108816	Cse1l	upstream	-45771	6139.3	5700.9	3746.9	-0.106803021	0.333035942	-0.605028722	4.33E-13	chromosome segregation 1-like (S. cerevisiae) [Source:MGI Symbol;Acc:MGI:1339951]
chr2	166894041	166894163	6.220539669	6.251706584	6.287697889	-0.031166915	0.919474089	-0.217896746	0.489297941	-0.242002383	0.446147792	Cse1l	upstream	-11939	6139.3	5700.9	3746.9	-0.106803021	0.333035942	-0.605028722	4.33E-13	chromosome segregation 1-like (S. cerevisiae) [Source:MGI Symbol;Acc:MGI:1339951]
chr2	166870089	166870222	6.279267802	6.128554345	5.928380772	0.150713457	0.688400923	0.018823987	0.949121436	0.177044176	0.602639391	Cse1l	upstream	-35885	6139.3	5700.9	3746.9	-0.106803021	0.333035942	-0.605028722	4.33E-13	chromosome segregation 1-like (S. cerevisiae) [Source:MGI Symbol;Acc:MGI:1339951]
chr2	166901741	166901916	5.024409951	4.889789407	4.91081697	0.134620543	0.700633487	-0.203276012	0.589711298	-0.060624464	0.867007018	Cse1l	upstream	-4213	6139.3	5700.9	3746.9	-0.106803021	0.333035942	-0.605028722	4.33E-13	chromosome segregation 1-like (S. cerevisiae) [Source:MGI Symbol;Acc:MGI:1339951]
chr2	166904796	166904990	4.241533208	4.012113666	3.635915833	0.229419542	0.46230624	0.194100584	0.735805044	0.430536265	0.29566709	Cse1l	upstream	-1148	6139.3	5700.9	3746.9	-0.106803021	0.333035942	-0.605028722	4.33E-13	chromosome segregation 1-like (S. cerevisiae) [Source:MGI Symbol;Acc:MGI:1339951]
chr2	166894569	166894689	6.241236711	6.100675622	6.105798736	0.140561089	0.703900759	-0.187691776	0.549325319	-0.038333526	0.884002369	Cse1l	upstream	-11412	6139.3	5700.9	3746.9	-0.106803021	0.333035942	-0.605028722	4.33E-13	chromosome segregation 1-like (S. cerevisiae) [Source:MGI Symbol;Acc:MGI:1339951]
chr2	76572865	76573004	5.223654748	5.510583882	5.099001452	-0.286929134	0.492402201	0.230612112	0.561710852	-0.049975335	0.934619766	Prkra	downstream	75081	1505.9	1545.8	1536.1	0.038832187	0.798874897	-0.009561838	0.942883699	"protein kinase, interferon inducible double stranded RNA dependent activator [Source:MGI Symbol;Acc:MGI:1344375]"
chr2	76643315	76643453	5.797382735	5.514980472	5.739984043	0.282402264	0.338245863	-0.407258022	0.168745501	-0.116373252	0.677251572	Prkra	inside	4631	1505.9	1545.8	1536.1	0.038832187	0.798874897	-0.009561838	0.942883699	"protein kinase, interferon inducible double stranded RNA dependent activator [Source:MGI Symbol;Acc:MGI:1344375]"
chr2	76641633	76641771	6.152181052	6.133642747	5.769200005	0.018538304	0.950591683	0.181353522	0.604182485	0.209197804	0.480679878	Prkra	inside	6313	1505.9	1545.8	1536.1	0.038832187	0.798874897	-0.009561838	0.942883699	"protein kinase, interferon inducible double stranded RNA dependent activator [Source:MGI Symbol;Acc:MGI:1344375]"
chr2	76630571	76630705	4.45212436	4.229456522	4.369168423	0.222667838	0.552389511	-0.321898031	0.463455327	-0.089934162	0.830305766	Prkra	inside	17377	1505.9	1545.8	1536.1	0.038832187	0.798874897	-0.009561838	0.942883699	"protein kinase, interferon inducible double stranded RNA dependent activator [Source:MGI Symbol;Acc:MGI:1344375]"
chr2	76633641	76633812	5.507087362	5.543110194	5.300037247	-0.036022832	0.930616392	0.061349703	0.856753882	0.032975908	0.899219211	Prkra	inside	14289	1505.9	1545.8	1536.1	0.038832187	0.798874897	-0.009561838	0.942883699	"protein kinase, interferon inducible double stranded RNA dependent activator [Source:MGI Symbol;Acc:MGI:1344375]"
chr2	76571322	76571469	6.12400767	5.790881033	5.408615294	0.333126637	0.419777019	0.198912184	0.549707865	0.542033748	0.16024288	Prkra	downstream	76619	1505.9	1545.8	1536.1	0.038832187	0.798874897	-0.009561838	0.942883699	"protein kinase, interferon inducible double stranded RNA dependent activator [Source:MGI Symbol;Acc:MGI:1344375]"
chr2	76646752	76646855	4.917582315	5.405101317	4.8212753	-0.487519002	0.20336475	0.40202371	0.313560689	-0.077965237	0.869150544	Prkra	inside	1211	1505.9	1545.8	1536.1	0.038832187	0.798874897	-0.009561838	0.942883699	"protein kinase, interferon inducible double stranded RNA dependent activator [Source:MGI Symbol;Acc:MGI:1344375]"
chr2	76636394	76636512	5.493784422	5.498698611	5.514368703	-0.004914189	0.988417435	-0.197288488	0.557398059	-0.195364277	0.576537899	Prkra	inside	11562	1505.9	1545.8	1536.1	0.038832187	0.798874897	-0.009561838	0.942883699	"protein kinase, interferon inducible double stranded RNA dependent activator [Source:MGI Symbol;Acc:MGI:1344375]"
chr2	76588535	76588639	4.641408261	4.489283371	4.300157673	0.15212489	0.795253651	0.007118689	0.982318214	0.168255601	0.784927509	Prkra	downstream	59428	1505.9	1545.8	1536.1	0.038832187	0.798874897	-0.009561838	0.942883699	"protein kinase, interferon inducible double stranded RNA dependent activator [Source:MGI Symbol;Acc:MGI:1344375]"
chr2	76585083	76585208	5.749564984	5.679844376	5.844348146	0.069720608	0.84618003	-0.346972052	0.269860843	-0.269172484	0.341282389	Prkra	downstream	62869	1505.9	1545.8	1536.1	0.038832187	0.798874897	-0.009561838	0.942883699	"protein kinase, interferon inducible double stranded RNA dependent activator [Source:MGI Symbol;Acc:MGI:1344375]"
chr2	76596363	76596519	4.579603809	4.699522568	4.541141628	-0.11991876	0.77502885	-0.026113516	0.973153322	-0.136541138	0.690383475	Prkra	downstream	51574	1505.9	1545.8	1536.1	0.038832187	0.798874897	-0.009561838	0.942883699	"protein kinase, interferon inducible double stranded RNA dependent activator [Source:MGI Symbol;Acc:MGI:1344375]"
chr2	76664844	76665000	4.26912337	4.118784726	4.064997827	0.150338645	0.622449081	-0.127312538	0.744235729	0.030512397	0.863918541	Fkbp7	inside	8194	153.6	304.2	242	0.974164039	0.00053465	-0.328223696	0.267601842	FK506 binding protein 7 [Source:MGI Symbol;Acc:MGI:1336879]
chr2	76683129	76683244	3.710501692	3.593311684	4.118320026	0.117190008	0.819591518	-0.707334704	0.174057634	-0.581764692	0.260899065	Plekha3	inside	7904	1163.7	1156.3	694.1	-0.008668324	0.955612944	-0.735735025	6.31E-19	"pleckstrin homology domain-containing, family A (phosphoinositide binding specific) member 3 [Source:MGI Symbol;Acc:MGI:1932515]"
chr11	5959360	5959510	4.49843746	3.981580355	3.827173271	0.516857105	0.166567363	-0.027034321	0.900946521	0.497375764	0.222755619	Ykt6	inside	3741	5184.7	5513.8	8384.8	0.088597658	0.250440248	0.604397512	9.50E-25	YKT6 homolog (S. Cerevisiae) [Source:MGI Symbol;Acc:MGI:1927550]
chr11	5972220	5972434	6.996855063	6.932902432	6.933324566	0.063952631	0.934413954	-0.180361168	0.824879128	-0.114435891	0.876775021	Ykt6	downstream	16633	5184.7	5513.8	8384.8	0.088597658	0.250440248	0.604397512	9.50E-25	YKT6 homolog (S. Cerevisiae) [Source:MGI Symbol;Acc:MGI:1927550]
chr11	6007169	6007297	6.071793876	5.813626529	5.779340712	0.258167347	0.446102064	-0.148368173	0.641183279	0.117719767	0.750662211	Ykt6	downstream	51539	5184.7	5513.8	8384.8	0.088597658	0.250440248	0.604397512	9.50E-25	YKT6 homolog (S. Cerevisiae) [Source:MGI Symbol;Acc:MGI:1927550]
chr11	5973889	5974007	4.574098433	5.039080184	5.155072181	-0.464981751	0.254227533	-0.297712468	0.372162144	-0.756521747	0.068075558	Ykt6	downstream	18254	5184.7	5513.8	8384.8	0.088597658	0.250440248	0.604397512	9.50E-25	YKT6 homolog (S. Cerevisiae) [Source:MGI Symbol;Acc:MGI:1927550]
chr11	5997344	5997534	6.236613498	6.082122377	6.209405884	0.154491121	0.581017854	-0.309191846	0.389384247	-0.146580056	0.679121641	Ykt6	downstream	41745	5184.7	5513.8	8384.8	0.088597658	0.250440248	0.604397512	9.50E-25	YKT6 homolog (S. Cerevisiae) [Source:MGI Symbol;Acc:MGI:1927550]
chr11	5987445	5987613	4.167334832	4.663713102	4.741904544	-0.49637827	0.274658846	-0.260254015	0.518467374	-0.749075015	0.095288833	Ykt6	downstream	31835	5184.7	5513.8	8384.8	0.088597658	0.250440248	0.604397512	9.50E-25	YKT6 homolog (S. Cerevisiae) [Source:MGI Symbol;Acc:MGI:1927550]
chr5	135181037	135181205	5.387623273	5.400352725	5.418730205	-0.012729452	0.994156497	-0.201148319	0.599981585	-0.206115074	0.620705511	Baz1b	upstream	-6144	24807.5	26313.7	15354.4	0.084978329	0.284069731	-0.77669559	2.78E-38	"bromodomain adjacent to zinc finger domain, 1B [Source:MGI Symbol;Acc:MGI:1353499]"
chr17	46718465	46718620	4.527782485	4.8895375	4.543468712	-0.361755015	0.29075754	0.16314715	0.597712594	-0.189609604	0.624948109	Pex6	inside	7078	3308.2	2860.3	2398	-0.210190135	0.14726767	-0.253706969	0.047750411	peroxisomal biogenesis factor 6 [Source:MGI Symbol;Acc:MGI:2385054]
chr17	46682619	46682755	6.566673219	6.670557482	6.69505149	-0.103884263	0.662045596	-0.20694724	0.408678301	-0.30267846	0.206292386	Mea1	inside	1549	1289.3	1285	1878.9	-0.003780315	0.99026377	0.547013843	9.44E-06	male enhanced antigen 1 [Source:MGI Symbol;Acc:MGI:96957]
chr17	46687130	46687275	6.391827328	6.346948833	6.214203964	0.044878495	0.871172383	-0.048709609	0.871314921	0.003667943	0.980837513	Mea1	downstream	6064	1289.3	1285	1878.9	-0.003780315	0.99026377	0.547013843	9.44E-06	male enhanced antigen 1 [Source:MGI Symbol;Acc:MGI:96957]
chr17	46688221	46688340	5.212260283	4.414816516	4.954978932	0.797443767	0.02522185	-0.722147341	0.042739248	0.083435323	0.849654753	Mea1	downstream	7142	1289.3	1285	1878.9	-0.003780315	0.99026377	0.547013843	9.44E-06	male enhanced antigen 1 [Source:MGI Symbol;Acc:MGI:96957]
chr17	46686692	46686801	5.145413394	4.896428457	4.869637702	0.248984937	0.557942644	-0.154778644	0.645772553	0.101962758	0.842866425	Mea1	downstream	5608	1289.3	1285	1878.9	-0.003780315	0.99026377	0.547013843	9.44E-06	male enhanced antigen 1 [Source:MGI Symbol;Acc:MGI:96957]
chr17	46692378	46692488	4.019080951	4.76558943	4.123037858	-0.746508478	0.101132098	0.459755344	0.234391283	-0.277358892	0.574208629	Mea1	downstream	11295	1289.3	1285	1878.9	-0.003780315	0.99026377	0.547013843	9.44E-06	male enhanced antigen 1 [Source:MGI Symbol;Acc:MGI:96957]
chr17	46690710	46690841	5.187325935	5.342093071	5.440221668	-0.154767136	0.646580794	-0.280041021	0.355917354	-0.427033422	0.180399886	Mea1	downstream	9638	1289.3	1285	1878.9	-0.003780315	0.99026377	0.547013843	9.44E-06	male enhanced antigen 1 [Source:MGI Symbol;Acc:MGI:96957]
chr17	46727308	46727445	5.794169881	5.860883548	5.855331823	-0.066713667	0.838262555	-0.176569045	0.584881191	-0.235735234	0.455408464	Gnmt	inside	1792	79.7	69.5	69.1	-0.199573992	0.530519647	-0.005663988	0.986545396	glycine N-methyltransferase [Source:MGI Symbol;Acc:MGI:1202304]
chr17	46724461	46724603	5.409369284	5.438351735	4.736949534	-0.028982452	0.903869463	0.518729487	0.115786376	0.498590256	0.130830848	Gnmt	downstream	4636	79.7	69.5	69.1	-0.199573992	0.530519647	-0.005663988	0.986545396	glycine N-methyltransferase [Source:MGI Symbol;Acc:MGI:1202304]
chr17	46729950	46730080	5.691435607	5.71605004	5.530126992	-0.024614433	0.963769515	0.004604088	0.992239971	-0.014182652	0.966947214	Gnmt	upstream	-847	79.7	69.5	69.1	-0.199573992	0.530519647	-0.005663988	0.986545396	glycine N-methyltransferase [Source:MGI Symbol;Acc:MGI:1202304]
chr7	45854172	45854318	5.023101507	4.400262175	4.191682453	0.622839332	0.078158759	0.025754673	0.924125512	0.656971793	0.082881041	Grin2d	inside	16683	55.6	102.6	248.8	0.873502432	0.007661862	1.267806424	6.43E-06	"glutamate receptor, ionotropic, NMDA2D (epsilon 4) [Source:MGI Symbol;Acc:MGI:95823]"
chr7	45900674	45900796	7.048053983	6.848404331	7.000353211	0.199649653	0.441212873	-0.333977511	0.157876651	-0.12643655	0.595048232	Tmem143	inside	3793	252.2	263.4	477.8	0.056534465	0.811112999	0.858458244	9.42E-10	transmembrane protein 143 [Source:MGI Symbol;Acc:MGI:1917459]
chr17	32068422	32068644	5.384658998	5.354788424	5.457283555	0.029870573	0.929246245	-0.285219986	0.368034894	-0.246663462	0.433229597	Pdxk-ps	downstream	31753	4.1	3.9	1.4	-0.095535221	0.954420132	-1.272487115	0.250202125	"pyridoxal (pyridoxine, vitamin B6) kinase, pseudogene [Source:MGI Symbol;Acc:MGI:1933201]"
chr17	32090257	32090384	6.197540589	6.25988574	6.30019738	-0.062345151	0.843497986	-0.222712846	0.454928723	-0.277034977	0.374550891	Pdxk-ps	inside	9966	4.1	3.9	1.4	-0.095535221	0.954420132	-1.272487115	0.250202125	"pyridoxal (pyridoxine, vitamin B6) kinase, pseudogene [Source:MGI Symbol;Acc:MGI:1933201]"
chr17	32094405	32094536	4.860291831	4.376628653	4.452431999	0.483663178	0.177727842	-0.258953963	0.492843239	0.233534602	0.501908962	Pdxk-ps	inside	5816	4.1	3.9	1.4	-0.095535221	0.954420132	-1.272487115	0.250202125	"pyridoxal (pyridoxine, vitamin B6) kinase, pseudogene [Source:MGI Symbol;Acc:MGI:1933201]"
chr6	55002224	55002394	4.242689578	3.354789309	3.663313557	0.887900269	0.030907314	-0.491324276	0.315357137	0.405636942	0.272170335	Ggct	upstream	-9359	54.1	70.7	538.6	0.379773347	0.10630763	2.915091773	3.10E-76	gamma-glutamyl cyclotransferase [Source:MGI Symbol;Acc:MGI:95700]
chr12	112914291	112914485	7.197503272	7.33473713	7.26809394	-0.137233858	0.605275967	-0.115100345	0.667169626	-0.244969941	0.358028918	Jag2	inside	15107	286.7	283.1	1663.2	-0.025522062	0.924143125	2.551427358	4.82E-74	jagged 2 [Source:MGI Symbol;Acc:MGI:1098270]
chr12	112934891	112935034	4.942307498	5.035910439	4.684370125	-0.093602941	0.756933493	0.170409244	0.629160241	0.084667327	0.851759234	Jag2	upstream	-5467	286.7	283.1	1663.2	-0.025522062	0.924143125	2.551427358	4.82E-74	jagged 2 [Source:MGI Symbol;Acc:MGI:1098270]
chr12	112909163	112909318	7.314580776	7.256905742	6.894866253	0.057675034	0.919987924	0.181675578	0.769376032	0.242405358	0.691956483	Jag2	inside	20255	286.7	283.1	1663.2	-0.025522062	0.924143125	2.551427358	4.82E-74	jagged 2 [Source:MGI Symbol;Acc:MGI:1098270]
chr12	112911815	112911960	6.389496755	6.369453557	6.163570896	0.020043198	0.946129077	0.025056341	0.967610606	0.049724929	0.90622712	Jag2	inside	17607	286.7	283.1	1663.2	-0.025522062	0.924143125	2.551427358	4.82E-74	jagged 2 [Source:MGI Symbol;Acc:MGI:1098270]
chr12	112926610	112926755	5.501416496	5.741379317	5.138220823	-0.239962822	0.5255554	0.421147834	0.189949127	0.188838582	0.561815652	Jag2	inside	2813	286.7	283.1	1663.2	-0.025522062	0.924143125	2.551427358	4.82E-74	jagged 2 [Source:MGI Symbol;Acc:MGI:1098270]
chr12	112925290	112925402	4.562001168	4.479140901	4.809248359	0.082860267	0.867297419	-0.512134867	0.256638185	-0.419742915	0.384241057	Jag2	inside	4149	286.7	283.1	1663.2	-0.025522062	0.924143125	2.551427358	4.82E-74	jagged 2 [Source:MGI Symbol;Acc:MGI:1098270]
chr12	112910030	112910158	6.451128459	6.726030858	6.567457971	-0.274902399	0.351388535	-0.023803524	0.946112067	-0.291812654	0.38620612	Jag2	inside	19401	286.7	283.1	1663.2	-0.025522062	0.924143125	2.551427358	4.82E-74	jagged 2 [Source:MGI Symbol;Acc:MGI:1098270]
chr12	112973312	112973439	4.685410816	3.915052657	4.151891842	0.770358159	0.112677741	-0.419534144	0.451021901	0.360060883	0.389932433	Btbd6	upstream	-3107	669.5	531.4	1207.7	-0.334551501	0.003555734	1.182664627	2.32E-32	BTB (POZ) domain containing 6 [Source:MGI Symbol;Acc:MGI:3026623]
chr12	112965873	112966012	4.841670998	4.328354218	2.273334311	0.51331678	0.174493542	1.871605142	0.000453529	2.393893625	2.85E-06	Btbd6	upstream	-10541	669.5	531.4	1207.7	-0.334551501	0.003555734	1.182664627	2.32E-32	BTB (POZ) domain containing 6 [Source:MGI Symbol;Acc:MGI:3026623]
chr12	112970474	112970736	4.467398145	4.897174282	4.440583813	-0.429776136	0.199205674	0.273792176	0.435318075	-0.147038909	0.675238721	Btbd6	upstream	-5878	669.5	531.4	1207.7	-0.334551501	0.003555734	1.182664627	2.32E-32	BTB (POZ) domain containing 6 [Source:MGI Symbol;Acc:MGI:3026623]
chr11	60714340	60714529	5.402373234	5.700179903	5.61496397	-0.297806668	0.618701376	-0.096314936	0.862562698	-0.38971928	0.525782453	Flii	inside	12829	5775.3	5390.1	6578	-0.099424608	0.442235116	0.28704854	0.003424378	flightless I homolog (Drosophila) [Source:MGI Symbol;Acc:MGI:1342286]
chr11	60720625	60720792	6.821272601	6.991913641	6.90646088	-0.17064104	0.665290248	-0.09586678	0.80423005	-0.260337122	0.506096213	Flii	inside	6555	5775.3	5390.1	6578	-0.099424608	0.442235116	0.28704854	0.003424378	flightless I homolog (Drosophila) [Source:MGI Symbol;Acc:MGI:1342286]
chr11	60717177	60717327	4.971851678	5.089141997	4.765518968	-0.11729032	0.744684683	0.142199912	0.764870767	0.030180451	0.96881632	Flii	inside	10011	5775.3	5390.1	6578	-0.099424608	0.442235116	0.28704854	0.003424378	flightless I homolog (Drosophila) [Source:MGI Symbol;Acc:MGI:1342286]
chr9	21275852	21275999	6.607361585	6.748665383	6.481547351	-0.141303798	0.569727541	0.08471894	0.748412085	-0.048704158	0.847963273	Atg4d	downstream	10626	1119.2	1341	1423.8	0.260245916	0.013845958	0.0864201	0.43706223	autophagy-related 4D (yeast) [Source:MGI Symbol;Acc:MGI:2444308]
chr9	21270399	21270691	4.259377061	4.533170521	4.248211198	-0.27379346	0.526896817	0.101102221	0.873327771	-0.162036717	0.734104465	Atg4d	inside	5245	1119.2	1341	1423.8	0.260245916	0.013845958	0.0864201	0.43706223	autophagy-related 4D (yeast) [Source:MGI Symbol;Acc:MGI:2444308]
chr9	21268345	21268480	5.367005426	5.338059959	5.242532734	0.028945467	0.947400781	-0.085311826	0.883518104	-0.052837591	0.920911744	Atg4d	inside	3112	1119.2	1341	1423.8	0.260245916	0.013845958	0.0864201	0.43706223	autophagy-related 4D (yeast) [Source:MGI Symbol;Acc:MGI:2444308]
chr9	21415613	21415737	6.864053622	6.840370774	6.689564341	0.023682848	0.951958279	-0.031425337	0.888697025	0.000603615	0.974423596	Qtrt1	inside	3837	1825.6	1614	1556.1	-0.177716915	0.317042886	-0.052537791	0.764192432	queuine tRNA-ribosyltransferase 1 [Source:MGI Symbol;Acc:MGI:1931441]
chr9	21414765	21414879	6.939856635	6.660252775	6.407500269	0.27960386	0.332230501	0.069809502	0.815069707	0.358698028	0.227097483	Qtrt1	inside	2984	1825.6	1614	1556.1	-0.177716915	0.317042886	-0.052537791	0.764192432	queuine tRNA-ribosyltransferase 1 [Source:MGI Symbol;Acc:MGI:1931441]
chr9	21414114	21414251	5.687353273	5.472105831	5.665206502	0.215247442	0.630717074	-0.377476933	0.396192905	-0.151624275	0.650417194	Qtrt1	inside	2344	1825.6	1614	1556.1	-0.177716915	0.317042886	-0.052537791	0.764192432	queuine tRNA-ribosyltransferase 1 [Source:MGI Symbol;Acc:MGI:1931441]
chr17	56097269	56097417	6.915270535	6.98655634	6.743120972	-0.071285805	0.883046936	0.062746474	0.90480363	-0.004200808	0.996596868	Plin4	downstream	12459	8.4	4.8	7.6	-0.765092188	0.449138358	0.59962733	0.502971565	perilipin 4 [Source:MGI Symbol;Acc:MGI:1929709]
chr17	56095185	56095321	5.082510967	5.213096606	5.253679121	-0.130585639	0.727056606	-0.223189599	0.497090828	-0.346306418	0.336134578	Plin4	downstream	14549	8.4	4.8	7.6	-0.765092188	0.449138358	0.59962733	0.502971565	perilipin 4 [Source:MGI Symbol;Acc:MGI:1929709]
chr17	56112364	56112511	6.342191382	6.532822416	6.322131161	-0.190631034	0.646402345	0.029450617	0.931172553	-0.155051407	0.712889978	Plin4	upstream	-2636	8.4	4.8	7.6	-0.765092188	0.449138358	0.59962733	0.502971565	perilipin 4 [Source:MGI Symbol;Acc:MGI:1929709]
chr17	56091980	56092101	5.234088274	5.824042825	5.239110119	-0.589954551	0.100134109	0.403366674	0.248146821	-0.179343607	0.602168307	Hdgfrp2	inside	12382	5568.7	6060	6155.6	0.121706262	0.250202948	0.02267605	0.834247719	"hepatoma-derived growth factor, related protein 2 [Source:MGI Symbol;Acc:MGI:1194492]"
chr17	56091631	56091742	4.799027336	3.642710337	4.509932102	1.156316999	0.00246028	-1.048968954	0.007784775	0.115126718	0.752049981	Hdgfrp2	inside	12028	5568.7	6060	6155.6	0.121706262	0.250202948	0.02267605	0.834247719	"hepatoma-derived growth factor, related protein 2 [Source:MGI Symbol;Acc:MGI:1194492]"
chr17	56048625	56048744	5.560496793	5.482133949	5.301230046	0.078362844	0.767676042	-0.001653531	0.968089394	0.085512674	0.761610608	Chaf1a	inside	8267	5320.3	4586.3	807.4	-0.213898594	0.190285691	-2.500247702	3.02E-82	"chromatin assembly factor 1, subunit A (p150) [Source:MGI Symbol;Acc:MGI:1351331]"
chr16	38525504	38525626	5.872776092	6.171209144	5.686372497	-0.298433051	0.46718486	0.302419904	0.307208069	0.01176217	0.931908775	4930455C21Rik	upstream	-2902	1114.9	1161.5	1184.4	0.058154128	0.771011571	0.027913197	0.864234025	RIKEN cDNA 4930455C21 gene [Source:MGI Symbol;Acc:MGI:1922139]
chr6	88889791	88889933	4.765484933	4.591452999	4.485766797	0.174031934	0.577423385	-0.076838879	0.850746217	0.105069192	0.768123407	Mcm2	inside	8918	18197.2	12934.8	1350.7	-0.491210821	0.001306072	-3.250918537	1.86E-122	minichromosome maintenance deficient 2 mitotin (S. cerevisiae) [Source:MGI Symbol;Acc:MGI:105380]
chr6	88887737	88887850	4.927241174	5.418304484	4.682604294	-0.49106331	0.208177548	0.553303163	0.106800188	0.069352937	0.810283352	Mcm2	inside	10986	18197.2	12934.8	1350.7	-0.491210821	0.001306072	-3.250918537	1.86E-122	minichromosome maintenance deficient 2 mitotin (S. cerevisiae) [Source:MGI Symbol;Acc:MGI:105380]
chr6	88893019	88893261	5.921113672	5.863829423	5.603854118	0.057284249	0.875491514	0.078579568	0.86788516	0.141318727	0.760731175	Mcm2	inside	5640	18197.2	12934.8	1350.7	-0.491210821	0.001306072	-3.250918537	1.86E-122	minichromosome maintenance deficient 2 mitotin (S. cerevisiae) [Source:MGI Symbol;Acc:MGI:105380]
chr6	88891905	88892079	4.91700562	5.108355148	4.3995938	-0.191349529	0.57013347	0.52617029	0.143426303	0.342710298	0.329757175	Mcm2	inside	6788	18197.2	12934.8	1350.7	-0.491210821	0.001306072	-3.250918537	1.86E-122	minichromosome maintenance deficient 2 mitotin (S. cerevisiae) [Source:MGI Symbol;Acc:MGI:105380]
chr6	88911786	88911967	4.280856956	4.831650206	4.760052065	-0.550793251	0.181369466	-0.109797367	0.814753006	-0.655209327	0.128072228	Tpra1	inside	9624	974.3	1033	918.2	0.083186247	0.645110749	-0.169596046	0.214318786	"transmembrane protein, adipocyte asscociated 1 [Source:MGI Symbol;Acc:MGI:1345190]"
chr6	88910906	88911010	3.96546145	4.506250768	3.91828545	-0.540789318	0.27021182	0.406486479	0.390386173	-0.129196296	0.802793882	Tpra1	inside	8706	974.3	1033	918.2	0.083186247	0.645110749	-0.169596046	0.214318786	"transmembrane protein, adipocyte asscociated 1 [Source:MGI Symbol;Acc:MGI:1345190]"
chr1	52490027	52490187	4.162449876	4.443155391	4.090511574	-0.280705515	0.494119261	0.170807235	0.71309117	-0.10348973	0.811633131	Nab1	inside	10572	784.6	1267	3266.1	0.689581775	2.94E-16	1.364570971	9.61E-70	Ngfi-A binding protein 1 [Source:MGI Symbol;Acc:MGI:107564]
chr8	83735608	83735819	4.570236016	3.65753048	4.756062533	0.912705537	0.031461758	-1.280930748	0.006014902	-0.358658685	0.412172373	Cd97	inside	5612	161.3	70.4	28	-1.189304672	0.000207351	-1.301907696	0.000131504	CD97 antigen [Source:MGI Symbol;Acc:MGI:1347095]
chr8	83742910	83743065	6.745996639	6.512418017	6.764301824	0.233578621	0.396684259	-0.433440493	0.153721725	-0.192245835	0.482913059	Cd97	upstream	-1662	161.3	70.4	28	-1.189304672	0.000207351	-1.301907696	0.000131504	CD97 antigen [Source:MGI Symbol;Acc:MGI:1347095]
chr6	120454275	120454435	6.455828067	6.672744149	6.160839624	-0.216916082	0.483177605	0.328548419	0.310638686	0.121458361	0.675800197	Il17ra	upstream	-8843	307.1	749.1	1276.2	1.281667524	1.56E-21	0.767337786	1.80E-09	interleukin 17 receptor A [Source:MGI Symbol;Acc:MGI:107399]
chr6	120470332	120470463	3.771187052	4.346943874	2.913194724	-0.575756822	0.156425292	1.249961824	0.0101495	0.684827224	0.158315391	Il17ra	inside	7200	307.1	749.1	1276.2	1.281667524	1.56E-21	0.767337786	1.80E-09	interleukin 17 receptor A [Source:MGI Symbol;Acc:MGI:107399]
chr6	120461366	120461556	4.280069761	3.53253953	3.449645973	0.747530231	0.08410614	-0.09905098	0.895374671	0.655549604	0.119964482	Il17ra	upstream	-1737	307.1	749.1	1276.2	1.281667524	1.56E-21	0.767337786	1.80E-09	interleukin 17 receptor A [Source:MGI Symbol;Acc:MGI:107399]
chr12	31293906	31294037	5.849439588	6.134230425	5.722182974	-0.284790837	0.348070537	0.230280052	0.482569481	-0.046352049	0.891053077	Lamb1	inside	28737	544.4	1724.4	4295.5	1.649406696	1.48E-12	1.30784292	8.74E-09	laminin B1 [Source:MGI Symbol;Acc:MGI:96743]
chr12	31282663	31282776	3.847717929	4.465903562	3.716583377	-0.618185633	0.196021232	0.568016479	0.209246394	-0.044249307	0.996757232	Lamb1	inside	17485	544.4	1724.4	4295.5	1.649406696	1.48E-12	1.30784292	8.74E-09	laminin B1 [Source:MGI Symbol;Acc:MGI:96743]
chr12	31270544	31270662	4.807475362	4.571247481	4.80681568	0.236227881	0.489000986	-0.417308532	0.259837968	-0.172902479	0.635312906	Lamb1	inside	5368	544.4	1724.4	4295.5	1.649406696	1.48E-12	1.30784292	8.74E-09	laminin B1 [Source:MGI Symbol;Acc:MGI:96743]
chr12	31300219	31300350	5.503386365	4.953036308	4.732223919	0.550350058	0.216255203	0.04031289	0.967229783	0.595296753	0.200713241	Lamb1	inside	35049	544.4	1724.4	4295.5	1.649406696	1.48E-12	1.30784292	8.74E-09	laminin B1 [Source:MGI Symbol;Acc:MGI:96743]
chr12	31273854	31273992	4.981028929	4.465562334	4.805755976	0.515466595	0.185718651	-0.522121439	0.181129812	0.001554247	0.990703674	Lamb1	inside	8688	544.4	1724.4	4295.5	1.649406696	1.48E-12	1.30784292	8.74E-09	laminin B1 [Source:MGI Symbol;Acc:MGI:96743]
chr12	31305292	31305482	4.421632236	4.547095005	4.281898949	-0.125462769	0.763331245	0.083296943	0.862934329	-0.035278444	0.922180547	Lamb1	inside	40152	544.4	1724.4	4295.5	1.649406696	1.48E-12	1.30784292	8.74E-09	laminin B1 [Source:MGI Symbol;Acc:MGI:96743]
chr12	31290500	31290626	4.483627097	4.906514685	4.618129218	-0.422887588	0.291046607	0.106637027	0.84012274	-0.31090338	0.492566566	Lamb1	inside	25328	544.4	1724.4	4295.5	1.649406696	1.48E-12	1.30784292	8.74E-09	laminin B1 [Source:MGI Symbol;Acc:MGI:96743]
chr12	31262820	31262964	5.353795687	5.01049635	4.752372001	0.343299337	0.371768799	0.074877899	0.863289344	0.426674083	0.280347051	Lamb1	upstream	-2343	544.4	1724.4	4295.5	1.649406696	1.48E-12	1.30784292	8.74E-09	laminin B1 [Source:MGI Symbol;Acc:MGI:96743]
chr8	70842817	70843024	4.700066896	4.757777405	4.464413653	-0.057710509	0.88092288	0.111566495	0.76547693	0.060974618	0.880182426	Arrdc2	upstream	-3200	380.4	431.8	853.7	0.180412166	0.424817183	0.978841528	1.52E-09	arrestin domain containing 2 [Source:MGI Symbol;Acc:MGI:1918057]
chr6	56069191	56069362	3.655195378	4.247993785	4.069785725	-0.592798407	0.165348069	-0.003234649	0.95625669	-0.588937621	0.156483113	Ppp1r17	downstream	51760	10.4	110.8	7	3.383117303	6.40E-14	-3.904679358	1.49E-16	"protein phosphatase 1, regulatory subunit 17 [Source:MGI Symbol;Acc:MGI:1333876]"
chr6	56182234	56182362	6.139232353	6.114009597	6.269370783	0.025222756	0.958331809	-0.337577347	0.265630741	-0.303818885	0.319479445	Ppp1r17	downstream	164782	10.4	110.8	7	3.383117303	6.40E-14	-3.904679358	1.49E-16	"protein phosphatase 1, regulatory subunit 17 [Source:MGI Symbol;Acc:MGI:1333876]"
chr6	56011901	56012029	6.150588524	5.900170884	4.907054755	0.250417639	0.421489403	0.811463476	0.028574881	1.068618802	0.003367563	Ppp1r17	upstream	-5551	10.4	110.8	7	3.383117303	6.40E-14	-3.904679358	1.49E-16	"protein phosphatase 1, regulatory subunit 17 [Source:MGI Symbol;Acc:MGI:1333876]"
chr6	56035320	56035460	4.700298498	4.257162429	3.971207086	0.443136069	0.265598595	0.10291804	0.737445607	0.55491728	0.133847325	Ppp1r17	downstream	17874	10.4	110.8	7	3.383117303	6.40E-14	-3.904679358	1.49E-16	"protein phosphatase 1, regulatory subunit 17 [Source:MGI Symbol;Acc:MGI:1333876]"
chr5	17838606	17838765	4.348908181	4.47713229	4.85010746	-0.128224109	0.729787123	-0.555493392	0.102145775	-0.675331039	0.048557949	Cd36	inside	50273	13.4	0.3	0	-4.412639483	0.000230506	-0.767776112	0.644660458	CD36 antigen [Source:MGI Symbol;Acc:MGI:107899]
chr8	4234867	4235041	5.176729461	5.355881076	5.045214778	-0.179151615	0.553562997	0.128284049	0.677345654	-0.042678995	0.902708762	Map2k7	upstream	-3787	4928.1	5390.8	5578.1	0.128770265	0.458655609	0.04920895	0.760885295	mitogen-activated protein kinase kinase 7 [Source:MGI Symbol;Acc:MGI:1346871]
chr8	4237127	4237267	4.562091264	4.797252044	4.85873177	-0.23516078	0.590488045	-0.244090162	0.474281107	-0.471014929	0.166033995	Map2k7	upstream	-1544	4928.1	5390.8	5578.1	0.128770265	0.458655609	0.04920895	0.760885295	mitogen-activated protein kinase kinase 7 [Source:MGI Symbol;Acc:MGI:1346871]
chr8	4298615	4298739	7.448959756	7.449657964	7.110586128	-0.000698208	0.99515706	0.157012394	0.55166549	0.164471513	0.569873346	Timm44	upstream	-22764	2621.1	2425.7	1663.5	-0.112816863	0.325388973	-0.543337022	6.94E-10	translocase of inner mitochondrial membrane 44 [Source:MGI Symbol;Acc:MGI:1343262]
chr7	44861536	44861728	5.16474989	4.341820914	4.034223442	0.822928976	0.06169014	0.124605889	0.73691802	0.956277425	0.012158707	Pnkp	inside	4492	1068.3	1125.9	1181.4	0.074891653	0.554336355	0.070648785	0.505334009	polynucleotide kinase 3prime- phosphatase [Source:MGI Symbol;Acc:MGI:1891698]
chr7	44885395	44885669	5.322125379	5.368819433	5.501440975	-0.046694054	0.818527767	-0.314987466	0.357974072	-0.354046162	0.242714772	Med25	inside	6865	7956.3	5406.7	4510.1	-0.556670367	9.65E-07	-0.261026536	0.025511444	"mediator of RNA polymerase II transcription, subunit 25 homolog (yeast) [Source:MGI Symbol;Acc:MGI:1922863]"
chr7	19782293	19782444	4.677823717	5.00760966	4.514218121	-0.329785943	0.513873522	0.311817113	0.467377694	-0.009060554	0.948685322	Bcam	upstream	-11352	63.9	38.5	20.4	-0.72304464	0.118560274	-0.876148192	0.048962372	basal cell adhesion molecule [Source:MGI Symbol;Acc:MGI:1929940]
chr7	19779430	19779576	5.582557449	5.914680188	5.753277262	-0.332122739	0.366346896	-0.020328458	0.937803676	-0.345123817	0.339887703	Bcam	upstream	-8487	63.9	38.5	20.4	-0.72304464	0.118560274	-0.876148192	0.048962372	basal cell adhesion molecule [Source:MGI Symbol;Acc:MGI:1929940]
chr7	19654501	19654637	4.885281825	4.768183623	4.956393786	0.117098202	0.709328359	-0.371299502	0.335125793	-0.245693163	0.473822141	Clptm1	inside	10461	3435.2	3300.1	4101.8	-0.057918075	0.656596559	0.313678219	0.000392302	cleft lip and palate associated transmembrane protein 1 [Source:MGI Symbol;Acc:MGI:1927155]
chr7	19647498	19647611	4.538630179	4.956271235	4.782730818	-0.417641055	0.271341299	-0.007756957	0.975569835	-0.417548712	0.290925052	Clptm1	inside	17476	3435.2	3300.1	4101.8	-0.057918075	0.656596559	0.313678219	0.000392302	cleft lip and palate associated transmembrane protein 1 [Source:MGI Symbol;Acc:MGI:1927155]
chr7	19633928	19634063	6.464502263	6.337269104	6.015847426	0.127233159	0.655025998	0.139000286	0.579635336	0.274833057	0.306403148	Relb	upstream	-4558	34	55	48.5	0.710691645	0.036347557	-0.18102524	0.607663599	avian reticuloendotheliosis viral (v-rel) oncogene related B [Source:MGI Symbol;Acc:MGI:103289]
chr7	19633317	19633452	5.599534057	5.456603778	5.31102644	0.142930279	0.659821952	-0.037129755	0.923484676	0.113399891	0.713997126	Relb	upstream	-3946	34	55	48.5	0.710691645	0.036347557	-0.18102524	0.607663599	avian reticuloendotheliosis viral (v-rel) oncogene related B [Source:MGI Symbol;Acc:MGI:103289]
chr7	19646691	19646802	4.454139018	4.245833623	4.751855298	0.208305395	0.662478438	-0.687594912	0.066156868	-0.472522239	0.196849328	Relb	upstream	-17308	34	55	48.5	0.710691645	0.036347557	-0.18102524	0.607663599	avian reticuloendotheliosis viral (v-rel) oncogene related B [Source:MGI Symbol;Acc:MGI:103289]
chr7	19620139	19620253	5.376843638	5.742910488	5.169450152	-0.36606685	0.235632093	0.391657602	0.237672351	0.034075122	0.925363514	Relb	inside	9242	34	55	48.5	0.710691645	0.036347557	-0.18102524	0.607663599	avian reticuloendotheliosis viral (v-rel) oncogene related B [Source:MGI Symbol;Acc:MGI:103289]
chr7	19724757	19724914	4.457612003	4.915796204	5.058523756	-0.458184201	0.255920477	-0.323542118	0.463016771	-0.775267834	0.025966805	Tomm40	upstream	-9398	3114.3	2542.8	2195.6	-0.29222822	0.009352025	-0.211082912	0.054591208	translocase of outer mitochondrial membrane 40 homolog (yeast) [Source:MGI Symbol;Acc:MGI:1858259]
chr7	19721377	19721518	4.485329501	4.033640317	4.337950328	0.451689185	0.259720157	-0.485358543	0.369133239	-0.026790756	0.970830862	Tomm40	upstream	-6010	3114.3	2542.8	2195.6	-0.29222822	0.009352025	-0.211082912	0.054591208	translocase of outer mitochondrial membrane 40 homolog (yeast) [Source:MGI Symbol;Acc:MGI:1858259]
chr7	19701755	19701947	5.719315547	5.430610315	5.099813767	0.288705233	0.416452959	0.148219621	0.665819121	0.444610902	0.180722857	Apoe	upstream	-2685	1156.7	927.7	367.5	-0.319240321	0.002966738	-1.330163773	1.71E-38	apolipoprotein E [Source:MGI Symbol;Acc:MGI:88057]
chr12	31990369	31990510	6.176290855	6.594115392	5.778803753	-0.417824538	0.169552407	0.633522611	0.031774619	0.223084736	0.47662056	Hbp1	upstream	-39905	5124.4	6880.6	4472.2	0.424299808	0.000258273	-0.620684829	1.07E-08	high mobility group box transcription factor 1 [Source:MGI Symbol;Acc:MGI:894659]
chr12	31967051	31967202	4.834448863	4.394963632	3.925548286	0.439485231	0.316714936	0.286996327	0.497225616	0.736384683	0.110421896	Hbp1	upstream	-16591	5124.4	6880.6	4472.2	0.424299808	0.000258273	-0.620684829	1.07E-08	high mobility group box transcription factor 1 [Source:MGI Symbol;Acc:MGI:894659]
chr12	31962753	31962887	3.946258403	4.344204484	3.588265341	-0.397946081	0.390017293	0.574508247	0.164033293	0.183931134	0.572121013	Hbp1	upstream	-12285	5124.4	6880.6	4472.2	0.424299808	0.000258273	-0.620684829	1.07E-08	high mobility group box transcription factor 1 [Source:MGI Symbol;Acc:MGI:894659]
chr12	31920660	31920794	5.120959998	5.5201005	5.083958123	-0.399140502	0.195530065	0.254199368	0.449053358	-0.136985695	0.695439772	Hbp1	downstream	29808	5124.4	6880.6	4472.2	0.424299808	0.000258273	-0.620684829	1.07E-08	high mobility group box transcription factor 1 [Source:MGI Symbol;Acc:MGI:894659]
chr12	32010564	32010747	3.567657917	4.424899192	3.701098825	-0.857241275	0.04591857	0.540371372	0.182794621	-0.307027786	0.564377811	Prkar2b	inside	50640	2206.8	1461.5	6576.8	-0.593355342	1.76E-08	2.167347563	5.30E-108	"protein kinase, cAMP dependent regulatory, type II beta [Source:MGI Symbol;Acc:MGI:97760]"
chr12	32045555	32045681	5.695205548	5.673002612	5.707661891	0.022202935	0.961626317	-0.217526505	0.524327595	-0.187690385	0.563784904	Prkar2b	inside	15678	2206.8	1461.5	6576.8	-0.593355342	1.76E-08	2.167347563	5.30E-108	"protein kinase, cAMP dependent regulatory, type II beta [Source:MGI Symbol;Acc:MGI:97760]"
chr12	32082707	32082819	4.837068825	4.760663837	4.907633346	0.076404988	0.835920707	-0.328554193	0.396827416	-0.245785644	0.498088597	Prkar2b	upstream	-21467	2206.8	1461.5	6576.8	-0.593355342	1.76E-08	2.167347563	5.30E-108	"protein kinase, cAMP dependent regulatory, type II beta [Source:MGI Symbol;Acc:MGI:97760]"
chr12	32007199	32007347	3.790512505	4.140263319	4.48279527	-0.349750813	0.534780349	-0.524443495	0.27629163	-0.869172621	0.123654921	Prkar2b	inside	54023	2206.8	1461.5	6576.8	-0.593355342	1.76E-08	2.167347563	5.30E-108	"protein kinase, cAMP dependent regulatory, type II beta [Source:MGI Symbol;Acc:MGI:97760]"
chr12	32124277	32124413	5.420937753	5.762235762	5.682329891	-0.34129801	0.225503665	-0.10269913	0.766428491	-0.434882391	0.165281346	Prkar2b	upstream	-63049	2206.8	1461.5	6576.8	-0.593355342	1.76E-08	2.167347563	5.30E-108	"protein kinase, cAMP dependent regulatory, type II beta [Source:MGI Symbol;Acc:MGI:97760]"
chr6	134944201	134944342	4.524760654	5.090880921	4.06582951	-0.566120267	0.109163535	0.843010697	0.025099318	0.285042502	0.501287055	Cdkn1b	downstream	23870	10427.8	13412.2	9393.2	0.363037773	1.71E-07	-0.513681832	9.71E-15	cyclin-dependent kinase inhibitor 1B [Source:MGI Symbol;Acc:MGI:104565]
chr6	134937432	134937650	5.076481369	5.343465422	4.653635654	-0.266984053	0.515281871	0.506736831	0.163096967	0.250007774	0.601243416	Cdkn1b	downstream	17139	10427.8	13412.2	9393.2	0.363037773	1.71E-07	-0.513681832	9.71E-15	cyclin-dependent kinase inhibitor 1B [Source:MGI Symbol;Acc:MGI:104565]
chr4	55528078	55528300	5.137253636	5.433715759	5.142670046	-0.296462123	0.453096387	0.109655318	0.758346511	-0.179559905	0.671271465	Klf4	inside	4277	382.1	224	167.6	-0.766660703	0.002718157	-0.414367621	0.11680211	Kruppel-like factor 4 (gut) [Source:MGI Symbol;Acc:MGI:1342287]
chr4	55535825	55535990	4.504544839	4.556934857	4.46211885	-0.052390019	0.849004281	-0.0869674	0.89963716	-0.131019751	0.771263269	Klf4	upstream	-3442	382.1	224	167.6	-0.766660703	0.002718157	-0.414367621	0.11680211	Kruppel-like factor 4 (gut) [Source:MGI Symbol;Acc:MGI:1342287]
chr8	72173538	72173688	5.07343874	4.415523314	4.456019108	0.657915425	0.143376582	-0.221188402	0.636628286	0.443052105	0.273659917	Rab8a	inside	12412	2624.1	2627.7	2782.6	0.002712256	0.992332179	0.082278575	0.527093652	"RAB8A, member RAS oncogene family [Source:MGI Symbol;Acc:MGI:96960]"
chr4	133983176	133983315	4.543799018	4.135392589	4.094822788	0.408406429	0.265119476	-0.142280332	0.700245947	0.273723804	0.497825305	Hmgn2	upstream	-14596	6696.9	7056.5	2486.2	0.075447959	0.735064811	-1.501182834	8.27E-27	high mobility group nucleosomal binding domain 2 [Source:MGI Symbol;Acc:MGI:96136]
chr4	133941028	133941274	4.892654411	4.697954491	4.452993086	0.194699921	0.588122925	0.063730493	0.851238425	0.265787575	0.442379218	Hmgn2	downstream	27499	6696.9	7056.5	2486.2	0.075447959	0.735064811	-1.501182834	8.27E-27	high mobility group nucleosomal binding domain 2 [Source:MGI Symbol;Acc:MGI:96136]
chr4	133956643	133956797	4.521890097	4.769689275	4.5605775	-0.247799178	0.494796737	0.026002242	0.884209549	-0.212127777	0.614577269	Hmgn2	downstream	11930	6696.9	7056.5	2486.2	0.075447959	0.735064811	-1.501182834	8.27E-27	high mobility group nucleosomal binding domain 2 [Source:MGI Symbol;Acc:MGI:96136]
chr4	133950453	133950595	4.033613153	4.402556327	4.125940059	-0.368943173	0.429371279	0.094853664	0.816107911	-0.26800922	0.606714481	Hmgn2	downstream	18126	6696.9	7056.5	2486.2	0.075447959	0.735064811	-1.501182834	8.27E-27	high mobility group nucleosomal binding domain 2 [Source:MGI Symbol;Acc:MGI:96136]
chr4	133957741	133957907	4.912219382	4.42577396	4.713995414	0.486445422	0.247246001	-0.469829649	0.276714737	0.024402407	0.907945601	Hmgn2	downstream	10826	6696.9	7056.5	2486.2	0.075447959	0.735064811	-1.501182834	8.27E-27	high mobility group nucleosomal binding domain 2 [Source:MGI Symbol;Acc:MGI:96136]
chr1	135254800	135255014	5.040427874	5.53558727	5.430503883	-0.495159396	0.100048463	-0.077140847	0.79548438	-0.565183682	0.119841253	Elf3	inside	3565	27.3	11.2	3.5	-1.254356409	0.046956158	-1.571411422	0.025962452	E74-like factor 3 [Source:MGI Symbol;Acc:MGI:1101781]
chr1	135263200	135263355	5.29412497	4.747558667	5.029697182	0.546566303	0.123436092	-0.464786625	0.204239786	0.089612864	0.791140142	Elf3	upstream	-4806	27.3	11.2	3.5	-1.254356409	0.046956158	-1.571411422	0.025962452	E74-like factor 3 [Source:MGI Symbol;Acc:MGI:1101781]
chr1	135256932	135257064	5.593810994	5.951411981	4.980083998	-0.357600987	0.402823166	0.789770631	0.064229662	0.437648182	0.321473995	Elf3	inside	1474	27.3	11.2	3.5	-1.254356409	0.046956158	-1.571411422	0.025962452	E74-like factor 3 [Source:MGI Symbol;Acc:MGI:1101781]
chr13	19492408	19492556	4.358860914	4.863694305	5.296577814	-0.504833391	0.25341893	-0.615961416	0.086054406	-1.11204571	0.006785491	Stard3nl	upstream	-96730	691.4	685.7	1518.1	-0.011903924	0.958698585	1.143788948	2.68E-23	STARD3 N-terminal like [Source:MGI Symbol;Acc:MGI:1923455]
chr13	19376438	19376586	4.533326486	4.238747186	3.903791402	0.2945793	0.593901415	0.150832364	0.692739263	0.456712952	0.342009552	Stard3nl	inside	19240	691.4	685.7	1518.1	-0.011903924	0.958698585	1.143788948	2.68E-23	STARD3 N-terminal like [Source:MGI Symbol;Acc:MGI:1923455]
chr13	19478033	19478166	4.825768488	4.922178765	5.040767568	-0.096410277	0.828352442	-0.301491683	0.471606223	-0.388311188	0.293799927	Stard3nl	upstream	-82348	691.4	685.7	1518.1	-0.011903924	0.958698585	1.143788948	2.68E-23	STARD3 N-terminal like [Source:MGI Symbol;Acc:MGI:1923455]
chr10	80187782	80187973	5.257237927	4.65590447	4.754631098	0.601333457	0.058910871	-0.281224698	0.394104602	0.327887978	0.347520671	Efna2	inside	8395	1035.2	1241.9	1540.7	0.264063369	0.029996379	0.309959148	0.00483026	ephrin A2 [Source:MGI Symbol;Acc:MGI:102707]
chr10	80200244	80200453	3.837072062	4.48197173	4.391218186	-0.644899668	0.311861866	-0.092663561	0.910195728	-0.728714375	0.243306168	Efna2	downstream	20865	1035.2	1241.9	1540.7	0.264063369	0.029996379	0.309959148	0.00483026	ephrin A2 [Source:MGI Symbol;Acc:MGI:102707]
chr10	80182439	80182614	5.303950006	4.972837913	4.6949203	0.331112093	0.314349454	0.095456958	0.744959823	0.43457593	0.177599212	Efna2	inside	3043	1035.2	1241.9	1540.7	0.264063369	0.029996379	0.309959148	0.00483026	ephrin A2 [Source:MGI Symbol;Acc:MGI:102707]
chr10	80184730	80184973	5.689518016	5.62637873	5.788560284	0.063139286	0.881307357	-0.344819918	0.313042466	-0.273402895	0.37923606	Efna2	inside	5369	1035.2	1241.9	1540.7	0.264063369	0.029996379	0.309959148	0.00483026	ephrin A2 [Source:MGI Symbol;Acc:MGI:102707]
chr10	80127864	80128013	5.52477291	4.971770411	5.010935364	0.553002499	0.102610543	-0.221167711	0.510196163	0.339746868	0.348027313	Atp5d	upstream	-10695	5173.1	4716.5	5008.6	-0.132735826	0.439344835	0.086492945	0.573969931	"ATP synthase, H+ transporting, mitochondrial F1 complex, delta subunit [Source:MGI Symbol;Acc:MGI:1913293]"
chr10	80132741	80132843	4.562738714	3.545665532	3.366478931	1.017073181	0.015212254	-0.002491783	0.941618611	1.02193949	0.013834147	Atp5d	upstream	-5841	5173.1	4716.5	5008.6	-0.132735826	0.439344835	0.086492945	0.573969931	"ATP synthase, H+ transporting, mitochondrial F1 complex, delta subunit [Source:MGI Symbol;Acc:MGI:1913293]"
chr10	80128370	80128498	7.310487393	7.466295405	7.249520059	-0.155808012	0.591939975	0.034804947	0.907003889	-0.113229211	0.743253264	Atp5d	upstream	-10199	5173.1	4716.5	5008.6	-0.132735826	0.439344835	0.086492945	0.573969931	"ATP synthase, H+ transporting, mitochondrial F1 complex, delta subunit [Source:MGI Symbol;Acc:MGI:1913293]"
chr7	17024805	17024983	4.949619939	4.77866925	4.570449808	0.170950689	0.604937798	0.02678218	0.984459432	0.204721347	0.573427196	Ppp5c	inside	3030	3823.7	3332.5	3100.6	-0.198487751	0.038493238	-0.103743267	0.279447206	"protein phosphatase 5, catalytic subunit [Source:MGI Symbol;Acc:MGI:102666]"
chr7	17035883	17035994	4.105573816	5.073966898	4.696197257	-0.968393082	0.009554832	0.195182089	0.530749239	-0.764382242	0.070077423	Ppp5c	upstream	-8014	3823.7	3332.5	3100.6	-0.198487751	0.038493238	-0.103743267	0.279447206	"protein phosphatase 5, catalytic subunit [Source:MGI Symbol;Acc:MGI:102666]"
chr7	17010522	17010635	3.725165588	4.539906876	2.625229167	-0.814741287	0.064784414	1.731326307	0.001013604	0.925415143	0.063840539	Ppp5c	inside	17346	3823.7	3332.5	3100.6	-0.198487751	0.038493238	-0.103743267	0.279447206	"protein phosphatase 5, catalytic subunit [Source:MGI Symbol;Acc:MGI:102666]"
chr7	17038987	17039202	4.880697143	5.275538372	4.222476394	-0.394841229	0.329419604	0.871597612	0.01973351	0.483218066	0.213344927	Ppp5c	upstream	-11170	3823.7	3332.5	3100.6	-0.198487751	0.038493238	-0.103743267	0.279447206	"protein phosphatase 5, catalytic subunit [Source:MGI Symbol;Acc:MGI:102666]"
chr7	17044373	17044501	7.129101396	7.133044976	7.16574935	-0.003943581	0.99907827	-0.213820214	0.608305381	-0.212094967	0.609938925	Ppp5c	upstream	-16513	3823.7	3332.5	3100.6	-0.198487751	0.038493238	-0.103743267	0.279447206	"protein phosphatase 5, catalytic subunit [Source:MGI Symbol;Acc:MGI:102666]"
chr7	17021562	17021710	4.164576461	4.722821469	4.568759624	-0.558245008	0.206223613	-0.029803558	0.959563128	-0.578789521	0.152501929	Ppp5c	inside	6288	3823.7	3332.5	3100.6	-0.198487751	0.038493238	-0.103743267	0.279447206	"protein phosphatase 5, catalytic subunit [Source:MGI Symbol;Acc:MGI:102666]"
chr7	17044864	17045012	5.10747929	5.123378425	5.160935813	-0.015899135	0.92803407	-0.220765181	0.519730616	-0.22818496	0.442043992	Ppp5c	upstream	-17014	3823.7	3332.5	3100.6	-0.198487751	0.038493238	-0.103743267	0.279447206	"protein phosphatase 5, catalytic subunit [Source:MGI Symbol;Acc:MGI:102666]"
chr9	45974215	45974364	5.481377172	5.424207992	5.105758439	0.057169179	0.869956102	0.135408276	0.686580476	0.200878518	0.531647395	Pafah1b2	inside	10581	9555.2	11291.5	15623.1	0.240968602	0.002994691	0.467988043	1.92E-10	"platelet-activating factor acetylhydrolase, isoform 1b, subunit 2 [Source:MGI Symbol;Acc:MGI:108415]"
chr1	39461935	39462058	4.423716187	3.85150636	2.849732368	0.572209827	0.159639052	0.820715171	0.118770971	1.401050758	0.003981858	Tbc1d8	inside	16751	676	845.7	1371.5	0.321015739	0.008532043	0.69785207	5.73E-11	"TBC1 domain family, member 8 [Source:MGI Symbol;Acc:MGI:1927225]"
chr1	39437091	39437250	5.731903394	5.596465734	5.581894096	0.135437661	0.74806165	-0.167435433	0.635134489	-0.023962067	0.904351642	Tbc1d8	inside	41577	676	845.7	1371.5	0.321015739	0.008532043	0.69785207	5.73E-11	"TBC1 domain family, member 8 [Source:MGI Symbol;Acc:MGI:1927225]"
chr1	39453977	39454176	5.126597591	5.703886972	4.658346541	-0.577289381	0.055745057	0.862973477	0.006469542	0.294099995	0.351715775	Tbc1d8	inside	24671	676	845.7	1371.5	0.321015739	0.008532043	0.69785207	5.73E-11	"TBC1 domain family, member 8 [Source:MGI Symbol;Acc:MGI:1927225]"
chr1	39497715	39497838	6.847963462	6.724270846	6.721945514	0.123692616	0.611305622	-0.179857742	0.471968645	-0.047984706	0.84076892	Tbc1d8	upstream	-19029	676	845.7	1371.5	0.321015739	0.008532043	0.69785207	5.73E-11	"TBC1 domain family, member 8 [Source:MGI Symbol;Acc:MGI:1927225]"
chr1	39450129	39450243	4.959865946	4.899416814	4.880762148	0.060449132	0.892902073	-0.164694186	0.683938449	-0.094147304	0.789724338	Tbc1d8	inside	28561	676	845.7	1371.5	0.321015739	0.008532043	0.69785207	5.73E-11	"TBC1 domain family, member 8 [Source:MGI Symbol;Acc:MGI:1927225]"
chr1	39425610	39425790	6.132310986	6.125724609	6.071080026	0.006586377	0.958853931	-0.127977757	0.700852783	-0.112334762	0.717864225	Tbc1d8	inside	53047	676	845.7	1371.5	0.321015739	0.008532043	0.69785207	5.73E-11	"TBC1 domain family, member 8 [Source:MGI Symbol;Acc:MGI:1927225]"
chr1	39455365	39455504	4.696101934	4.893549074	3.809242518	-0.19744714	0.55191543	0.901976198	0.01650513	0.712365011	0.059994827	Tbc1d8	inside	23313	676	845.7	1371.5	0.321015739	0.008532043	0.69785207	5.73E-11	"TBC1 domain family, member 8 [Source:MGI Symbol;Acc:MGI:1927225]"
chr1	39455767	39455931	4.988326406	4.278988264	4.345431729	0.709338142	0.052235323	-0.248835918	0.53964879	0.46778294	0.289980823	Tbc1d8	inside	22898	676	845.7	1371.5	0.321015739	0.008532043	0.69785207	5.73E-11	"TBC1 domain family, member 8 [Source:MGI Symbol;Acc:MGI:1927225]"
chr1	39449268	39449389	6.008697324	6.034430769	5.918290866	-0.025733445	0.948108573	-0.065580878	0.804332436	-0.083688395	0.759359312	Tbc1d8	inside	29419	676	845.7	1371.5	0.321015739	0.008532043	0.69785207	5.73E-11	"TBC1 domain family, member 8 [Source:MGI Symbol;Acc:MGI:1927225]"
chr1	39532709	39532846	4.538781979	3.934894282	4.77784863	0.603887697	0.231721022	-1.025583035	0.006976154	-0.412592481	0.286868565	D1Bwg0212e	upstream	-2215	1690	1546.3	1613.5	-0.128130561	0.335788662	0.060695984	0.629298003	"DNA segment, Chr 1, Brigham & Womenprimes Genetics 0212 expressed [Source:MGI Symbol;Acc:MGI:106580]"
chr5	8038606	8038734	4.756364724	4.533823225	4.027077055	0.222541499	0.639205004	0.323949283	0.462875438	0.553727023	0.184067331	Sri	upstream	-7409	970.9	555.8	648.4	-0.802006522	1.58E-12	0.222404723	0.073245129	sorcin [Source:MGI Symbol;Acc:MGI:98419]
chr6	121087183	121087303	4.766401555	5.448360302	3.530548843	-0.681958747	0.079475706	1.736266278	8.52E-05	1.060411893	0.017776019	Mical3	upstream	-5634	667.2	883.9	2285.5	0.405434153	0.000292017	1.369773857	2.77E-44	"microtubule associated monoxygenase, calponin and LIM domain containing 3 [Source:MGI Symbol;Acc:MGI:2442733]"
chr6	121080502	121080631	5.278692251	5.184421642	4.695723227	0.094270609	0.827011736	0.306576735	0.351127722	0.409514355	0.274083355	Mical3	inside	1043	667.2	883.9	2285.5	0.405434153	0.000292017	1.369773857	2.77E-44	"microtubule associated monoxygenase, calponin and LIM domain containing 3 [Source:MGI Symbol;Acc:MGI:2442733]"
chr6	121104334	121104482	4.726174833	4.641369676	4.004759525	0.084805158	0.785651951	0.455315931	0.302355725	0.54725319	0.186276368	Mical3	upstream	-22799	667.2	883.9	2285.5	0.405434153	0.000292017	1.369773857	2.77E-44	"microtubule associated monoxygenase, calponin and LIM domain containing 3 [Source:MGI Symbol;Acc:MGI:2442733]"
chr6	121107098	121107201	4.994901067	5.389649009	4.83276583	-0.394747941	0.213059334	0.374579687	0.294767589	-0.010798296	0.999141566	Mical3	upstream	-25541	667.2	883.9	2285.5	0.405434153	0.000292017	1.369773857	2.77E-44	"microtubule associated monoxygenase, calponin and LIM domain containing 3 [Source:MGI Symbol;Acc:MGI:2442733]"
chr6	121079517	121079662	6.848307811	6.819403431	6.378033172	0.02890438	0.913800529	0.259014697	0.338257327	0.296059328	0.313077376	Mical3	inside	2019	667.2	883.9	2285.5	0.405434153	0.000292017	1.369773857	2.77E-44	"microtubule associated monoxygenase, calponin and LIM domain containing 3 [Source:MGI Symbol;Acc:MGI:2442733]"
chr6	121114050	121114208	4.505100064	4.898921253	4.325813785	-0.393821189	0.406376928	0.391757228	0.421042795	0.005383243	0.997139889	Mical3	upstream	-32520	667.2	883.9	2285.5	0.405434153	0.000292017	1.369773857	2.77E-44	"microtubule associated monoxygenase, calponin and LIM domain containing 3 [Source:MGI Symbol;Acc:MGI:2442733]"
chr7	44992344	44992520	5.056534528	5.020164067	4.644252963	0.036370461	0.865568183	0.193385238	0.702867346	0.235612125	0.625903046	Irf3	upstream	-5217	2408.3	2506.4	1852.4	0.056854317	0.620123553	-0.435613151	2.39E-08	interferon regulatory factor 3 [Source:MGI Symbol;Acc:MGI:1859179]
chr7	45007367	45007600	7.603372439	7.502854807	7.413195521	0.100517632	0.846340935	-0.091289784	0.870659007	0.013432292	0.978142533	Bcl2l12	upstream	-8772	1948.3	1360.4	76.6	-0.517706648	0.002529874	-4.132226727	1.48E-118	BCL2-like 12 (proline rich) [Source:MGI Symbol;Acc:MGI:1922986]
chr7	45000520	45000659	6.155211543	6.285300285	6.010394221	-0.130088742	0.609902045	0.092490191	0.803188002	-0.030477633	0.907482721	Bcl2l12	upstream	-1878	1948.3	1360.4	76.6	-0.517706648	0.002529874	-4.132226727	1.48E-118	BCL2-like 12 (proline rich) [Source:MGI Symbol;Acc:MGI:1922986]
chr17	55898600	55898753	4.711301804	4.448104987	3.947778363	0.263196817	0.476357114	0.317990619	0.446317917	0.59051786	0.179624737	Zfp959	downstream	6491	321.3	367.7	347.3	0.192182803	0.281872453	-0.083964675	0.623774743	zinc finger protein 959 [Source:MGI Symbol;Acc:MGI:2385058]
chr17	55950630	55950823	4.95559938	4.521879757	4.929735974	0.433719623	0.275853344	-0.591523096	0.198523965	-0.149301657	0.718791564	Ebi3	upstream	-1898	15.3	17.6	28.2	0.186849217	0.796757393	0.662342538	0.165168342	Epstein-Barr virus induced gene 3 [Source:MGI Symbol;Acc:MGI:1354171]
chr10	58415010	58415153	5.654070546	5.697806448	5.384127939	-0.043735902	0.940937163	0.132418838	0.764693295	0.096118286	0.769161583	Ranbp2	upstream	-31771	10622.3	11083.5	8805.8	0.061345906	0.709365905	-0.331385644	0.002796569	RAN binding protein 2 [Source:MGI Symbol;Acc:MGI:894323]
chr10	58471198	58471298	3.846377971	4.457782802	3.415540355	-0.611404832	0.231328634	0.858532863	0.064658177	0.258514436	0.710490676	Ranbp2	inside	24395	10622.3	11083.5	8805.8	0.061345906	0.709365905	-0.331385644	0.002796569	RAN binding protein 2 [Source:MGI Symbol;Acc:MGI:894323]
chr10	58408203	58408330	3.929062216	4.498522176	3.508018333	-0.56945996	0.240112751	0.80692229	0.105525626	0.246802001	0.666921759	Ranbp2	upstream	-38587	10622.3	11083.5	8805.8	0.061345906	0.709365905	-0.331385644	0.002796569	RAN binding protein 2 [Source:MGI Symbol;Acc:MGI:894323]
chr10	58616953	58617081	5.974061606	6.002221771	5.973289283	-0.028160165	0.90538585	-0.153016179	0.589653962	-0.172835663	0.553232612	Edar	inside	58637	33.7	23.4	4.2	-0.493228252	0.503791931	-2.288515949	0.000345463	ectodysplasin-A receptor [Source:MGI Symbol;Acc:MGI:1343498]
chr10	58597185	58597324	6.043311395	5.990914564	5.973680359	0.052396831	0.871732491	-0.164871357	0.590085589	-0.103864246	0.726076196	Edar	downstream	78400	33.7	23.4	4.2	-0.493228252	0.503791931	-2.288515949	0.000345463	ectodysplasin-A receptor [Source:MGI Symbol;Acc:MGI:1343498]
chr10	58659041	58659197	5.204566664	4.673081166	4.885669146	0.531485498	0.16844948	-0.393520319	0.362194385	0.143464243	0.756901732	Edar	inside	16535	33.7	23.4	4.2	-0.493228252	0.503791931	-2.288515949	0.000345463	ectodysplasin-A receptor [Source:MGI Symbol;Acc:MGI:1343498]
chr10	58666160	58666297	5.23396986	5.624115427	5.384422112	-0.390145567	0.244813565	0.057290792	0.823372319	-0.324311303	0.391904517	Edar	inside	9426	33.7	23.4	4.2	-0.493228252	0.503791931	-2.288515949	0.000345463	ectodysplasin-A receptor [Source:MGI Symbol;Acc:MGI:1343498]
chr10	58628418	58628545	7.50120885	7.492757487	7.339166734	0.008451364	0.997078839	-0.028609866	0.930753815	-0.011504027	0.963441302	Edar	inside	47172	33.7	23.4	4.2	-0.493228252	0.503791931	-2.288515949	0.000345463	ectodysplasin-A receptor [Source:MGI Symbol;Acc:MGI:1343498]
chr16	20513668	20513806	4.24435381	4.756942413	4.99973501	-0.512588603	0.244435311	-0.426234832	0.281023035	-0.929239908	0.022785669	Dvl3	upstream	-3246	6616.2	9363.3	7945.8	0.500579211	2.84E-06	-0.236534172	0.030637328	"dishevelled 3, dsh homolog (Drosophila) [Source:MGI Symbol;Acc:MGI:108100]"
chr16	20508925	20509120	4.479635044	4.445711692	4.030499356	0.033923352	0.961948753	0.231316748	0.583467399	0.274580892	0.534181634	Dvl3	upstream	-7961	6616.2	9363.3	7945.8	0.500579211	2.84E-06	-0.236534172	0.030637328	"dishevelled 3, dsh homolog (Drosophila) [Source:MGI Symbol;Acc:MGI:108100]"
chr16	20552415	20552560	3.654149679	4.540875823	4.255639982	-0.886726143	0.043210259	0.103927954	0.85484402	-0.776970508	0.091966779	Abcf3	inside	3910	2464.2	2405.3	2521.9	-0.034889873	0.791558527	0.067886879	0.491527318	"ATP-binding cassette, sub-family F (GCN20), member 3 [Source:MGI Symbol;Acc:MGI:1351656]"
chr16	20558232	20558405	4.406812219	4.292533086	4.872257587	0.114279133	0.69275673	-0.762079551	0.077988864	-0.638611362	0.141193017	Abcf3	inside	9740	2464.2	2405.3	2521.9	-0.034889873	0.791558527	0.067886879	0.491527318	"ATP-binding cassette, sub-family F (GCN20), member 3 [Source:MGI Symbol;Acc:MGI:1351656]"
chr16	20502466	20502676	5.685545842	5.13030671	5.235453458	0.555239132	0.108506143	-0.28754758	0.429463393	0.275425571	0.42692498	Eif2b5	inside	3753	2810.8	2954.1	3360.3	0.072175467	0.561492975	0.185555438	0.045099984	"eukaryotic translation initiation factor 2B, subunit 5 epsilon [Source:MGI Symbol;Acc:MGI:2446176]"
chr16	20504984	20505116	4.772659817	5.072971687	4.718046823	-0.30031187	0.376007055	0.172764144	0.667736579	-0.120162694	0.734744062	Eif2b5	inside	6232	2810.8	2954.1	3360.3	0.072175467	0.561492975	0.185555438	0.045099984	"eukaryotic translation initiation factor 2B, subunit 5 epsilon [Source:MGI Symbol;Acc:MGI:2446176]"
chr16	20501181	20501296	5.960814529	5.432419059	5.374019467	0.528395469	0.170139493	-0.123829201	0.749250227	0.414150347	0.338351655	Eif2b5	inside	2420	2810.8	2954.1	3360.3	0.072175467	0.561492975	0.185555438	0.045099984	"eukaryotic translation initiation factor 2B, subunit 5 epsilon [Source:MGI Symbol;Acc:MGI:2446176]"
chr7	45806549	45806684	6.716726993	6.614041797	6.569473833	0.102685196	0.760399737	-0.137749858	0.674750351	-0.026519275	0.917664153	Cyth2	overlapEnd	7965	2980.1	4879.6	7481.6	0.711132416	1.79E-16	0.615871748	2.60E-13	cytohesin 2 [Source:MGI Symbol;Acc:MGI:1334255]
chr7	45818103	45818293	5.715705067	5.159022906	5.013468202	0.55668216	0.073101656	-0.037092261	0.943435563	0.528749205	0.107838948	Cyth2	upstream	-3617	2980.1	4879.6	7481.6	0.711132416	1.79E-16	0.615871748	2.60E-13	cytohesin 2 [Source:MGI Symbol;Acc:MGI:1334255]
chr7	45701744	45701873	3.971591987	3.373945105	3.71937203	0.597646882	0.231237477	-0.526268988	0.302211668	0.075774869	0.915810318	Car11	inside	1964	79.4	162.2	1646.4	1.02292632	5.12E-05	3.321651581	2.11E-54	carbonic anhydrase 11 [Source:MGI Symbol;Acc:MGI:1336193]
chr17	69820527	69820645	5.982724745	5.919482766	5.868356809	0.063241979	0.812424552	-0.13111166	0.65335654	-0.059500396	0.855421588	Dlgap1	upstream	-148488	254.2	160.6	2376.7	-0.648096744	0.013729624	3.856393699	1.64E-67	"discs, large (Drosophila) homolog-associated protein 1 [Source:MGI Symbol;Acc:MGI:1346065]"
chr17	69875096	69875224	5.067591874	5.787181453	5.701977141	-0.719589579	0.04164471	-0.097132497	0.796446695	-0.807961975	0.041269448	Dlgap1	upstream	-93914	254.2	160.6	2376.7	-0.648096744	0.013729624	3.856393699	1.64E-67	"discs, large (Drosophila) homolog-associated protein 1 [Source:MGI Symbol;Acc:MGI:1346065]"
chr17	70318032	70318160	4.318129004	4.153073236	4.677082224	0.165055767	0.614759825	-0.705377495	0.077989157	-0.532542573	0.17518807	Dlgap1	inside	349022	254.2	160.6	2376.7	-0.648096744	0.013729624	3.856393699	1.64E-67	"discs, large (Drosophila) homolog-associated protein 1 [Source:MGI Symbol;Acc:MGI:1346065]"
chr17	70081598	70081725	4.538913473	5.216402106	5.010818408	-0.677488633	0.077269664	0.023840852	0.983850768	-0.64617899	0.053792457	Dlgap1	inside	112588	254.2	160.6	2376.7	-0.648096744	0.013729624	3.856393699	1.64E-67	"discs, large (Drosophila) homolog-associated protein 1 [Source:MGI Symbol;Acc:MGI:1346065]"
chr17	69911582	69911726	4.718898381	4.908743962	4.986856846	-0.189845581	0.519207899	-0.260511935	0.497065935	-0.441330585	0.248103164	Dlgap1	upstream	-57420	254.2	160.6	2376.7	-0.648096744	0.013729624	3.856393699	1.64E-67	"discs, large (Drosophila) homolog-associated protein 1 [Source:MGI Symbol;Acc:MGI:1346065]"
chr17	70319366	70319476	3.970137217	4.474465603	4.169149669	-0.504328385	0.208501259	0.124157434	0.7926706	-0.374019484	0.333031173	Dlgap1	inside	350347	254.2	160.6	2376.7	-0.648096744	0.013729624	3.856393699	1.64E-67	"discs, large (Drosophila) homolog-associated protein 1 [Source:MGI Symbol;Acc:MGI:1346065]"
chr17	70201855	70201974	3.963056056	4.270525874	4.30803577	-0.307469819	0.521803571	-0.221537859	0.698982182	-0.518335816	0.282955653	Dlgap1	inside	232840	254.2	160.6	2376.7	-0.648096744	0.013729624	3.856393699	1.64E-67	"discs, large (Drosophila) homolog-associated protein 1 [Source:MGI Symbol;Acc:MGI:1346065]"
chr17	70356541	70356662	4.738376849	5.099479295	4.880105798	-0.361102446	0.318360343	0.036776471	0.921459489	-0.31420016	0.463203243	Dlgap1	inside	387528	254.2	160.6	2376.7	-0.648096744	0.013729624	3.856393699	1.64E-67	"discs, large (Drosophila) homolog-associated protein 1 [Source:MGI Symbol;Acc:MGI:1346065]"
chr17	69798567	69798714	5.538650151	5.548526927	5.319091607	-0.009876776	0.984932168	0.046987362	0.837220732	0.0452423	0.83554457	Dlgap1	upstream	-170434	254.2	160.6	2376.7	-0.648096744	0.013729624	3.856393699	1.64E-67	"discs, large (Drosophila) homolog-associated protein 1 [Source:MGI Symbol;Acc:MGI:1346065]"
chr17	70135793	70135921	4.788913721	5.124983676	5.385006357	-0.336069956	0.270712342	-0.442102183	0.158336482	-0.770286751	0.013541323	Dlgap1	inside	166783	254.2	160.6	2376.7	-0.648096744	0.013729624	3.856393699	1.64E-67	"discs, large (Drosophila) homolog-associated protein 1 [Source:MGI Symbol;Acc:MGI:1346065]"
chr17	70337652	70337777	5.047669895	4.933799504	4.548174646	0.11387039	0.72186384	0.2033656	0.531417405	0.324989747	0.331311647	Dlgap1	inside	368640	254.2	160.6	2376.7	-0.648096744	0.013729624	3.856393699	1.64E-67	"discs, large (Drosophila) homolog-associated protein 1 [Source:MGI Symbol;Acc:MGI:1346065]"
chr2	153088533	153088651	4.77346014	4.241509311	4.195961006	0.53195083	0.156542603	-0.136774846	0.761313572	0.404141968	0.297969391	Hck	upstream	-19877	7.5	6.1	4.5	-0.262349427	0.840122976	-0.398296779	0.698199935	hemopoietic cell kinase [Source:MGI Symbol;Acc:MGI:96052]
chr9	20997366	20997511	3.868059496	3.756396743	4.115988116	0.111662753	0.801316234	-0.540941218	0.424629479	-0.419981302	0.522536327	Mrpl4	upstream	-5300	1347.7	1499.8	1489.2	0.153629604	0.106369732	-0.01031487	0.923863575	mitochondrial ribosomal protein L4 [Source:MGI Symbol;Acc:MGI:2137210]
chr9	21240225	21240377	4.696101934	4.694357371	4.488556952	0.001744563	0.936035748	0.023282802	0.962105516	0.032690808	0.971709193	Keap1	upstream	-969	2986.4	2656.1	3846.5	-0.168764283	0.149245527	0.533749414	2.07E-08	kelch-like ECH-associated protein 1 [Source:MGI Symbol;Acc:MGI:1858732]
chr8	111251725	111251888	4.450123542	4.522368042	4.158254697	-0.0722445	0.92041773	0.181682862	0.59539901	0.118020175	0.665591479	Glg1	inside	7410	12353.8	13419.6	14541.5	0.119386285	0.288520154	0.11573698	0.242481882	golgi apparatus protein 1 [Source:MGI Symbol;Acc:MGI:104967]
chr8	111278905	111279107	4.717771396	5.022801739	5.005126729	-0.305030343	0.470433279	-0.16415325	0.587705123	-0.461862894	0.251737924	Glg1	upstream	-19790	12353.8	13419.6	14541.5	0.119386285	0.288520154	0.11573698	0.242481882	golgi apparatus protein 1 [Source:MGI Symbol;Acc:MGI:104967]
chr10	80549790	80549903	5.649055423	5.051475806	5.287316166	0.597579618	0.090398162	-0.4180508	0.190244584	0.1878401	0.60628446	Atp8b3	upstream	-10722	23.4	19.2	14.9	-0.278767942	0.724952757	-0.365972367	0.569843598	"ATPase, class I, type 8B, member 3 [Source:MGI Symbol;Acc:MGI:1914581]"
chr10	80542647	80542797	6.444179118	6.411507064	6.242186465	0.032672054	0.937878391	-0.011443902	0.980510462	0.02584683	0.949773156	Atp8b3	upstream	-3598	23.4	19.2	14.9	-0.278767942	0.724952757	-0.365972367	0.569843598	"ATPase, class I, type 8B, member 3 [Source:MGI Symbol;Acc:MGI:1914581]"
chr10	80547753	80547876	6.614838294	6.597431301	6.6945029	0.017406994	0.959138766	-0.277770464	0.579987165	-0.255599167	0.577146234	Atp8b3	upstream	-8690	23.4	19.2	14.9	-0.278767942	0.724952757	-0.365972367	0.569843598	"ATPase, class I, type 8B, member 3 [Source:MGI Symbol;Acc:MGI:1914581]"
chr10	80548531	80548691	5.755789877	6.012296505	5.822077646	-0.256506627	0.608329217	0.009530876	0.982697096	-0.242130766	0.632649974	Atp8b3	upstream	-9487	23.4	19.2	14.9	-0.278767942	0.724952757	-0.365972367	0.569843598	"ATPase, class I, type 8B, member 3 [Source:MGI Symbol;Acc:MGI:1914581]"
chr10	80523433	80523589	5.72944658	5.447506653	5.629560274	0.281939927	0.378392156	-0.363462416	0.310825532	-0.073897246	0.828606197	Atp8b3	inside	15613	23.4	19.2	14.9	-0.278767942	0.724952757	-0.365972367	0.569843598	"ATPase, class I, type 8B, member 3 [Source:MGI Symbol;Acc:MGI:1914581]"
chr10	80525737	80525853	7.038871089	7.032555107	7.000066566	0.006315982	0.975301141	-0.149580948	0.521853059	-0.135229832	0.560096564	Atp8b3	inside	13329	23.4	19.2	14.9	-0.278767942	0.724952757	-0.365972367	0.569843598	"ATPase, class I, type 8B, member 3 [Source:MGI Symbol;Acc:MGI:1914581]"
chr10	80645384	80645539	5.177493192	5.361230932	5.504024296	-0.183737739	0.651811118	-0.325573739	0.307070573	-0.501216013	0.199071156	Btbd2	inside	11609	3670.9	3005.6	3701.1	-0.288451828	0.002893925	0.299990468	0.001018851	BTB (POZ) domain containing 2 [Source:MGI Symbol;Acc:MGI:1933831]
chr10	80640495	80640684	6.931036865	6.949938172	7.112927867	-0.018901307	0.977349164	-0.344412185	0.505965827	-0.358689925	0.529356479	Btbd2	downstream	16481	3670.9	3005.6	3701.1	-0.288451828	0.002893925	0.299990468	0.001018851	BTB (POZ) domain containing 2 [Source:MGI Symbol;Acc:MGI:1933831]
chr10	80646343	80646474	4.74430095	4.838038274	5.00545829	-0.093737325	0.745839526	-0.349399272	0.437566483	-0.434855654	0.216662356	Btbd2	inside	10663	3670.9	3005.6	3701.1	-0.288451828	0.002893925	0.299990468	0.001018851	BTB (POZ) domain containing 2 [Source:MGI Symbol;Acc:MGI:1933831]
chr10	80629108	80629248	4.002308267	2.893185059	2.260674013	1.109123208	0.026799376	0.451849653	0.447172445	1.565744867	0.002455799	Csnk1g2	inside	6397	5584.9	5371.8	4728.1	-0.056023384	0.64825515	-0.183798361	0.036352873	"casein kinase 1, gamma 2 [Source:MGI Symbol;Acc:MGI:1920014]"
chr10	80632428	80632540	4.531042682	3.94241969	3.738324988	0.588622992	0.165070226	0.021658455	0.918276227	0.618221294	0.151495233	Csnk1g2	inside	9703	5584.9	5371.8	4728.1	-0.056023384	0.64825515	-0.183798361	0.036352873	"casein kinase 1, gamma 2 [Source:MGI Symbol;Acc:MGI:1920014]"
chr10	80630211	80630382	5.552750947	5.510909011	5.142869492	0.041841936	0.899318366	0.185694201	0.589046963	0.234990475	0.484215576	Csnk1g2	inside	7515	5584.9	5371.8	4728.1	-0.056023384	0.64825515	-0.183798361	0.036352873	"casein kinase 1, gamma 2 [Source:MGI Symbol;Acc:MGI:1920014]"
chr10	80638978	80639131	7.147276162	7.339336522	7.112035084	-0.19206036	0.490566252	0.044277332	0.867693307	-0.138879925	0.574755069	Csnk1g2	inside	16273	5584.9	5371.8	4728.1	-0.056023384	0.64825515	-0.183798361	0.036352873	"casein kinase 1, gamma 2 [Source:MGI Symbol;Acc:MGI:1920014]"
chr10	80697553	80697686	5.847085078	5.610772064	5.433133792	0.236313014	0.459562414	-0.005309721	0.990988635	0.239843986	0.433313645	Mob3a	inside	4200	1564	1520.9	2587.6	-0.039255884	0.83749931	0.764996463	1.71E-11	MOB kinase activator 3A [Source:MGI Symbol;Acc:MGI:3050117]
chr10	80693874	80693992	4.931935577	5.149513529	4.51459808	-0.217577952	0.456519714	0.452407217	0.207753405	0.242450227	0.54504245	Mob3a	inside	7887	1564	1520.9	2587.6	-0.039255884	0.83749931	0.764996463	1.71E-11	MOB kinase activator 3A [Source:MGI Symbol;Acc:MGI:3050117]
chr15	98644951	98645078	6.610034049	6.538112081	6.149507745	0.071921968	0.750721564	0.206633095	0.547857885	0.285735883	0.386400175	Cacnb3	downstream	12793	2578.3	4339.9	17029	0.749493231	2.68E-13	1.969685981	2.47E-91	"calcium channel, voltage-dependent, beta 3 subunit [Source:MGI Symbol;Acc:MGI:103307]"
chr15	98642361	98642535	6.259992889	5.854463873	5.771666995	0.405529016	0.155856043	-0.098828874	0.736862285	0.313666869	0.309136353	Cacnb3	inside	10227	2578.3	4339.9	17029	0.749493231	2.68E-13	1.969685981	2.47E-91	"calcium channel, voltage-dependent, beta 3 subunit [Source:MGI Symbol;Acc:MGI:103307]"
chr15	98641668	98641792	6.400996866	6.546219485	6.458889674	-0.145222619	0.603800771	-0.094787086	0.736488621	-0.232126588	0.440576311	Cacnb3	inside	9509	2578.3	4339.9	17029	0.749493231	2.68E-13	1.969685981	2.47E-91	"calcium channel, voltage-dependent, beta 3 subunit [Source:MGI Symbol;Acc:MGI:103307]"
chr15	98711112	98711283	4.716801883	4.556294066	4.133407837	0.160507817	0.663204209	0.239929897	0.553896418	0.408863233	0.28966527	Ccdc65	inside	2990	10.5	12.4	32.9	0.215332188	0.800414574	1.36096989	0.00766574	coiled-coil domain containing 65 [Source:MGI Symbol;Acc:MGI:2146001]
chr15	98724147	98724302	4.649709243	4.69924361	4.197961816	-0.049534367	0.913748911	0.319615285	0.411902444	0.276449102	0.502020656	Fkbp11	downstream	3974	35.7	25.7	32.8	-0.473266893	0.28277059	0.355601456	0.379165555	FK506 binding protein 11 [Source:MGI Symbol;Acc:MGI:1913370]
chr15	98732975	98733134	4.055865878	3.659587067	2.731755255	0.396278812	0.4175004	0.743201953	0.178188178	1.14994302	0.014459512	Fkbp11	upstream	-4856	35.7	25.7	32.8	-0.473266893	0.28277059	0.355601456	0.379165555	FK506 binding protein 11 [Source:MGI Symbol;Acc:MGI:1913370]
chr15	98720769	98720988	6.517414261	6.392936957	5.857147446	0.124477304	0.719077085	0.354577291	0.509958602	0.483367252	0.345158266	Fkbp11	downstream	7320	35.7	25.7	32.8	-0.473266893	0.28277059	0.355601456	0.379165555	FK506 binding protein 11 [Source:MGI Symbol;Acc:MGI:1913370]
chr15	98730495	98730625	5.310504449	5.239440645	5.132856946	0.071063804	0.85018544	-0.07581141	0.830659816	0.004195589	0.989042597	Fkbp11	upstream	-2362	35.7	25.7	32.8	-0.473266893	0.28277059	0.355601456	0.379165555	FK506 binding protein 11 [Source:MGI Symbol;Acc:MGI:1913370]
chr15	98648656	98648780	6.094658454	6.2703381	5.593041469	-0.175679646	0.50841324	0.49517223	0.144956507	0.326259813	0.337127198	Ddx23	inside	14171	8539.4	7989.4	5420.8	-0.095992459	0.400724243	-0.558913263	3.30E-11	DEAD (Asp-Glu-Ala-Asp) box polypeptide 23 [Source:MGI Symbol;Acc:MGI:1921601]
chr15	98667663	98667788	5.594914491	5.560799171	5.227736185	0.03411532	0.893006041	0.151187376	0.705983424	0.193121729	0.612119623	Ddx23	upstream	-4837	8539.4	7989.4	5420.8	-0.095992459	0.400724243	-0.558913263	3.30E-11	DEAD (Asp-Glu-Ala-Asp) box polypeptide 23 [Source:MGI Symbol;Acc:MGI:1921601]
chr15	98656575	98656746	6.580261885	6.681982977	6.419541795	-0.101721092	0.673289112	0.079873563	0.759773379	-0.013665969	0.933157364	Ddx23	inside	6229	8539.4	7989.4	5420.8	-0.095992459	0.400724243	-0.558913263	3.30E-11	DEAD (Asp-Glu-Ala-Asp) box polypeptide 23 [Source:MGI Symbol;Acc:MGI:1921601]
chr15	98650787	98650942	5.409236182	5.791088944	5.441108062	-0.381852762	0.30130951	0.168715642	0.64214942	-0.206199939	0.543931495	Ddx23	inside	12025	8539.4	7989.4	5420.8	-0.095992459	0.400724243	-0.558913263	3.30E-11	DEAD (Asp-Glu-Ala-Asp) box polypeptide 23 [Source:MGI Symbol;Acc:MGI:1921601]
chr15	98658197	98658348	6.341846275	6.000827696	5.757995131	0.341018578	0.25926998	0.060254448	0.82979911	0.409042207	0.182441144	Ddx23	inside	4617	8539.4	7989.4	5420.8	-0.095992459	0.400724243	-0.558913263	3.30E-11	DEAD (Asp-Glu-Ala-Asp) box polypeptide 23 [Source:MGI Symbol;Acc:MGI:1921601]
chr7	27550035	27550173	6.278519115	6.268067	6.341582692	0.010452114	0.970193334	-0.256257797	0.40049909	-0.237290567	0.427616711	Pld3	inside	3114	1101.6	1501.3	3555.1	0.447759893	0.000153416	1.241145479	1.99E-31	"phospholipase D family, member 3 [Source:MGI Symbol;Acc:MGI:1333782]"
chr7	27547226	27547344	7.205413028	7.122366016	7.182981805	0.083047013	0.760106384	-0.242994585	0.395775294	-0.150987332	0.609034825	Pld3	inside	5933	1101.6	1501.3	3555.1	0.447759893	0.000153416	1.241145479	1.99E-31	"phospholipase D family, member 3 [Source:MGI Symbol;Acc:MGI:1333782]"
chr7	25046150	25046331	6.863170495	6.662869304	6.375815822	0.200301191	0.565492562	0.105749361	0.773310956	0.31204704	0.386589137	Grik5	inside	26129	8178.8	7762.9	12165	-0.075427027	0.407894142	0.647701833	7.39E-23	"glutamate receptor, ionotropic, kainate 5 (gamma 2) [Source:MGI Symbol;Acc:MGI:95818]"
chr7	25060690	25060818	4.320520823	4.781515541	4.011042017	-0.460994718	0.382390572	0.589133288	0.126529888	0.13535706	0.708275111	Grik5	inside	11615	8178.8	7762.9	12165	-0.075427027	0.407894142	0.647701833	7.39E-23	"glutamate receptor, ionotropic, kainate 5 (gamma 2) [Source:MGI Symbol;Acc:MGI:95818]"
chr7	25074117	25074244	4.874088868	4.830077259	3.582451556	0.044011609	0.950152456	1.065846766	0.007200293	1.118103251	0.005063332	Grik5	upstream	-1811	8178.8	7762.9	12165	-0.075427027	0.407894142	0.647701833	7.39E-23	"glutamate receptor, ionotropic, kainate 5 (gamma 2) [Source:MGI Symbol;Acc:MGI:95818]"
chr7	25058938	25059062	5.315919136	5.65465409	5.112985741	-0.338734954	0.41287449	0.359480938	0.282218552	0.027559427	0.91726759	Grik5	inside	13369	8178.8	7762.9	12165	-0.075427027	0.407894142	0.647701833	7.39E-23	"glutamate receptor, ionotropic, kainate 5 (gamma 2) [Source:MGI Symbol;Acc:MGI:95818]"
chr7	25047470	25047593	5.213627624	4.362043311	2.607302587	0.851584313	0.024195093	1.571835409	0.001802679	2.433578364	6.37E-07	Grik5	inside	24837	8178.8	7762.9	12165	-0.075427027	0.407894142	0.647701833	7.39E-23	"glutamate receptor, ionotropic, kainate 5 (gamma 2) [Source:MGI Symbol;Acc:MGI:95818]"
chr7	25067545	25067709	4.336203389	4.748942427	3.815562178	-0.412739038	0.253847219	0.750740464	0.151722164	0.345583194	0.536512614	Grik5	inside	4742	8178.8	7762.9	12165	-0.075427027	0.407894142	0.647701833	7.39E-23	"glutamate receptor, ionotropic, kainate 5 (gamma 2) [Source:MGI Symbol;Acc:MGI:95818]"
chr7	25062879	25063022	5.036941439	4.442808739	4.609364256	0.5941327	0.086998151	-0.349026474	0.380520934	0.254060911	0.442938187	Grik5	inside	9419	8178.8	7762.9	12165	-0.075427027	0.407894142	0.647701833	7.39E-23	"glutamate receptor, ionotropic, kainate 5 (gamma 2) [Source:MGI Symbol;Acc:MGI:95818]"
chr7	24897572	24897711	4.930215381	5.031814292	5.044524954	-0.101598911	0.832263935	-0.19512319	0.547893311	-0.288339289	0.44327917	Cd79a	inside	260	33.9	16.6	10.7	-1.013882696	0.063551402	-0.61001637	0.299119105	CD79A antigen (immunoglobulin-associated alpha) [Source:MGI Symbol;Acc:MGI:101774]
chr7	24978805	24978932	4.615055947	4.878321244	4.366145449	-0.263265297	0.394273235	0.330097899	0.519138737	0.073443609	0.920410064	Rabac1	upstream	-6140	933.2	760.6	1582.1	-0.292266516	0.063251609	1.053581585	9.75E-16	Rab acceptor 1 (prenylated) [Source:MGI Symbol;Acc:MGI:1201692]
chr7	24988088	24988237	4.806133974	4.740475483	4.41252062	0.06565849	0.897813685	0.145294326	0.672349413	0.219916647	0.610758423	Rabac1	upstream	-15434	933.2	760.6	1582.1	-0.292266516	0.063251609	1.053581585	9.75E-16	Rab acceptor 1 (prenylated) [Source:MGI Symbol;Acc:MGI:1201692]
chr7	24981558	24981729	5.883889834	5.857547874	5.449724662	0.02634196	0.922357698	0.225658474	0.469170811	0.259837541	0.410647128	Rabac1	upstream	-8916	933.2	760.6	1582.1	-0.292266516	0.063251609	1.053581585	9.75E-16	Rab acceptor 1 (prenylated) [Source:MGI Symbol;Acc:MGI:1201692]
chr7	24978378	24978513	5.07459764	4.829549559	4.084566483	0.245048081	0.488410912	0.56201729	0.143216241	0.815277232	0.026065809	Rabac1	upstream	-5718	933.2	760.6	1582.1	-0.292266516	0.063251609	1.053581585	9.75E-16	Rab acceptor 1 (prenylated) [Source:MGI Symbol;Acc:MGI:1201692]
chr3	87529769	87529926	6.138935033	5.756879774	5.670143563	0.382055258	0.169502949	-0.095362138	0.752858818	0.293968956	0.386199448	Etv3	inside	4440	2330.1	2520.6	2070.2	0.112398538	0.332040517	-0.284059738	0.001946543	ets variant gene 3 [Source:MGI Symbol;Acc:MGI:1350926]
chr3	87527382	87527526	5.971448468	5.712217157	5.497696896	0.259231311	0.409143677	0.032950395	0.961923887	0.30008514	0.356602497	Etv3	inside	2046	2330.1	2520.6	2070.2	0.112398538	0.332040517	-0.284059738	0.001946543	ets variant gene 3 [Source:MGI Symbol;Acc:MGI:1350926]
chr3	87540346	87540461	5.223830962	5.08409634	4.854938432	0.139734622	0.646458505	0.046673592	0.874429884	0.194650517	0.540576098	Etv3	downstream	14996	2330.1	2520.6	2070.2	0.112398538	0.332040517	-0.284059738	0.001946543	ets variant gene 3 [Source:MGI Symbol;Acc:MGI:1350926]
chr3	87527986	87528143	5.492015967	5.752398716	5.324547049	-0.260382748	0.413815273	0.245004374	0.436220513	-0.006236056	0.955656066	Etv3	inside	2656	2330.1	2520.6	2070.2	0.112398538	0.332040517	-0.284059738	0.001946543	ets variant gene 3 [Source:MGI Symbol;Acc:MGI:1350926]
chr3	87546180	87546433	4.319290345	4.809920595	3.937208822	-0.49063025	0.295625116	0.690690348	0.102871462	0.206101314	0.614788985	Etv3	downstream	20898	2330.1	2520.6	2070.2	0.112398538	0.332040517	-0.284059738	0.001946543	ets variant gene 3 [Source:MGI Symbol;Acc:MGI:1350926]
chr3	87498573	87498701	6.75282616	6.621132721	6.613890459	0.131693439	0.659475392	-0.174967256	0.482378083	-0.034961891	0.875975163	Etv3	upstream	-26771	2330.1	2520.6	2070.2	0.112398538	0.332040517	-0.284059738	0.001946543	ets variant gene 3 [Source:MGI Symbol;Acc:MGI:1350926]
chr3	87515923	87516125	5.038127203	4.780969773	4.620388554	0.25715743	0.545331915	-0.021985989	0.929914078	0.24343188	0.639913843	Etv3	upstream	-9384	2330.1	2520.6	2070.2	0.112398538	0.332040517	-0.284059738	0.001946543	ets variant gene 3 [Source:MGI Symbol;Acc:MGI:1350926]
chr9	22026041	22026244	4.647879776	4.67045737	4.265852061	-0.022577594	0.990800176	0.224320512	0.683161126	0.206403688	0.630292966	Prkcsh	downstream	23106	4867.8	5086.4	4770.5	0.063303552	0.650203626	-0.092216042	0.40022049	protein kinase C substrate 80K-H [Source:MGI Symbol;Acc:MGI:107877]
chr9	22016549	22016657	4.483490467	4.987574537	4.689521588	-0.50408407	0.193706946	0.116713875	0.816057262	-0.380429227	0.275079189	Prkcsh	downstream	13567	4867.8	5086.4	4770.5	0.063303552	0.650203626	-0.092216042	0.40022049	protein kinase C substrate 80K-H [Source:MGI Symbol;Acc:MGI:107877]
chr9	22006560	22006704	4.803642834	4.943382488	4.739631544	-0.139739654	0.678023364	0.020973127	0.921898368	-0.108304067	0.818866167	Prkcsh	inside	3596	4867.8	5086.4	4770.5	0.063303552	0.650203626	-0.092216042	0.40022049	protein kinase C substrate 80K-H [Source:MGI Symbol;Acc:MGI:107877]
chr9	22018552	22018737	7.162045406	7.056715732	6.61972756	0.105329673	0.759526039	0.255674048	0.505488294	0.366500811	0.346132951	Prkcsh	downstream	15608	4867.8	5086.4	4770.5	0.063303552	0.650203626	-0.092216042	0.40022049	protein kinase C substrate 80K-H [Source:MGI Symbol;Acc:MGI:107877]
chr9	22031633	22031766	5.471211343	5.926777468	5.53739	-0.455566125	0.158520043	0.206901547	0.556785403	-0.240094611	0.414352942	Elavl3	inside	20323	7283.5	18530.3	56043.4	1.344381789	3.46E-24	1.592985218	1.16E-34	"ELAV (embryonic lethal, abnormal vision, Drosophila)-like 3 (Hu antigen C) [Source:MGI Symbol;Acc:MGI:109157]"
chr9	22031154	22031309	5.647110411	5.397089876	5.192726356	0.250020535	0.453142021	0.022463851	0.909543083	0.280848712	0.39498256	Elavl3	inside	20791	7283.5	18530.3	56043.4	1.344381789	3.46E-24	1.592985218	1.16E-34	"ELAV (embryonic lethal, abnormal vision, Drosophila)-like 3 (Hu antigen C) [Source:MGI Symbol;Acc:MGI:109157]"
chr9	22034138	22034276	5.302353159	5.769487647	4.881106734	-0.467134488	0.10718022	0.706463014	0.039076681	0.24747013	0.502720955	Elavl3	inside	17816	7283.5	18530.3	56043.4	1.344381789	3.46E-24	1.592985218	1.16E-34	"ELAV (embryonic lethal, abnormal vision, Drosophila)-like 3 (Hu antigen C) [Source:MGI Symbol;Acc:MGI:109157]"
chr9	22057614	22057756	4.603217861	4.446741013	3.985931983	0.156476848	0.675676209	0.279518656	0.53255763	0.442302963	0.298175101	Elavl3	upstream	-5662	7283.5	18530.3	56043.4	1.344381789	3.46E-24	1.592985218	1.16E-34	"ELAV (embryonic lethal, abnormal vision, Drosophila)-like 3 (Hu antigen C) [Source:MGI Symbol;Acc:MGI:109157]"
chr9	22055643	22055822	4.773778682	4.541036992	3.987471693	0.232741691	0.581871793	0.372619445	0.502619124	0.609935121	0.224175426	Elavl3	upstream	-3709	7283.5	18530.3	56043.4	1.344381789	3.46E-24	1.592985218	1.16E-34	"ELAV (embryonic lethal, abnormal vision, Drosophila)-like 3 (Hu antigen C) [Source:MGI Symbol;Acc:MGI:109157]"
chr9	22036666	22036831	4.266490732	3.581870848	3.440666969	0.684619883	0.340456526	-0.038825485	0.970990331	0.648333879	0.288593178	Elavl3	inside	15275	7283.5	18530.3	56043.4	1.344381789	3.46E-24	1.592985218	1.16E-34	"ELAV (embryonic lethal, abnormal vision, Drosophila)-like 3 (Hu antigen C) [Source:MGI Symbol;Acc:MGI:109157]"
chr4	108890460	108890711	4.270757404	4.166616393	3.514583559	0.104141012	0.819011496	0.47221856	0.466225674	0.581535716	0.19358074	Rab3b	inside	11522	88.7	109.6	551.9	0.306079123	0.155104724	2.327017152	4.26E-54	"RAB3B, member RAS oncogene family [Source:MGI Symbol;Acc:MGI:1917158]"
chr4	108902870	108903008	5.780450306	5.729642305	5.811787652	0.050808001	0.863367566	-0.265026979	0.496546498	-0.204695318	0.604735237	Rab3b	inside	23875	88.7	109.6	551.9	0.306079123	0.155104724	2.327017152	4.26E-54	"RAB3B, member RAS oncogene family [Source:MGI Symbol;Acc:MGI:1917158]"
chr2	13837301	13837447	6.159565858	6.250333058	5.984080062	-0.0907672	0.743499768	0.083697993	0.786445277	0.002138874	0.986174591	St8sia6	upstream	-43566	4.2	2.6	3.9	-0.6030594	0.660520243	0.532435582	0.639371667	"ST8 alpha-N-acetyl-neuraminide alpha-2,8-sialyltransferase 6 [Source:MGI Symbol;Acc:MGI:2386797]"
chr2	13737427	13737590	4.407122613	4.18206573	4.323025583	0.225056883	0.591974508	-0.323875149	0.471423176	-0.090139497	0.830663438	St8sia6	inside	56300	4.2	2.6	3.9	-0.6030594	0.660520243	0.532435582	0.639371667	"ST8 alpha-N-acetyl-neuraminide alpha-2,8-sialyltransferase 6 [Source:MGI Symbol;Acc:MGI:2386797]"
chr7	45103061	45103177	5.815121943	5.802730665	5.438621152	0.012391278	0.953507261	0.181502817	0.629812721	0.201862796	0.555024238	Fcgrt	inside	703	24.8	32	5.5	0.348281952	0.564402539	-2.398364793	3.31E-06	"Fc receptor, IgG, alpha chain transporter [Source:MGI Symbol;Acc:MGI:103017]"
chr7	45100133	45100306	4.88393204	4.487959408	4.80961645	0.395972632	0.300765736	-0.502784715	0.202140323	-0.101355248	0.784112659	Fcgrt	inside	3602	24.8	32	5.5	0.348281952	0.564402539	-2.398364793	3.31E-06	"Fc receptor, IgG, alpha chain transporter [Source:MGI Symbol;Acc:MGI:103017]"
chr7	28332338	28332489	4.476606148	4.451340349	4.390632547	0.025265799	0.942491563	-0.122275465	0.821211938	-0.088100843	0.760543036	Supt5h	inside	6305	9495.6	11271.5	11242.2	0.247154183	0.00261784	-0.003681222	0.97342653	suppressor of Ty 5 homolog (S. cerevisiae) [Source:MGI Symbol;Acc:MGI:1202400]
chr7	28325959	28326098	4.225643445	4.678463835	3.79258804	-0.45282039	0.181369759	0.703743853	0.064187202	0.259233199	0.541168709	Supt5h	inside	12691	9495.6	11271.5	11242.2	0.247154183	0.00261784	-0.003681222	0.97342653	suppressor of Ty 5 homolog (S. cerevisiae) [Source:MGI Symbol;Acc:MGI:1202400]
chr7	28329320	28329479	5.22653281	5.242690222	5.081013682	-0.016157412	0.923942231	-0.020195278	0.954155988	-0.028128279	0.901997276	Supt5h	inside	9319	9495.6	11271.5	11242.2	0.247154183	0.00261784	-0.003681222	0.97342653	suppressor of Ty 5 homolog (S. cerevisiae) [Source:MGI Symbol;Acc:MGI:1202400]
chr7	28300287	28300453	4.502521575	5.321489636	3.317432961	-0.818968061	0.051417334	1.822167636	7.31E-06	1.009667702	0.037248252	Dll3	inside	1868	281.2	1688.6	901.1	2.571191992	5.08E-26	-0.899667657	0.000283536	delta-like 3 (Drosophila) [Source:MGI Symbol;Acc:MGI:1096877]
chr7	28297227	28297390	5.587951265	5.129775227	4.924286513	0.458176039	0.233366481	0.024725026	0.996768867	0.488060821	0.228936937	Dll3	inside	4930	281.2	1688.6	901.1	2.571191992	5.08E-26	-0.899667657	0.000283536	delta-like 3 (Drosophila) [Source:MGI Symbol;Acc:MGI:1096877]
chr7	28305355	28305476	6.119621979	6.228760213	6.005919744	-0.109138235	0.717259512	0.04024248	0.894904121	-0.059700707	0.849645385	Dll3	upstream	-3178	281.2	1688.6	901.1	2.571191992	5.08E-26	-0.899667657	0.000283536	delta-like 3 (Drosophila) [Source:MGI Symbol;Acc:MGI:1096877]
chr7	28306057	28306189	5.922630952	5.658780519	5.891025951	0.263850434	0.390745859	-0.415136705	0.210054031	-0.143428077	0.655259507	Dll3	upstream	-3885	281.2	1688.6	901.1	2.571191992	5.08E-26	-0.899667657	0.000283536	delta-like 3 (Drosophila) [Source:MGI Symbol;Acc:MGI:1096877]
chr7	28414056	28414200	5.39460937	5.519619395	5.972013743	-0.125010026	0.741662842	-0.633807533	0.07961624	-0.752213307	0.019092673	Paf1	downstream	21176	3423.4	3989.8	4197.3	0.221091941	0.003339111	0.073159113	0.360050467	"Paf1, RNA polymerase II associated factor, homolog (S. cerevisiae) [Source:MGI Symbol;Acc:MGI:1923988]"
chr7	28408037	28408160	5.694894124	5.734762999	5.236761879	-0.039868875	0.937519643	0.316743342	0.546065562	0.281904485	0.58357506	Paf1	downstream	15146	3423.4	3989.8	4197.3	0.221091941	0.003339111	0.073159113	0.360050467	"Paf1, RNA polymerase II associated factor, homolog (S. cerevisiae) [Source:MGI Symbol;Acc:MGI:1923988]"
chr7	28403602	28403756	6.298955058	6.423038142	6.146772867	-0.124083084	0.670543832	0.093618544	0.720803182	-0.022399634	0.951781152	Paf1	downstream	10727	3423.4	3989.8	4197.3	0.221091941	0.003339111	0.073159113	0.360050467	"Paf1, RNA polymerase II associated factor, homolog (S. cerevisiae) [Source:MGI Symbol;Acc:MGI:1923988]"
chr7	28316599	28316729	6.421484103	5.964041636	6.339941469	0.457442467	0.111113583	-0.55755175	0.055611539	-0.092257728	0.723781675	Timm50	upstream	-4592	2306.1	2343	1563.4	0.022292169	0.856788622	-0.582454627	4.03E-15	translocase of inner mitochondrial membrane 50 homolog (yeast) [Source:MGI Symbol;Acc:MGI:1913775]
chr7	28320321	28320446	8.502332328	8.441392996	8.280756817	0.060939332	0.850022025	-0.022190049	0.943268845	0.048260421	0.883339094	Timm50	upstream	-8312	2306.1	2343	1563.4	0.022292169	0.856788622	-0.582454627	4.03E-15	translocase of inner mitochondrial membrane 50 homolog (yeast) [Source:MGI Symbol;Acc:MGI:1913775]
chr7	28323888	28324011	5.658271776	5.684336608	5.552198642	-0.026064832	0.949372632	-0.049976559	0.844660554	-0.068544464	0.818444471	Timm50	upstream	-11878	2306.1	2343	1563.4	0.022292169	0.856788622	-0.582454627	4.03E-15	translocase of inner mitochondrial membrane 50 homolog (yeast) [Source:MGI Symbol;Acc:MGI:1913775]
chr7	28389260	28389367	4.740490599	4.236389591	4.106015359	0.504101008	0.260448377	-0.049704835	0.894781549	0.459473216	0.239883686	Med29	inside	3394	378.6	387.5	381.4	0.033628959	0.864313912	-0.021092708	0.891292712	mediator complex subunit 29 [Source:MGI Symbol;Acc:MGI:1914474]
chr1	172132953	172133128	4.044161768	4.817587805	3.784752809	-0.773426037	0.043825042	0.850259373	0.054629587	0.085111003	0.893568581	Pex19	inside	6284	3858.7	4678.3	3919.8	0.277870695	0.002048935	-0.25548255	0.002963195	peroxisomal biogenesis factor 19 [Source:MGI Symbol;Acc:MGI:1334458]
chr1	172119613	172119768	5.17078542	4.89579846	5.094405565	0.27498696	0.475850783	-0.381593297	0.260085985	-0.097794832	0.723868132	Pex19	upstream	-7066	3858.7	4678.3	3919.8	0.277870695	0.002048935	-0.25548255	0.002963195	peroxisomal biogenesis factor 19 [Source:MGI Symbol;Acc:MGI:1334458]
chr1	172112248	172112368	7.379984839	7.275435166	7.005669851	0.104549673	0.73666843	0.087175533	0.766931294	0.200760667	0.515222006	Pex19	upstream	-14448	3858.7	4678.3	3919.8	0.277870695	0.002048935	-0.25548255	0.002963195	peroxisomal biogenesis factor 19 [Source:MGI Symbol;Acc:MGI:1334458]
chr14	70454557	70454679	5.762248072	5.943565971	6.006516128	-0.181317899	0.530879502	-0.245366511	0.377551208	-0.418466505	0.149653938	Phyhip	upstream	-2859	25.5	192.9	205	2.90911147	9.30E-40	0.089560001	0.652821027	phytanoyl-CoA hydroxylase interacting protein [Source:MGI Symbol;Acc:MGI:1860417]
chr14	70486152	70486303	3.891989248	3.846081021	4.87113873	0.045908227	0.848979358	-1.206514334	0.005069203	-1.15387687	0.008083947	Phyhip	downstream	28751	25.5	192.9	205	2.90911147	9.30E-40	0.089560001	0.652821027	phytanoyl-CoA hydroxylase interacting protein [Source:MGI Symbol;Acc:MGI:1860417]
chr14	70479625	70479763	5.305134743	5.424554088	5.332659108	-0.119419345	0.780381661	-0.090073734	0.741514093	-0.202250705	0.540690765	Phyhip	downstream	22217	25.5	192.9	205	2.90911147	9.30E-40	0.089560001	0.652821027	phytanoyl-CoA hydroxylase interacting protein [Source:MGI Symbol;Acc:MGI:1860417]
chr14	70466934	70467171	4.558176502	4.657094586	4.640481316	-0.098918084	0.91170639	-0.163211353	0.762099776	-0.258075737	0.622996077	Phyhip	inside	9575	25.5	192.9	205	2.90911147	9.30E-40	0.089560001	0.652821027	phytanoyl-CoA hydroxylase interacting protein [Source:MGI Symbol;Acc:MGI:1860417]
chr14	70477933	70478050	4.286678827	4.278796855	3.881712785	0.007881972	0.994792163	0.214098333	0.684817071	0.228989518	0.68916436	Phyhip	downstream	20515	25.5	192.9	205	2.90911147	9.30E-40	0.089560001	0.652821027	phytanoyl-CoA hydroxylase interacting protein [Source:MGI Symbol;Acc:MGI:1860417]
chr6	55130973	55131096	5.542409016	5.19685496	5.352962583	0.345554056	0.338752404	-0.338371177	0.410502671	0.01606241	0.935499405	Crhr2	inside	1982	5.4	4.1	7.3	-0.359662076	0.781106438	0.733860648	0.438198252	corticotropin releasing hormone receptor 2 [Source:MGI Symbol;Acc:MGI:894312]
chr6	55093177	55093445	4.879318317	5.061425716	4.444358434	-0.182107398	0.610903619	0.434292994	0.222225355	0.261806619	0.478317275	Crhr2	inside	39705	5.4	4.1	7.3	-0.359662076	0.781106438	0.733860648	0.438198252	corticotropin releasing hormone receptor 2 [Source:MGI Symbol;Acc:MGI:894312]
chr6	55119311	55119477	3.305167432	4.612149643	4.228064035	-1.306982211	0.005978667	0.202271237	0.594181505	-1.097505498	0.029692964	Crhr2	inside	13622	5.4	4.1	7.3	-0.359662076	0.781106438	0.733860648	0.438198252	corticotropin releasing hormone receptor 2 [Source:MGI Symbol;Acc:MGI:894312]
chr6	55114279	55114415	4.982730502	4.758469298	4.133622687	0.224261204	0.638193266	0.444719835	0.482553435	0.674325027	0.156099127	Crhr2	inside	18669	5.4	4.1	7.3	-0.359662076	0.781106438	0.733860648	0.438198252	corticotropin releasing hormone receptor 2 [Source:MGI Symbol;Acc:MGI:894312]
chr6	55103162	55103285	7.166970405	7.329581446	7.260739993	-0.162611041	0.613973792	-0.113769982	0.740981315	-0.26678132	0.433556588	Crhr2	inside	29792	5.4	4.1	7.3	-0.359662076	0.781106438	0.733860648	0.438198252	corticotropin releasing hormone receptor 2 [Source:MGI Symbol;Acc:MGI:894312]
chr6	29217625	29217777	4.987014081	5.035908234	4.451077094	-0.048894152	0.948109362	0.40388738	0.352270656	0.360754354	0.325297295	Impdh1	upstream	-1337	1036.4	1052.3	2989.8	0.020117277	0.917380047	1.504425401	4.91E-47	inosine 5prime-phosphate dehydrogenase 1 [Source:MGI Symbol;Acc:MGI:96567]
chr6	29203373	29203497	7.004667564	7.047315731	6.921026778	-0.042648167	0.869535911	-0.056221823	0.824847036	-0.090332896	0.723786277	Impdh1	inside	12929	1036.4	1052.3	2989.8	0.020117277	0.917380047	1.504425401	4.91E-47	inosine 5prime-phosphate dehydrogenase 1 [Source:MGI Symbol;Acc:MGI:96567]
chr11	101997596	101997726	4.971352513	4.7236737	4.082198921	0.247678813	0.505996872	0.459527156	0.20875074	0.715230656	0.068869493	Dusp3	upstream	-10648	758.7	301.7	216.6	-1.32443556	8.46E-12	-0.473239269	0.024559304	dual specificity phosphatase 3 (vaccinia virus phosphatase VH1-related) [Source:MGI Symbol;Acc:MGI:1919599]
chr11	101992411	101992523	6.479170407	6.60083868	6.190978427	-0.121668273	0.670512828	0.227325601	0.427140803	0.114541379	0.760222821	Dusp3	upstream	-5454	758.7	301.7	216.6	-1.32443556	8.46E-12	-0.473239269	0.024559304	dual specificity phosphatase 3 (vaccinia virus phosphatase VH1-related) [Source:MGI Symbol;Acc:MGI:1919599]
chr11	102000284	102000421	6.140790293	6.584295158	6.137776553	-0.443504865	0.101409214	0.263832883	0.342673	-0.170807294	0.536376066	Dusp3	upstream	-13339	758.7	301.7	216.6	-1.32443556	8.46E-12	-0.473239269	0.024559304	dual specificity phosphatase 3 (vaccinia virus phosphatase VH1-related) [Source:MGI Symbol;Acc:MGI:1919599]
chr16	18079955	18080172	4.00217546	4.346034333	3.975431085	-0.343858873	0.522144194	0.189181808	0.696678088	-0.147554689	0.782356043	Prodh	inside	10139	490.2	253.3	106.6	-0.951888515	8.42E-11	-1.240553086	9.56E-15	proline dehydrogenase [Source:MGI Symbol;Acc:MGI:97770]
chr16	17909525	17909684	4.761474024	4.207471705	4.750036171	0.554002319	0.132673368	-0.724044719	0.054465452	-0.162668403	0.65281062	Dgcr14	inside	1744	1930.6	2416.3	2751.7	0.322222546	0.000634004	0.187491436	0.045319328	DiGeorge syndrome critical region gene 14 [Source:MGI Symbol;Acc:MGI:107854]
chr16	18044723	18044855	6.450403526	6.418043404	6.534441809	0.032360122	0.897681888	-0.298259485	0.271465447	-0.257816597	0.324644877	Dgcr6	upstream	-8072	1548.2	1615.7	2273.2	0.062485044	0.696967631	0.491579718	2.72E-06	DiGeorge syndrome critical region gene 6 [Source:MGI Symbol;Acc:MGI:1202877]
chr16	18059263	18059511	4.752830394	4.738659339	4.654891333	0.014171056	0.942918763	-0.099619155	0.79440277	-0.07660884	0.850282115	Dgcr6	inside	6526	1548.2	1615.7	2273.2	0.062485044	0.696967631	0.491579718	2.72E-06	DiGeorge syndrome critical region gene 6 [Source:MGI Symbol;Acc:MGI:1202877]
chr16	18027958	18028123	4.253147134	4.511155038	4.088471718	-0.258007904	0.615069292	0.240960359	0.582013663	-0.011363077	0.972774222	Dgcr6	upstream	-24821	1548.2	1615.7	2273.2	0.062485044	0.696967631	0.491579718	2.72E-06	DiGeorge syndrome critical region gene 6 [Source:MGI Symbol;Acc:MGI:1202877]
chr17	35709267	35709396	4.997768198	4.758455827	4.311636937	0.239312372	0.508149092	0.263697741	0.52310557	0.512385605	0.166373789	Ddr1	upstream	-4711	17365.8	21723.7	10996.5	0.322555421	0.006220072	-0.980810849	7.58E-21	"discoidin domain receptor family, member 1 [Source:MGI Symbol;Acc:MGI:99216]"
chr17	35817635	35817802	5.629069866	6.041227832	5.364655113	-0.412157965	0.131811559	0.49451489	0.083948761	0.090564954	0.774486431	Ier3	upstream	-3967	161	270.1	518.8	0.738347244	0.000757848	0.937474946	1.96E-06	immediate early response 3 [Source:MGI Symbol;Acc:MGI:104814]
chr17	35804995	35805142	6.231122785	6.142629146	5.825703963	0.088493639	0.786534383	0.134648748	0.626181307	0.23141914	0.469133696	Ier3	upstream	-16617	161	270.1	518.8	0.738347244	0.000757848	0.937474946	1.96E-06	immediate early response 3 [Source:MGI Symbol;Acc:MGI:104814]
chr7	19307373	19307528	5.229088511	4.573586777	4.88111244	0.655501734	0.083774688	-0.49115027	0.26389887	0.172004513	0.72356831	Fosb	inside	2595	197.8	191	29.6	-0.049295449	0.942452303	-2.62319566	3.38E-11	FBJ osteosarcoma oncogene B [Source:MGI Symbol;Acc:MGI:95575]
chr7	19349531	19349648	5.437132278	5.674606642	5.857918498	-0.237474364	0.46936984	-0.365839557	0.270116859	-0.594441458	0.093800683	Ercc1	inside	4811	1064.7	1123.9	1002	0.078122368	0.491125795	-0.165062013	0.06226626	"excision repair cross-complementing rodent repair deficiency, complementation group 1 [Source:MGI Symbol;Acc:MGI:95412]"
chr7	19350782	19350920	6.291637891	6.280184816	6.176674051	0.011453075	0.989278865	-0.079574638	0.819143469	-0.059312072	0.842186505	Ercc1	inside	6072	1064.7	1123.9	1002	0.078122368	0.491125795	-0.165062013	0.06226626	"excision repair cross-complementing rodent repair deficiency, complementation group 1 [Source:MGI Symbol;Acc:MGI:95412]"
chr19	46659659	46659780	4.610348908	4.679480506	4.510543117	-0.069131598	0.856307798	-0.0145346	0.976593754	-0.07518066	0.861269263	Cyp17a1	downstream	13254	2.6	0.7	1.8	-1.469323869	0.350493837	0.994199274	0.493970762	"cytochrome P450, family 17, subfamily a, polypeptide 1 [Source:MGI Symbol;Acc:MGI:88586]"
chr19	46671881	46671996	4.466328816	4.865872046	5.037743655	-0.39954323	0.396850358	-0.35291574	0.380580566	-0.74586537	0.083224405	Cyp17a1	inside	1036	2.6	0.7	1.8	-1.469323869	0.350493837	0.994199274	0.493970762	"cytochrome P450, family 17, subfamily a, polypeptide 1 [Source:MGI Symbol;Acc:MGI:88586]"
chr19	46656350	46656488	5.89795378	6.0355612	5.459943372	-0.13760742	0.676534459	0.39252627	0.255479152	0.263062142	0.393012148	Cyp17a1	downstream	16555	2.6	0.7	1.8	-1.469323869	0.350493837	0.994199274	0.493970762	"cytochrome P450, family 17, subfamily a, polypeptide 1 [Source:MGI Symbol;Acc:MGI:88586]"
chr19	46667948	46668119	3.891402229	4.058416252	3.243808475	-0.167014023	0.816398007	0.632757379	0.262625905	0.471103377	0.399314372	Cyp17a1	inside	4940	2.6	0.7	1.8	-1.469323869	0.350493837	0.994199274	0.493970762	"cytochrome P450, family 17, subfamily a, polypeptide 1 [Source:MGI Symbol;Acc:MGI:88586]"
chr19	46652491	46652638	5.87699448	5.482642344	5.212106349	0.394352136	0.269214033	0.088698181	0.823684315	0.489152614	0.201056793	Cyp17a1	downstream	20410	2.6	0.7	1.8	-1.469323869	0.350493837	0.994199274	0.493970762	"cytochrome P450, family 17, subfamily a, polypeptide 1 [Source:MGI Symbol;Acc:MGI:88586]"
chr19	46648748	46648873	5.934642337	6.041227832	5.508935975	-0.106585495	0.703627672	0.350234028	0.24834663	0.250767891	0.415246501	Cyp17a1	downstream	24164	2.6	0.7	1.8	-1.469323869	0.350493837	0.994199274	0.493970762	"cytochrome P450, family 17, subfamily a, polypeptide 1 [Source:MGI Symbol;Acc:MGI:88586]"
chr19	46725109	46725344	4.759325682	5.128178404	5.049321687	-0.368852723	0.236541225	-0.103292766	0.748699609	-0.464023506	0.164371814	As3mt	inside	17782	176.9	153.5	130.1	-0.197225837	0.506911358	-0.241997648	0.331933246	arsenic (+3 oxidation state) methyltransferase [Source:MGI Symbol;Acc:MGI:1929882]
chr19	46713458	46713609	5.317061669	4.898796706	5.110507853	0.418264963	0.208409071	-0.393447023	0.271725756	0.032775744	0.899918116	As3mt	inside	6090	176.9	153.5	130.1	-0.197225837	0.506911358	-0.241997648	0.331933246	arsenic (+3 oxidation state) methyltransferase [Source:MGI Symbol;Acc:MGI:1929882]
chr8	70290099	70290274	4.422246614	4.838166914	4.344311107	-0.415920299	0.246440083	0.31238631	0.410546669	-0.096533413	0.772300855	Homer3	inside	7358	3447.8	4513.1	3526.8	0.387852329	0.000144903	-0.355068971	0.000300283	homer homolog 3 (Drosophila) [Source:MGI Symbol;Acc:MGI:1347359]
chr8	70285461	70285607	6.397968758	6.165624715	6.250549955	0.232344043	0.491794688	-0.267054604	0.419048501	-0.027768479	0.936340519	Homer3	inside	2706	3447.8	4513.1	3526.8	0.387852329	0.000144903	-0.355068971	0.000300283	homer homolog 3 (Drosophila) [Source:MGI Symbol;Acc:MGI:1347359]
chr8	70291387	70291560	3.981486777	4.287595281	4.291107499	-0.306108504	0.572757713	-0.184015936	0.653781929	-0.484836561	0.270868107	Homer3	inside	8646	3447.8	4513.1	3526.8	0.387852329	0.000144903	-0.355068971	0.000300283	homer homolog 3 (Drosophila) [Source:MGI Symbol;Acc:MGI:1347359]
chr8	70291023	70291162	3.802988796	4.483799479	3.849630439	-0.680810683	0.222925309	0.451415297	0.376351338	-0.222495494	0.726588039	Homer3	inside	8264	3447.8	4513.1	3526.8	0.387852329	0.000144903	-0.355068971	0.000300283	homer homolog 3 (Drosophila) [Source:MGI Symbol;Acc:MGI:1347359]
chr8	70413507	70413638	4.781185803	4.793369111	4.404869659	-0.012183308	0.994314488	0.206169252	0.672103909	0.20076778	0.672991677	Crtc1	inside	26007	4173.2	4252.7	8868.8	0.027015417	0.812851993	1.059804291	1.46E-55	CREB regulated transcription coactivator 1 [Source:MGI Symbol;Acc:MGI:2142523]
chr8	70452751	70452877	6.484097571	6.125996344	6.279899605	0.358101227	0.204106534	-0.336185625	0.240394387	0.029943438	0.929562425	Crtc1	upstream	-13235	4173.2	4252.7	8868.8	0.027015417	0.812851993	1.059804291	1.46E-55	CREB regulated transcription coactivator 1 [Source:MGI Symbol;Acc:MGI:2142523]
chr8	70452232	70452391	6.454792457	6.124407899	6.056088552	0.330384558	0.613212635	-0.111605503	0.872489401	0.22128264	0.707708297	Crtc1	upstream	-12733	4173.2	4252.7	8868.8	0.027015417	0.812851993	1.059804291	1.46E-55	CREB regulated transcription coactivator 1 [Source:MGI Symbol;Acc:MGI:2142523]
chr2	112494949	112495117	4.685237604	5.07197794	4.701438919	-0.386740336	0.238966346	0.188622811	0.563816769	-0.190006051	0.59378519	Aven	inside	2068	352.8	362.4	172.8	0.042890466	0.841596755	-1.070407352	4.08E-15	"apoptosis, caspase activation inhibitor [Source:MGI Symbol;Acc:MGI:1921518]"
chr5	8994424	8994557	5.724340048	5.484959726	5.806247802	0.239380322	0.590107815	-0.505300547	0.215004195	-0.255494607	0.437448278	Crot	inside	2834	1236.3	1072.4	666.3	-0.203259857	0.055881781	-0.686703163	1.58E-13	carnitine O-octanoyltransferase [Source:MGI Symbol;Acc:MGI:1921364]
chr4	133923286	133923426	4.480648161	4.129456814	4.062186225	0.351191347	0.533856204	-0.114478743	0.800064801	0.243063965	0.668543761	Rps6ka1	upstream	-35559	492	381.7	663.5	-0.367817285	0.00500474	0.797933409	6.93E-12	ribosomal protein S6 kinase polypeptide 1 [Source:MGI Symbol;Acc:MGI:104558]
chr8	110153967	110154115	4.088899757	4.538630141	4.594557646	-0.449730384	0.24585132	-0.238562649	0.474859603	-0.68093126	0.076564004	Calb2	inside	14165	2.8	7.9	391.8	1.302345295	0.049962214	5.548272608	1.43E-54	calbindin 2 [Source:MGI Symbol;Acc:MGI:101914]
chr8	110162653	110162883	5.316361562	4.931117993	5.039119375	0.38524357	0.28813053	-0.290827889	0.431152844	0.102956335	0.721182623	Calb2	inside	5438	2.8	7.9	391.8	1.302345295	0.049962214	5.548272608	1.43E-54	calbindin 2 [Source:MGI Symbol;Acc:MGI:101914]
chr8	110161549	110161699	3.95520483	3.932458187	4.277766631	0.022746643	0.834120053	-0.527750317	0.185621833	-0.496734652	0.32032507	Calb2	inside	6582	2.8	7.9	391.8	1.302345295	0.049962214	5.548272608	1.43E-54	calbindin 2 [Source:MGI Symbol;Acc:MGI:101914]
chr2	127227323	127227454	5.102352106	4.359151429	5.139717976	0.743200677	0.067919865	-0.961699961	0.02381947	-0.211818054	0.583620358	Snrnp200	inside	19001	17522	19181.5	15420.7	0.130425107	0.361241248	-0.314376749	0.00513171	small nuclear ribonucleoprotein 200 (U5) [Source:MGI Symbol;Acc:MGI:2444401]
chr2	127210697	127210823	5.730995771	5.476963821	5.604998826	0.25403195	0.402817767	-0.310932258	0.384231308	-0.0480606	0.898914826	Snrnp200	inside	2373	17522	19181.5	15420.7	0.130425107	0.361241248	-0.314376749	0.00513171	small nuclear ribonucleoprotein 200 (U5) [Source:MGI Symbol;Acc:MGI:2444401]
chr2	127212951	127213164	5.88106231	5.698093404	5.76693355	0.182968905	0.516189344	-0.251426106	0.464010428	-0.05974989	0.886866628	Snrnp200	inside	4671	17522	19181.5	15420.7	0.130425107	0.361241248	-0.314376749	0.00513171	small nuclear ribonucleoprotein 200 (U5) [Source:MGI Symbol;Acc:MGI:2444401]
chr2	127237388	127237732	5.18010153	5.411846346	4.694515422	-0.231744816	0.486405123	0.534538675	0.121056884	0.312376121	0.378260861	Ciao1	downstream	10256	1228.7	1414.4	1600.9	0.204288375	0.09399463	0.1779555	0.112777972	cytosolic iron-sulfur protein assembly 1 homolog (S. cerevisiae) [Source:MGI Symbol;Acc:MGI:1346998]
chr17	17852844	17852959	5.509499215	5.186671695	5.481384091	0.32282752	0.37403595	-0.476359343	0.159785695	-0.14582481	0.639676831	Has1	inside	2286	45.3	17	7.8	-1.39187774	0.002727795	-1.069014823	0.047235966	hyaluronan synthase1 [Source:MGI Symbol;Acc:MGI:106590]
chr19	8783800	8783958	4.47144959	4.794710946	4.960435018	-0.323261356	0.428360364	-0.348157303	0.320800003	-0.663307155	0.095366864	Taf6l	inside	2538	1171	1008.7	782.3	-0.216269966	0.097728154	-0.366766473	0.001373781	"TAF6-like RNA polymerase II, p300/CBP-associated factor (PCAF)-associated factor [Source:MGI Symbol;Acc:MGI:2444957]"
chr1	121355680	121355821	5.300557033	4.805933654	4.480529542	0.494623379	0.154086377	0.143690133	0.692850652	0.645590233	0.065640621	Insig2	upstream	-23161	1024.3	1105.4	1335.8	0.110378686	0.43930394	0.272406278	0.012501859	insulin induced gene 2 [Source:MGI Symbol;Acc:MGI:1920249]
chr1	121241306	121241521	4.24585503	3.716758739	4.043790252	0.529096291	0.224515041	-0.508463743	0.27706664	0.027454012	0.950854046	Insig2	downstream	91175	1024.3	1105.4	1335.8	0.110378686	0.43930394	0.272406278	0.012501859	insulin induced gene 2 [Source:MGI Symbol;Acc:MGI:1920249]
chr1	121254394	121254614	4.213355062	5.18646565	4.712996391	-0.973110587	0.009524922	0.291359124	0.405536257	-0.673965835	0.084520006	Insig2	downstream	78085	1024.3	1105.4	1335.8	0.110378686	0.43930394	0.272406278	0.012501859	insulin induced gene 2 [Source:MGI Symbol;Acc:MGI:1920249]
chr1	121274372	121274532	5.164064633	5.096331041	5.048747755	0.067733592	0.804917938	-0.134786553	0.689532378	-0.058586688	0.888255062	Insig2	downstream	58137	1024.3	1105.4	1335.8	0.110378686	0.43930394	0.272406278	0.012501859	insulin induced gene 2 [Source:MGI Symbol;Acc:MGI:1920249]
chr1	121359603	121359757	4.715673259	4.919977338	4.766223383	-0.204304079	0.673379295	-0.029114492	0.991453795	-0.225587976	0.635126817	Insig2	upstream	-27091	1024.3	1105.4	1335.8	0.110378686	0.43930394	0.272406278	0.012501859	insulin induced gene 2 [Source:MGI Symbol;Acc:MGI:1920249]
chr4	129666571	129666761	4.069012309	4.166409478	3.561611522	-0.097397169	0.779314579	0.424343837	0.394222025	0.3325049	0.4976858	Kpna6	inside	6101	4066.6	3967.8	3629.6	-0.035639095	0.748418088	-0.128702371	0.09679693	karyopherin (importin) alpha 6 [Source:MGI Symbol;Acc:MGI:1100836]
[truncated: 15,442,737 more chars]
