# Supplementary material for: Assessment and site-specific manipulation of DNA (hydroxy-)methylation during mouse corticogenesis
Source: Life Sci Alliance. 2019 Feb 27;2(2):e201900331. doi: 10.26508/lsa.201900331 (PMC6394126; doi:10.26508/lsa.201900331)
Supplement: Supplementary file 2 [file LSA-2019-00331_Supplemental_Data_2.txt]

chromosome	start	end	Conc_PP	Conc_DP	Conc_N	Fold_PPvsDP	pvalue_PPvsDP	Fold_DPvsN	pvalue_DPvsN	Fold_PPvsN	pvalue_PPvsN	Gene_Symbol	insideFeature	distancetoFeature	expression_PP	expression_DP	expression_N	log2FoldChange_PPvsDP	padj_PPvsDP	log2FoldChange_DPvsN	padj_DPvsN	Gene_Description
chr3	108134780	108134940	4.558689667	4.425428007	5.891404748	0.13326166	0.700317813	-1.448172194	1.58E-05	-1.33322405	0.000305043	Gnai3	inside	11286	7624.2	7207.5	7043.2	-0.080653925	0.606156402	-0.033328606	0.809676446	"guanine nucleotide binding protein (G protein), alpha inhibiting 3 [Source:MGI Symbol;Acc:MGI:95773]"
chr3	108121602	108121773	4.947017509	5.022362613	4.973351721	-0.075345104	0.860149379	0.066759177	0.839036305	-0.029522946	0.957826522	Gnai3	inside	24458	7624.2	7207.5	7043.2	-0.080653925	0.606156402	-0.033328606	0.809676446	"guanine nucleotide binding protein (G protein), alpha inhibiting 3 [Source:MGI Symbol;Acc:MGI:95773]"
chr7	142614592	142614918	7.412952026	7.146408612	7.091403724	0.266543414	0.318351172	0.072014902	0.817261394	0.314132274	0.237130628	H19	upstream	-36612	2708.8	1233	178.4	-1.11789513	0.003173752	-2.74339343	2.28E-15	H19 fetal liver mRNA [Source:MGI Symbol;Acc:MGI:95891]
chr7	142578177	142578349	5.451026252	5.42045888	5.378158712	0.030567372	0.895555558	0.059970157	0.833795376	0.069928745	0.79402891	H19	upstream	-120	2708.8	1233	178.4	-1.11789513	0.003173752	-2.74339343	2.28E-15	H19 fetal liver mRNA [Source:MGI Symbol;Acc:MGI:95891]
chr7	142615652	142615816	6.777026746	6.633124428	6.72486289	0.143902317	0.508542827	-0.074371113	0.72893003	0.046087716	0.846321867	H19	upstream	-37591	2708.8	1233	178.4	-1.11789513	0.003173752	-2.74339343	2.28E-15	H19 fetal liver mRNA [Source:MGI Symbol;Acc:MGI:95891]
chrX	161156394	161156580	5.021074332	4.525153019	4.948741062	0.495921313	0.133713466	-0.404639667	0.306763826	0.066582332	0.768570129	Scml2	inside	39293	431.1	281.4	189.9	-0.616024509	0.00053972	-0.564691353	0.001536862	sex comb on midleg-like 2 (Drosophila) [Source:MGI Symbol;Acc:MGI:1340042]
chrX	161116423	161116648	5.075107746	4.540827824	4.74773239	0.534279922	0.092242046	-0.18890291	0.644576733	0.321963523	0.281520853	Scml2	upstream	-658	431.1	281.4	189.9	-0.616024509	0.00053972	-0.564691353	0.001536862	sex comb on midleg-like 2 (Drosophila) [Source:MGI Symbol;Acc:MGI:1340042]
chrX	161137385	161137619	4.404349644	4.642102418	4.241745872	-0.237752774	0.493822989	0.41836434	0.216247038	0.152766864	0.629991353	Scml2	inside	20308	431.1	281.4	189.9	-0.616024509	0.00053972	-0.564691353	0.001536862	sex comb on midleg-like 2 (Drosophila) [Source:MGI Symbol;Acc:MGI:1340042]
chrX	161155511	161155696	5.214364195	4.961317021	4.763400807	0.253047175	0.445724943	0.215121738	0.537882138	0.443572924	0.187429611	Scml2	inside	38410	431.1	281.4	189.9	-0.616024509	0.00053972	-0.564691353	0.001536862	sex comb on midleg-like 2 (Drosophila) [Source:MGI Symbol;Acc:MGI:1340042]
chrX	161090763	161091008	5.663920532	5.442560474	5.479465667	0.221360058	0.398429397	-0.019573656	0.948310658	0.177088007	0.489059503	Scml2	upstream	-26308	431.1	281.4	189.9	-0.616024509	0.00053972	-0.564691353	0.001536862	sex comb on midleg-like 2 (Drosophila) [Source:MGI Symbol;Acc:MGI:1340042]
chrX	161089506	161089689	5.618346339	5.543230868	5.113507143	0.075115471	0.800893537	0.44686821	0.158139511	0.49427264	0.12851804	Scml2	upstream	-27596	431.1	281.4	189.9	-0.616024509	0.00053972	-0.564691353	0.001536862	sex comb on midleg-like 2 (Drosophila) [Source:MGI Symbol;Acc:MGI:1340042]
chrX	161133286	161133447	4.937340624	4.866331987	4.749903475	0.071008637	0.869335338	0.135052365	0.646971227	0.17699658	0.598263469	Scml2	inside	16172	431.1	281.4	189.9	-0.616024509	0.00053972	-0.564691353	0.001536862	sex comb on midleg-like 2 (Drosophila) [Source:MGI Symbol;Acc:MGI:1340042]
chrX	161118370	161118497	5.206760278	4.61018675	4.59526643	0.596573528	0.084190066	0.031008451	0.964969418	0.605735133	0.071401165	Scml2	inside	1240	431.1	281.4	189.9	-0.616024509	0.00053972	-0.564691353	0.001536862	sex comb on midleg-like 2 (Drosophila) [Source:MGI Symbol;Acc:MGI:1340042]
chrX	161115761	161115987	5.017419471	5.00753314	4.298008672	0.009886331	0.955805463	0.727493947	0.031970451	0.71450487	0.032836668	Scml2	upstream	-1320	431.1	281.4	189.9	-0.616024509	0.00053972	-0.564691353	0.001536862	sex comb on midleg-like 2 (Drosophila) [Source:MGI Symbol;Acc:MGI:1340042]
chrX	161112629	161112781	5.871190615	5.724829854	5.492815306	0.146360761	0.653966388	0.250709328	0.400330641	0.369359057	0.248582077	Scml2	upstream	-4489	431.1	281.4	189.9	-0.616024509	0.00053972	-0.564691353	0.001536862	sex comb on midleg-like 2 (Drosophila) [Source:MGI Symbol;Acc:MGI:1340042]
chrX	161123521	161123671	4.742303148	4.481122877	4.890556559	0.261180271	0.401926954	-0.392870031	0.265705578	-0.155210934	0.647007407	Scml2	inside	6402	431.1	281.4	189.9	-0.616024509	0.00053972	-0.564691353	0.001536862	sex comb on midleg-like 2 (Drosophila) [Source:MGI Symbol;Acc:MGI:1340042]
chrX	161130269	161130463	5.679928518	5.523636691	5.605980376	0.156291828	0.597862874	-0.064701889	0.879467705	0.066546672	0.81726149	Scml2	inside	13172	431.1	281.4	189.9	-0.616024509	0.00053972	-0.564691353	0.001536862	sex comb on midleg-like 2 (Drosophila) [Source:MGI Symbol;Acc:MGI:1340042]
chrX	161148606	161148757	5.818806195	5.597343707	5.801848645	0.221462488	0.420750857	-0.186588053	0.488338627	0.008479013	0.996032604	Scml2	inside	31488	431.1	281.4	189.9	-0.616024509	0.00053972	-0.564691353	0.001536862	sex comb on midleg-like 2 (Drosophila) [Source:MGI Symbol;Acc:MGI:1340042]
chrX	161137853	161138008	5.090605906	4.847815342	4.776679013	0.242790564	0.506429059	0.089796708	0.752042027	0.303698876	0.370736653	Scml2	inside	20736	431.1	281.4	189.9	-0.616024509	0.00053972	-0.564691353	0.001536862	sex comb on midleg-like 2 (Drosophila) [Source:MGI Symbol;Acc:MGI:1340042]
chrX	161138199	161138371	5.288218094	5.085078814	4.51179539	0.20313928	0.576756926	0.592426724	0.09941871	0.76684584	0.032434316	Scml2	inside	21091	431.1	281.4	189.9	-0.616024509	0.00053972	-0.564691353	0.001536862	sex comb on midleg-like 2 (Drosophila) [Source:MGI Symbol;Acc:MGI:1340042]
chrX	161149249	161149389	4.670456316	4.062643617	3.771371738	0.607812699	0.144543625	0.30786446	0.478935446	0.887683541	0.025241638	Scml2	inside	32125	431.1	281.4	189.9	-0.616024509	0.00053972	-0.564691353	0.001536862	sex comb on midleg-like 2 (Drosophila) [Source:MGI Symbol;Acc:MGI:1340042]
chr11	108309200	108309356	5.393111517	5.458934224	5.222575301	-0.065822708	0.836427025	0.254096765	0.567818737	0.163278274	0.721407261	Apoh	upstream	-34077	4.6	4.3	4.5	-0.068506432	0.970041768	0.066393093	0.96042111	apolipoprotein H [Source:MGI Symbol;Acc:MGI:88058]
chr11	108299719	108299828	3.391247826	3.577458866	4.471626748	-0.18621104	0.693117378	-0.875293863	0.042004476	-1.077367892	0.011129457	Apoh	upstream	-43581	4.6	4.3	4.5	-0.068506432	0.970041768	0.066393093	0.96042111	apolipoprotein H [Source:MGI Symbol;Acc:MGI:88058]
chr11	108281754	108281912	5.469550289	5.61925005	4.924820895	-0.14969976	0.651421355	0.711203304	0.03234377	0.537171288	0.067297921	Apoh	upstream	-61522	4.6	4.3	4.5	-0.068506432	0.970041768	0.066393093	0.96042111	apolipoprotein H [Source:MGI Symbol;Acc:MGI:88058]
chr6	17263009	17263168	5.170274868	5.017608941	4.919899651	0.152665927	0.688657028	0.117201037	0.734536672	0.245650761	0.468187612	Cav2	upstream	-18098	314.7	253.8	15.2	-0.310721373	0.146162412	-4.006884955	6.22E-51	caveolin 2 [Source:MGI Symbol;Acc:MGI:107571]
chr13	5566486	5566670	3.717694598	4.724332226	4.125294421	-1.006637628	0.008756904	0.617398466	0.068732027	-0.419929527	0.282735052	Klf6	upstream	-294912	4072.8	2839.9	3099.7	-0.52004396	3.71E-06	0.126193769	0.311693296	Kruppel-like factor 6 [Source:MGI Symbol;Acc:MGI:1346318]
chr13	5842411	5842569	5.309613629	4.82951893	5.161190414	0.480094699	0.093433404	-0.314132098	0.316787136	0.143210829	0.584141714	Klf6	upstream	-19000	4072.8	2839.9	3099.7	-0.52004396	3.71E-06	0.126193769	0.311693296	Kruppel-like factor 6 [Source:MGI Symbol;Acc:MGI:1346318]
chr13	5891752	5891899	4.651047536	4.087333175	3.593409452	0.56371436	0.151981345	0.513075092	0.327767833	1.048069889	0.035683058	Klf6	downstream	30336	4072.8	2839.9	3099.7	-0.52004396	3.71E-06	0.126193769	0.311693296	Kruppel-like factor 6 [Source:MGI Symbol;Acc:MGI:1346318]
chr13	5629554	5629696	4.666031127	4.859907652	4.779696974	-0.193876525	0.641270516	0.096370452	0.806921655	-0.120808213	0.808795934	Klf6	upstream	-231865	4072.8	2839.9	3099.7	-0.52004396	3.71E-06	0.126193769	0.311693296	Kruppel-like factor 6 [Source:MGI Symbol;Acc:MGI:1346318]
chr13	5588280	5588465	4.622900633	4.63898484	3.85138112	-0.016084207	0.98464851	0.804539814	0.044771916	0.767766136	0.034299347	Klf6	upstream	-273118	4072.8	2839.9	3099.7	-0.52004396	3.71E-06	0.126193769	0.311693296	Kruppel-like factor 6 [Source:MGI Symbol;Acc:MGI:1346318]
chr13	5729701	5729926	5.000651165	4.749304101	4.880000734	0.251347064	0.567193164	-0.111046125	0.79864083	0.110807497	0.777756448	Klf6	upstream	-131676	4072.8	2839.9	3099.7	-0.52004396	3.71E-06	0.126193769	0.311693296	Kruppel-like factor 6 [Source:MGI Symbol;Acc:MGI:1346318]
chr13	5633741	5633908	7.587342706	7.444221806	7.272513337	0.1431209	0.531209042	0.18890602	0.510865579	0.308880741	0.220445432	Klf6	upstream	-227666	4072.8	2839.9	3099.7	-0.52004396	3.71E-06	0.126193769	0.311693296	Kruppel-like factor 6 [Source:MGI Symbol;Acc:MGI:1346318]
chr13	5603859	5604086	5.309750072	5.307902055	5.436688943	0.001848017	0.978762933	-0.111325503	0.660268853	-0.132393603	0.611043805	Klf6	upstream	-257518	4072.8	2839.9	3099.7	-0.52004396	3.71E-06	0.126193769	0.311693296	Kruppel-like factor 6 [Source:MGI Symbol;Acc:MGI:1346318]
chr13	5559292	5559457	5.655303031	5.211756053	4.912443376	0.443546978	0.172931115	0.317683204	0.431504209	0.735935904	0.06504296	Klf6	upstream	-302116	4072.8	2839.9	3099.7	-0.52004396	3.71E-06	0.126193769	0.311693296	Kruppel-like factor 6 [Source:MGI Symbol;Acc:MGI:1346318]
chr4	120431168	120431340	4.076606155	3.954334236	3.790719469	0.122271919	0.913529032	0.185209672	0.607488074	0.279442392	0.516742499	Scmh1	inside	25972	2297.3	2741.7	2766.9	0.254034394	0.008621132	0.013197807	0.90987777	sex comb on midleg homolog 1 [Source:MGI Symbol;Acc:MGI:1352762]
chr4	120408483	120408656	6.72785879	6.694589815	6.95986588	0.033268975	0.888029675	-0.248580196	0.411535726	-0.23703681	0.345249571	Scmh1	inside	3288	2297.3	2741.7	2766.9	0.254034394	0.008621132	0.013197807	0.90987777	sex comb on midleg homolog 1 [Source:MGI Symbol;Acc:MGI:1352762]
chr4	120365330	120365552	4.821665136	4.708941202	4.354943975	0.112723933	0.682561357	0.370512409	0.342297572	0.459978033	0.15107142	Scmh1	upstream	-39841	2297.3	2741.7	2766.9	0.254034394	0.008621132	0.013197807	0.90987777	sex comb on midleg homolog 1 [Source:MGI Symbol;Acc:MGI:1352762]
chr4	120432051	120432186	3.935728224	4.114574406	4.217220693	-0.178846181	0.743007524	-0.0853323	0.796249224	-0.277723836	0.590833716	Scmh1	inside	26836	2297.3	2741.7	2766.9	0.254034394	0.008621132	0.013197807	0.90987777	sex comb on midleg homolog 1 [Source:MGI Symbol;Acc:MGI:1352762]
chr4	120390284	120390444	4.815886427	4.408305628	3.896988366	0.407580799	0.470221429	0.53020808	0.398449609	0.924990683	0.148729547	Scmh1	upstream	-14918	2297.3	2741.7	2766.9	0.254034394	0.008621132	0.013197807	0.90987777	sex comb on midleg homolog 1 [Source:MGI Symbol;Acc:MGI:1352762]
chr4	120362380	120362568	5.160105869	5.187054353	5.035856861	-0.026948485	0.971062672	0.167922809	0.692719448	0.115628427	0.724928183	Scmh1	upstream	-42808	2297.3	2741.7	2766.9	0.254034394	0.008621132	0.013197807	0.90987777	sex comb on midleg homolog 1 [Source:MGI Symbol;Acc:MGI:1352762]
chr11	85836010	85836147	4.612559615	4.394158385	3.823096949	0.21840123	0.517986991	0.588456182	0.12161618	0.785440512	0.048840651	Tbx2	inside	3526	66.6	41.2	56.8	-0.690175402	0.188507926	0.452629611	0.36133686	T-box 2 [Source:MGI Symbol;Acc:MGI:98494]
chr11	95579209	95579437	3.015792313	3.806951189	4.545996923	-0.791158876	0.126110028	-0.722175382	0.052929624	-1.526022804	0.001110566	Ngfr	inside	8412	53.2	25	2340.2	-1.057342859	0.06813101	6.358412657	6.12E-42	"nerve growth factor receptor (TNFR superfamily, member 16) [Source:MGI Symbol;Acc:MGI:97323]"
chr11	95590406	95590584	4.929583077	4.836076114	4.295038163	0.093506963	0.734136185	0.558160837	0.111121407	0.625880413	0.051644616	Ngfr	upstream	-2760	53.2	25	2340.2	-1.057342859	0.06813101	6.358412657	6.12E-42	"nerve growth factor receptor (TNFR superfamily, member 16) [Source:MGI Symbol;Acc:MGI:97323]"
chr11	95555785	95555991	4.284387226	4.072290132	5.082087688	0.212097094	0.576631182	-0.993390568	0.028814559	-0.808467211	0.060793969	Ngfr	downstream	31847	53.2	25	2340.2	-1.057342859	0.06813101	6.358412657	6.12E-42	"nerve growth factor receptor (TNFR superfamily, member 16) [Source:MGI Symbol;Acc:MGI:97323]"
chr11	103819380	103819532	6.456143855	6.143677266	6.308657823	0.312466589	0.349792916	-0.145926346	0.683286187	0.14360046	0.541783628	Wnt3	downstream	45305	14.9	10.7	37.9	-0.464945277	0.456014639	1.795225444	2.75E-05	wingless-related MMTV integration site 3 [Source:MGI Symbol;Acc:MGI:98955]
chr11	103811316	103811492	2.54603474	3.692569445	5.160916506	-1.146534705	0.04131811	-1.451149917	0.008099045	-2.611602328	2.98E-05	Wnt3	inside	37253	14.9	10.7	37.9	-0.464945277	0.456014639	1.795225444	2.75E-05	wingless-related MMTV integration site 3 [Source:MGI Symbol;Acc:MGI:98955]
chr11	103816140	103816320	5.181690914	5.59644586	5.248288869	-0.414754946	0.285113588	0.365871463	0.367897866	-0.066810244	0.850408056	Wnt3	inside	42079	14.9	10.7	37.9	-0.464945277	0.456014639	1.795225444	2.75E-05	wingless-related MMTV integration site 3 [Source:MGI Symbol;Acc:MGI:98955]
chr11	103791876	103792045	3.583255866	4.149131329	4.529819157	-0.565875463	0.12883478	-0.361677105	0.348782656	-0.953744056	0.009274463	Wnt3	inside	17809	14.9	10.7	37.9	-0.464945277	0.456014639	1.795225444	2.75E-05	wingless-related MMTV integration site 3 [Source:MGI Symbol;Acc:MGI:98955]
chr17	64086961	64087113	4.034857849	4.268368195	4.658249072	-0.233510346	0.620802955	-0.372225317	0.364705576	-0.622792518	0.139586115	Fer	inside	191018	769.8	902.1	1516.9	0.229897159	0.028066636	0.74774173	1.56E-17	fer (fms/fps related) protein kinase [Source:MGI Symbol;Acc:MGI:105917]
chr17	64077457	64077627	3.682302485	3.916260125	4.298621884	-0.23395764	0.690687019	-0.36691936	0.37613406	-0.619371885	0.143180587	Fer	inside	181523	769.8	902.1	1516.9	0.229897159	0.028066636	0.74774173	1.56E-17	fer (fms/fps related) protein kinase [Source:MGI Symbol;Acc:MGI:105917]
chr17	64028470	64028628	5.212945263	4.895234693	4.983121348	0.31771057	0.359791646	-0.069390265	0.847076202	0.227420364	0.478117425	Fer	inside	132530	769.8	902.1	1516.9	0.229897159	0.028066636	0.74774173	1.56E-17	fer (fms/fps related) protein kinase [Source:MGI Symbol;Acc:MGI:105917]
chr17	63894686	63894843	4.632028231	4.371615759	4.294554868	0.260412471	0.554942068	0.096029209	0.835078043	0.333058436	0.481295534	Fer	upstream	-1255	769.8	902.1	1516.9	0.229897159	0.028066636	0.74774173	1.56E-17	fer (fms/fps related) protein kinase [Source:MGI Symbol;Acc:MGI:105917]
chr17	63953373	63953506	4.15368913	4.18457729	3.784723154	-0.03088816	0.837238913	0.419857454	0.31084593	0.359920469	0.416783542	Fer	inside	57421	769.8	902.1	1516.9	0.229897159	0.028066636	0.74774173	1.56E-17	fer (fms/fps related) protein kinase [Source:MGI Symbol;Acc:MGI:105917]
chr17	63937829	63938002	4.722772264	5.698975481	6.043052133	-0.976203218	0.011000974	-0.327078202	0.352591148	-1.322156646	8.71E-05	Fer	inside	41897	769.8	902.1	1516.9	0.229897159	0.028066636	0.74774173	1.56E-17	fer (fms/fps related) protein kinase [Source:MGI Symbol;Acc:MGI:105917]
chr17	64076507	64076664	6.36562751	5.991444015	6.200646993	0.374183495	0.108260418	-0.191903609	0.515353756	0.158114368	0.519806261	Fer	inside	180567	769.8	902.1	1516.9	0.229897159	0.028066636	0.74774173	1.56E-17	fer (fms/fps related) protein kinase [Source:MGI Symbol;Acc:MGI:105917]
chr7	126227812	126227983	5.306181436	5.093621711	4.613012312	0.212559724	0.465786325	0.498248953	0.200095255	0.684800475	0.066771971	Xpo6	upstream	-27397	7537.7	7224.3	8391.4	-0.061585569	0.48937462	0.216136665	0.00100843	exportin 6 [Source:MGI Symbol;Acc:MGI:2429950]
chr7	126231366	126231543	4.593721431	4.095883361	3.80660847	0.49783807	0.286399585	0.31022834	0.430504665	0.781901942	0.027104811	Xpo6	upstream	-30953	7537.7	7224.3	8391.4	-0.061585569	0.48937462	0.216136665	0.00100843	exportin 6 [Source:MGI Symbol;Acc:MGI:2429950]
chr7	126189950	126190092	4.893450617	5.213371899	4.405626088	-0.319921282	0.388206527	0.823999243	0.036748741	0.481222836	0.156200803	Xpo6	inside	10480	7537.7	7224.3	8391.4	-0.061585569	0.48937462	0.216136665	0.00100843	exportin 6 [Source:MGI Symbol;Acc:MGI:2429950]
chr7	126202081	126202260	5.729909516	5.415299382	5.122961242	0.314610134	0.227167904	0.310582759	0.270366781	0.600347842	0.022961397	Xpo6	upstream	-1669	7537.7	7224.3	8391.4	-0.061585569	0.48937462	0.216136665	0.00100843	exportin 6 [Source:MGI Symbol;Acc:MGI:2429950]
chr11	108912296	108912445	5.618015442	5.221562782	5.063102331	0.39645266	0.237702605	0.177741235	0.582946544	0.547177987	0.077963459	Axin2	upstream	-7980	3256.2	4813.9	1753	0.56241654	9.53E-08	-1.455108708	1.12E-47	axin2 [Source:MGI Symbol;Acc:MGI:1270862]
chr11	108912157	108912277	5.076784801	4.821074906	4.473220349	0.255709895	0.494975438	0.36751784	0.341681332	0.596259395	0.103196899	Axin2	upstream	-8133	3256.2	4813.9	1753	0.56241654	9.53E-08	-1.455108708	1.12E-47	axin2 [Source:MGI Symbol;Acc:MGI:1270862]
chr11	108875037	108875259	5.137576621	5.029993699	4.997549583	0.107582922	0.804669649	0.05169276	0.876190239	0.13319253	0.718315917	Axin2	upstream	-45202	3256.2	4813.9	1753	0.56241654	9.53E-08	-1.455108708	1.12E-47	axin2 [Source:MGI Symbol;Acc:MGI:1270862]
chr11	108919567	108919798	5.323706008	4.918852952	5.722822713	0.404853056	0.247877754	-0.786662244	0.023358327	-0.406836237	0.135996514	Axin2	upstream	-668	3256.2	4813.9	1753	0.56241654	9.53E-08	-1.455108708	1.12E-47	axin2 [Source:MGI Symbol;Acc:MGI:1270862]
chr5	140852931	140853135	4.813353995	4.520106277	4.341887286	0.293247718	0.463985035	0.197820241	0.574890802	0.468447196	0.180694961	Gna12	upstream	-22602	8051.9	7580.1	9566.9	-0.086848658	0.574878848	0.335300667	0.002467391	"guanine nucleotide binding protein, alpha 12 [Source:MGI Symbol;Acc:MGI:95767]"
chr5	140909331	140909506	4.502705127	3.834536478	4.265995164	0.668168649	0.124321438	-0.412786073	0.307329437	0.226310393	0.549721219	Gna12	upstream	-78987	8051.9	7580.1	9566.9	-0.086848658	0.574878848	0.335300667	0.002467391	"guanine nucleotide binding protein, alpha 12 [Source:MGI Symbol;Acc:MGI:95767]"
chr5	140885193	140885341	3.814668679	4.093973951	5.229175292	-0.279305272	0.508932348	-1.116851331	0.001286505	-1.412072581	0.000492216	Gna12	upstream	-54836	8051.9	7580.1	9566.9	-0.086848658	0.574878848	0.335300667	0.002467391	"guanine nucleotide binding protein, alpha 12 [Source:MGI Symbol;Acc:MGI:95767]"
chr5	140907785	140908001	5.111579148	5.020356472	5.632009318	0.091222676	0.795370005	-0.594077431	0.068814722	-0.531556412	0.110471637	Gna12	upstream	-77462	8051.9	7580.1	9566.9	-0.086848658	0.574878848	0.335300667	0.002467391	"guanine nucleotide binding protein, alpha 12 [Source:MGI Symbol;Acc:MGI:95767]"
chr5	140895319	140895496	6.394442512	6.588522324	6.38011765	-0.194079812	0.523693043	0.226356653	0.42829809	0.004700471	0.976712767	Gna12	upstream	-64977	8051.9	7580.1	9566.9	-0.086848658	0.574878848	0.335300667	0.002467391	"guanine nucleotide binding protein, alpha 12 [Source:MGI Symbol;Acc:MGI:95767]"
chr5	140814281	140814726	5.069824005	5.046981938	4.724776162	0.022842067	0.940405577	0.340299869	0.312264298	0.340859106	0.306036017	Gna12	inside	15927	8051.9	7580.1	9566.9	-0.086848658	0.574878848	0.335300667	0.002467391	"guanine nucleotide binding protein, alpha 12 [Source:MGI Symbol;Acc:MGI:95767]"
chr5	140839550	140839720	7.104319016	7.063563222	6.706481722	0.040755794	0.876700383	0.37412145	0.20784235	0.390570488	0.062141272	Gna12	upstream	-9204	8051.9	7580.1	9566.9	-0.086848658	0.574878848	0.335300667	0.002467391	"guanine nucleotide binding protein, alpha 12 [Source:MGI Symbol;Acc:MGI:95767]"
chr5	140889332	140889496	6.509875672	6.676389878	6.382428745	-0.166514206	0.507171985	0.311595539	0.215235568	0.119042514	0.658019814	Gna12	upstream	-58983	8051.9	7580.1	9566.9	-0.086848658	0.574878848	0.335300667	0.002467391	"guanine nucleotide binding protein, alpha 12 [Source:MGI Symbol;Acc:MGI:95767]"
chr5	140893688	140893832	5.767096655	5.47594595	5.265890606	0.291150705	0.376481808	0.22787709	0.426745335	0.49028299	0.14309116	Gna12	upstream	-63329	8051.9	7580.1	9566.9	-0.086848658	0.574878848	0.335300667	0.002467391	"guanine nucleotide binding protein, alpha 12 [Source:MGI Symbol;Acc:MGI:95767]"
chr5	140843313	140843446	6.580907483	6.580010512	6.183761577	0.000896971	0.976925859	0.413848311	0.105410873	0.389928229	0.111228653	Gna12	upstream	-12949	8051.9	7580.1	9566.9	-0.086848658	0.574878848	0.335300667	0.002467391	"guanine nucleotide binding protein, alpha 12 [Source:MGI Symbol;Acc:MGI:95767]"
chr5	140805032	140805188	5.024904585	4.928623267	5.11421301	0.096281318	0.739616633	-0.170044707	0.628107667	-0.093415852	0.824850954	Gna12	inside	25321	8051.9	7580.1	9566.9	-0.086848658	0.574878848	0.335300667	0.002467391	"guanine nucleotide binding protein, alpha 12 [Source:MGI Symbol;Acc:MGI:95767]"
chr5	140894277	140894444	5.369591303	5.650887701	5.401876996	-0.281296397	0.314918932	0.26717874	0.33452327	-0.040422298	0.916718987	Gna12	upstream	-63929	8051.9	7580.1	9566.9	-0.086848658	0.574878848	0.335300667	0.002467391	"guanine nucleotide binding protein, alpha 12 [Source:MGI Symbol;Acc:MGI:95767]"
chr5	140813462	140813622	5.390818986	5.535391622	5.646897223	-0.144572636	0.582375241	-0.093298698	0.72216464	-0.264066301	0.323986538	Gna12	inside	16889	8051.9	7580.1	9566.9	-0.086848658	0.574878848	0.335300667	0.002467391	"guanine nucleotide binding protein, alpha 12 [Source:MGI Symbol;Acc:MGI:95767]"
chr5	140792049	140792206	3.755025377	3.790692067	4.201897274	-0.035666691	0.878904496	-0.392381803	0.337943708	-0.449865002	0.244320915	Gna12	inside	38303	8051.9	7580.1	9566.9	-0.086848658	0.574878848	0.335300667	0.002467391	"guanine nucleotide binding protein, alpha 12 [Source:MGI Symbol;Acc:MGI:95767]"
chr7	143480185	143480359	4.985319869	4.549031717	4.902084758	0.436288152	0.347365115	-0.333232116	0.405801663	0.072969648	0.833879668	Slc22a18	inside	6550	0.3	0.6	10	0.516722718	0.795223007	3.411055631	0.001513877	"solute carrier family 22 (organic cation transporter), member 18 [Source:MGI Symbol;Acc:MGI:1336884]"
chr7	143477716	143477856	5.76933154	5.44890812	5.514200626	0.32042342	0.211110642	-0.047064956	0.86351918	0.248318046	0.404452201	Slc22a18	inside	4064	0.3	0.6	10	0.516722718	0.795223007	3.411055631	0.001513877	"solute carrier family 22 (organic cation transporter), member 18 [Source:MGI Symbol;Acc:MGI:1336884]"
chr16	96311370	96311501	5.412148307	5.450004001	5.019009049	-0.037855694	0.977288152	0.446870144	0.272718818	0.388871545	0.238339215	Igsf5	upstream	-50233	48.5	363.9	1070.2	2.885476561	1.19E-40	1.546843449	1.73E-17	"immunoglobulin superfamily, member 5 [Source:MGI Symbol;Acc:MGI:1919308]"
chr16	96339195	96339351	4.942955016	5.105456402	4.742876047	-0.162501385	0.613194343	0.379965726	0.237103795	0.192214515	0.532422222	Igsf5	upstream	-22396	48.5	363.9	1070.2	2.885476561	1.19E-40	1.546843449	1.73E-17	"immunoglobulin superfamily, member 5 [Source:MGI Symbol;Acc:MGI:1919308]"
chr9	50614689	50614860	4.929888412	4.820548208	4.593529058	0.109340204	0.780640507	0.245871706	0.52269387	0.33496202	0.408966797	Pih1d2	upstream	-2548	108.4	96.4	43.4	-0.173839942	0.616955318	-1.148387307	9.49E-06	PIH1 domain containing 2 [Source:MGI Symbol;Acc:MGI:1919864]
chr9	50591374	50591523	5.811807463	5.56360248	5.420022801	0.248204983	0.468373297	0.160392384	0.629367594	0.38825671	0.249277533	Sdhd	downstream	12401	2566	2119	1748.3	-0.275732477	0.002233835	-0.277532414	0.001307958	"succinate dehydrogenase complex, subunit D, integral membrane protein [Source:MGI Symbol;Acc:MGI:1914175]"
chr9	50602434	50602641	4.865148946	4.30222341	4.47560025	0.562925536	0.128519939	-0.15381264	0.750167217	0.384678076	0.231594637	Sdhd	inside	1311	2566	2119	1748.3	-0.275732477	0.002233835	-0.277532414	0.001307958	"succinate dehydrogenase complex, subunit D, integral membrane protein [Source:MGI Symbol;Acc:MGI:1914175]"
chr6	127057322	127057493	3.753977906	4.637631454	4.253386292	-0.883653547	0.024102601	0.401687567	0.340056801	-0.503252186	0.172802101	Fgf23	upstream	-15495	9.5	2.8	1	-1.6688594	0.103669959	-1.089604232	0.35372495	fibroblast growth factor 23 [Source:MGI Symbol;Acc:MGI:1891427]
chr6	127084967	127085119	3.420845122	3.880584811	5.174284816	-0.45973969	0.412275188	-1.274559395	0.001106127	-1.742850935	0.001438699	Fgf23	downstream	12140	9.5	2.8	1	-1.6688594	0.103669959	-1.089604232	0.35372495	fibroblast growth factor 23 [Source:MGI Symbol;Acc:MGI:1891427]
chr6	127065808	127065948	5.089377753	4.748152877	4.613340993	0.341224877	0.289644461	0.151775846	0.689323046	0.470684939	0.153285619	Fgf23	upstream	-7025	9.5	2.8	1	-1.6688594	0.103669959	-1.089604232	0.35372495	fibroblast growth factor 23 [Source:MGI Symbol;Acc:MGI:1891427]
chr6	127176013	127176196	3.617064666	4.483169207	4.850913083	-0.86610454	0.052902643	-0.350657281	0.298914303	-1.23170417	0.002534364	Ccnd2	upstream	-25056	63966.6	46741.1	7458.6	-0.446783894	0.270795182	-2.612998724	4.47E-17	cyclin D2 [Source:MGI Symbol;Acc:MGI:88314]
chr6	127189255	127189388	4.823567524	4.854644332	4.870802202	-0.031076807	0.973892998	0.000993369	0.991837177	-0.050239933	0.931121155	Ccnd2	upstream	-38274	63966.6	46741.1	7458.6	-0.446783894	0.270795182	-2.612998724	4.47E-17	cyclin D2 [Source:MGI Symbol;Acc:MGI:88314]
chr11	114785369	114785472	1.814861607	1.765411124	4.490399381	0.049450484	0.827759967	-2.700933726	1.25E-06	-2.677334803	3.17E-08	Btbd17	downstream	10525	995.1	3197.2	391.2	1.67990003	6.82E-33	-3.023288767	8.47E-101	BTB (POZ) domain containing 17 [Source:MGI Symbol;Acc:MGI:1919264]
chr11	114797282	114797472	2.791022302	4.44237721	5.483044088	-1.651354908	0.01410323	-1.022565521	0.030003384	-2.677653116	5.28E-05	Btbd17	upstream	-1432	995.1	3197.2	391.2	1.67990003	6.82E-33	-3.023288767	8.47E-101	BTB (POZ) domain containing 17 [Source:MGI Symbol;Acc:MGI:1919264]
chr11	114781464	114781621	5.2618889	5.119481753	5.181671711	0.142407147	0.667666091	-0.045081545	0.929986081	0.075287327	0.812747099	Btbd17	downstream	14403	995.1	3197.2	391.2	1.67990003	6.82E-33	-3.023288767	8.47E-101	BTB (POZ) domain containing 17 [Source:MGI Symbol;Acc:MGI:1919264]
chr11	114790639	114790798	4.083968375	4.422687122	4.514527809	-0.338718748	0.31733763	-0.073043784	0.843066938	-0.433845173	0.22795432	Btbd17	downstream	5227	995.1	3197.2	391.2	1.67990003	6.82E-33	-3.023288767	8.47E-101	BTB (POZ) domain containing 17 [Source:MGI Symbol;Acc:MGI:1919264]
chr11	114793904	114794121	3.62691061	3.918230696	4.578383568	-0.291320086	0.637053256	-0.641669281	0.147639082	-0.947548727	0.085666667	Btbd17	inside	1933	995.1	3197.2	391.2	1.67990003	6.82E-33	-3.023288767	8.47E-101	BTB (POZ) domain containing 17 [Source:MGI Symbol;Acc:MGI:1919264]
chr7	142916591	142916712	5.269622048	5.008898877	4.930347801	0.260723171	0.404836607	0.095145863	0.789980531	0.337254723	0.30327146	Th	inside	14476	1	4.3	22.3	1.773171466	0.092416051	2.240588284	0.000840448	tyrosine hydroxylase [Source:MGI Symbol;Acc:MGI:98735]
chr7	142887728	142887896	5.721803992	5.37427712	5.280101478	0.347526872	0.224906269	0.112846141	0.656800634	0.436694604	0.101336244	Th	downstream	43316	1	4.3	22.3	1.773171466	0.092416051	2.240588284	0.000840448	tyrosine hydroxylase [Source:MGI Symbol;Acc:MGI:98735]
chr7	142925429	142925611	6.228190021	6.198212895	5.938402102	0.029977126	0.917375391	0.277048402	0.426471099	0.282159522	0.250363243	Th	inside	5608	1	4.3	22.3	1.773171466	0.092416051	2.240588284	0.000840448	tyrosine hydroxylase [Source:MGI Symbol;Acc:MGI:98735]
chr7	142928812	142928969	4.608952344	4.544996793	3.945180361	0.063955551	0.901182996	0.618702395	0.109331664	0.655659994	0.083433909	Th	inside	2238	1	4.3	22.3	1.773171466	0.092416051	2.240588284	0.000840448	tyrosine hydroxylase [Source:MGI Symbol;Acc:MGI:98735]
chr7	142917083	142917226	5.364269872	5.059543464	5.13821939	0.304726409	0.42823876	-0.063514122	0.873615802	0.22026252	0.526479184	Th	inside	13974	1	4.3	22.3	1.773171466	0.092416051	2.240588284	0.000840448	tyrosine hydroxylase [Source:MGI Symbol;Acc:MGI:98735]
chrX	134393159	134393311	5.042728806	4.862444258	4.905168448	0.180284548	0.57690473	-0.026504359	0.906356546	0.128636175	0.65884692	Drp2	upstream	-11317	379.4	967.1	4608.6	1.343376452	1.35E-29	2.249412018	1.24E-94	dystrophin related protein 2 [Source:MGI Symbol;Acc:MGI:107432]
chrX	134438767	134438915	4.660582091	4.367328868	4.111154867	0.293253223	0.460796591	0.273953765	0.510542113	0.54328716	0.11622783	Drp2	inside	34289	379.4	967.1	4608.6	1.343376452	1.35E-29	2.249412018	1.24E-94	dystrophin related protein 2 [Source:MGI Symbol;Acc:MGI:107432]
chrX	134358361	134358519	5.987231508	6.046616481	5.597453513	-0.059384973	0.899437635	0.465257719	0.184166826	0.383351	0.157765919	Drp2	upstream	-46112	379.4	967.1	4608.6	1.343376452	1.35E-29	2.249412018	1.24E-94	dystrophin related protein 2 [Source:MGI Symbol;Acc:MGI:107432]
chrX	134384987	134385121	4.321464787	3.28415129	4.668586029	1.037313497	0.049432391	-1.363935518	0.001535242	-0.345835716	0.400207179	Drp2	upstream	-19498	379.4	967.1	4608.6	1.343376452	1.35E-29	2.249412018	1.24E-94	dystrophin related protein 2 [Source:MGI Symbol;Acc:MGI:107432]
chr7	142987986	142988170	5.306181436	5.342837783	5.105252716	-0.036656348	0.906042704	0.255474586	0.455054444	0.192560071	0.538368778	Tspan32	upstream	-16969	21.6	2.3	1	-2.972195452	0.000634277	-0.890270767	0.448102955	tetraspanin 32 [Source:MGI Symbol;Acc:MGI:1350360]
chr13	45661708	45661840	4.27070554	4.217664039	4.455453356	0.053041501	0.858025378	-0.220789261	0.533276788	-0.188216691	0.574710301	Gmpr	downstream	154329	97.6	88.4	324.7	-0.127229276	0.816343016	1.847987324	1.76E-08	guanosine monophosphate reductase [Source:MGI Symbol;Acc:MGI:1913605]
chr13	45532655	45532837	4.665024	5.228711202	4.726210708	-0.563687201	0.097930055	0.519905156	0.117545077	-0.071601649	0.810373547	Gmpr	inside	25301	97.6	88.4	324.7	-0.127229276	0.816343016	1.847987324	1.76E-08	guanosine monophosphate reductase [Source:MGI Symbol;Acc:MGI:1913605]
chr13	45703244	45703391	4.371445198	4.165908758	4.479317767	0.20553644	0.555531202	-0.297479437	0.498433836	-0.112658083	0.800966443	Gmpr	downstream	195873	97.6	88.4	324.7	-0.127229276	0.816343016	1.847987324	1.76E-08	guanosine monophosphate reductase [Source:MGI Symbol;Acc:MGI:1913605]
chr13	45498081	45498213	4.778671527	4.657039663	4.63730473	0.121631863	0.729764177	0.037840003	0.934524349	0.135373935	0.728634892	Gmpr	upstream	-9298	97.6	88.4	324.7	-0.127229276	0.816343016	1.847987324	1.76E-08	guanosine monophosphate reductase [Source:MGI Symbol;Acc:MGI:1913605]
chr13	45533054	45533249	4.758686218	4.734308508	4.395866423	0.024377711	0.979081272	0.357353868	0.328864837	0.358739535	0.326649818	Gmpr	inside	25707	97.6	88.4	324.7	-0.127229276	0.816343016	1.847987324	1.76E-08	guanosine monophosphate reductase [Source:MGI Symbol;Acc:MGI:1913605]
chr13	45514008	45514167	5.33213906	5.662239425	5.214381741	-0.330100365	0.336416268	0.46514983	0.203600911	0.109207012	0.722306741	Gmpr	inside	6643	97.6	88.4	324.7	-0.127229276	0.816343016	1.847987324	1.76E-08	guanosine monophosphate reductase [Source:MGI Symbol;Acc:MGI:1913605]
chr13	45564266	45564411	7.073998622	7.039876443	6.640602675	0.034122179	0.878065452	0.417197442	0.101865348	0.427644232	0.035033477	Gmpr	downstream	56893	97.6	88.4	324.7	-0.127229276	0.816343016	1.847987324	1.76E-08	guanosine monophosphate reductase [Source:MGI Symbol;Acc:MGI:1913605]
chr13	45562171	45562286	3.935689082	4.473734239	5.300279555	-0.538045157	0.222877291	-0.809782177	0.01534726	-1.366710636	0.000411024	Gmpr	downstream	54783	97.6	88.4	324.7	-0.127229276	0.816343016	1.847987324	1.76E-08	guanosine monophosphate reductase [Source:MGI Symbol;Acc:MGI:1913605]
chr13	45680402	45680537	5.749830857	5.305735647	5.068570673	0.44409521	0.15492553	0.253970029	0.499261617	0.672883695	0.039824344	Gmpr	downstream	173025	97.6	88.4	324.7	-0.127229276	0.816343016	1.847987324	1.76E-08	guanosine monophosphate reductase [Source:MGI Symbol;Acc:MGI:1913605]
chr13	45715278	45715523	5.313174254	5.191786806	5.181259782	0.121387449	0.70754111	0.029395895	0.950187731	0.126833555	0.739911905	Gmpr	downstream	207955	97.6	88.4	324.7	-0.127229276	0.816343016	1.847987324	1.76E-08	guanosine monophosphate reductase [Source:MGI Symbol;Acc:MGI:1913605]
chr13	45693707	45693850	3.371677691	4.143738496	5.397660616	-0.772060805	0.179354709	-1.237642081	0.017815447	-2.035610843	0.000119783	Gmpr	downstream	186333	97.6	88.4	324.7	-0.127229276	0.816343016	1.847987324	1.76E-08	guanosine monophosphate reductase [Source:MGI Symbol;Acc:MGI:1913605]
chr13	45695183	45695303	2.747474938	4.262336225	5.257751556	-1.514861287	0.002750391	-0.976983927	0.049066455	-2.514807743	1.25E-07	Gmpr	downstream	187798	97.6	88.4	324.7	-0.127229276	0.816343016	1.847987324	1.76E-08	guanosine monophosphate reductase [Source:MGI Symbol;Acc:MGI:1913605]
chr13	45531152	45531348	4.997471203	4.746303568	4.638286469	0.251167635	0.459041977	0.12672631	0.660426607	0.352126181	0.270288424	Gmpr	inside	23805	97.6	88.4	324.7	-0.127229276	0.816343016	1.847987324	1.76E-08	guanosine monophosphate reductase [Source:MGI Symbol;Acc:MGI:1913605]
chr11	89010113	89010265	4.377998879	4.091998893	5.210317728	0.285999986	0.508752928	-1.09922863	0.001648442	-0.831121081	0.024191021	Trim25	inside	10812	289	110.2	33.3	-1.384336105	3.18E-12	-1.731093314	4.47E-13	tripartite motif-containing 25 [Source:MGI Symbol;Acc:MGI:102749]
chr11	88954258	88954407	5.00805483	4.836076114	4.667092994	0.171978716	0.534139719	0.186106005	0.669548447	0.335673961	0.330766861	Scpep1	inside	1133	1499.7	1276.9	407.6	-0.231160199	0.023664852	-1.646412729	3.85E-68	serine carboxypeptidase 1 [Source:MGI Symbol;Acc:MGI:1921867]
chr11	74839531	74839765	4.67013716	4.729553774	5.025397596	-0.059416615	0.875283999	-0.278324138	0.425830026	-0.363929021	0.276109422	Mnt	inside	8727	5142	6101.5	7557.6	0.246519106	0.004368889	0.308692417	0.00011102	max binding protein [Source:MGI Symbol;Acc:MGI:109150]
chr11	74817515	74817656	4.376740277	3.961981394	2.639983577	0.414758883	0.419394291	1.342534306	0.018411002	1.729632109	0.000307882	Mnt	upstream	-13335	5142	6101.5	7557.6	0.246519106	0.004368889	0.308692417	0.00011102	max binding protein [Source:MGI Symbol;Acc:MGI:109150]
chr11	74842697	74842915	4.815364442	5.242181888	5.823548712	-0.426817446	0.23066779	-0.564411007	0.060671689	-1.013472977	0.000848201	Mnt	inside	11885	5142	6101.5	7557.6	0.246519106	0.004368889	0.308692417	0.00011102	max binding protein [Source:MGI Symbol;Acc:MGI:109150]
chr11	74811316	74811470	4.864157915	4.855910993	4.520040006	0.008246923	0.951481876	0.355426465	0.381927518	0.335345385	0.433629352	Mnt	upstream	-19528	5142	6101.5	7557.6	0.246519106	0.004368889	0.308692417	0.00011102	max binding protein [Source:MGI Symbol;Acc:MGI:109150]
chr11	74836559	74836840	6.322736476	6.330625707	6.054570503	-0.007889231	0.996628021	0.293614735	0.319393527	0.264227973	0.328358209	Mnt	inside	5779	5142	6101.5	7557.6	0.246519106	0.004368889	0.308692417	0.00011102	max binding protein [Source:MGI Symbol;Acc:MGI:109150]
chr10	77525328	77525485	5.071829584	4.91796633	4.987279314	0.153863254	0.668575725	-0.050803501	0.93759584	0.074615031	0.78635969	Itgb2	upstream	-4847	13.8	4.2	0.6	-1.617954524	0.058482609	-2.061669714	0.051253614	integrin beta 2 [Source:MGI Symbol;Acc:MGI:96611]
chr10	77529956	77530093	4.085121698	3.95926607	4.180062485	0.125855628	0.886855892	-0.199192266	0.818224435	-0.104597063	0.895388563	Itgb2	upstream	-229	13.8	4.2	0.6	-1.617954524	0.058482609	-2.061669714	0.051253614	integrin beta 2 [Source:MGI Symbol;Acc:MGI:96611]
chr10	31429153	31429438	4.703909765	4.2897098	3.87432631	0.414199965	0.20960754	0.432389556	0.331173123	0.820722483	0.03491435	Tpd52l1	inside	16625	36.7	34.5	10.9	-0.088667922	0.874664566	-1.632979177	4.35E-05	tumor protein D52-like 1 [Source:MGI Symbol;Acc:MGI:1298386]
chr10	31460045	31460203	4.831799169	4.798578964	4.843230554	0.033220205	0.972116163	-0.025721296	0.982144691	-0.021318616	0.996351674	Tpd52l1	upstream	-14203	36.7	34.5	10.9	-0.088667922	0.874664566	-1.632979177	4.35E-05	tumor protein D52-like 1 [Source:MGI Symbol;Acc:MGI:1298386]
chr10	31429603	31429715	4.633192193	4.464835405	4.842659236	0.168356789	0.683512804	-0.359094907	0.329489753	-0.209317841	0.56012924	Tpd52l1	inside	16262	36.7	34.5	10.9	-0.088667922	0.874664566	-1.632979177	4.35E-05	tumor protein D52-like 1 [Source:MGI Symbol;Acc:MGI:1298386]
chr10	31402557	31402735	4.550497904	4.157384339	3.988049705	0.393113564	0.258561295	0.186870341	0.618680112	0.554682908	0.123573771	Tpd52l1	inside	43275	36.7	34.5	10.9	-0.088667922	0.874664566	-1.632979177	4.35E-05	tumor protein D52-like 1 [Source:MGI Symbol;Acc:MGI:1298386]
chr11	60071499	60071672	5.146369528	5.333726671	5.406297464	-0.187357143	0.564602877	-0.054076115	0.918678584	-0.271478539	0.456417908	Pemt	upstream	-25097	84.1	52.9	42	-0.665113612	0.012969269	-0.329249599	0.262767581	phosphatidylethanolamine N-methyltransferase [Source:MGI Symbol;Acc:MGI:104535]
chr11	60047640	60047781	5.505686701	5.289067113	5.134246093	0.216619588	0.446029907	0.172048629	0.639002915	0.366652847	0.243724704	Pemt	upstream	-1221	84.1	52.9	42	-0.665113612	0.012969269	-0.329249599	0.262767581	phosphatidylethanolamine N-methyltransferase [Source:MGI Symbol;Acc:MGI:104535]
chr11	60020142	60020320	6.129903773	5.858727952	5.552744382	0.27117582	0.289222242	0.32356359	0.289733736	0.570645785	0.04609107	Pemt	inside	26258	84.1	52.9	42	-0.665113612	0.012969269	-0.329249599	0.262767581	phosphatidylethanolamine N-methyltransferase [Source:MGI Symbol;Acc:MGI:104535]
chr11	60025776	60025984	5.543181249	5.6115441	5.455302878	-0.068362851	0.869214127	0.172985453	0.614049359	0.080169933	0.760215006	Pemt	inside	20609	84.1	52.9	42	-0.665113612	0.012969269	-0.329249599	0.262767581	phosphatidylethanolamine N-methyltransferase [Source:MGI Symbol;Acc:MGI:104535]
chr11	60045966	60046142	5.170183341	5.19788693	5.048171499	-0.027703589	0.908379826	0.167875598	0.583095077	0.113377446	0.708376163	Pemt	inside	435	84.1	52.9	42	-0.665113612	0.012969269	-0.329249599	0.262767581	phosphatidylethanolamine N-methyltransferase [Source:MGI Symbol;Acc:MGI:104535]
chr11	60066593	60066758	7.147075827	7.052937293	7.055837571	0.094138534	0.646652001	0.014486174	0.948031763	0.08465118	0.705445161	Pemt	upstream	-20187	84.1	52.9	42	-0.665113612	0.012969269	-0.329249599	0.262767581	phosphatidylethanolamine N-methyltransferase [Source:MGI Symbol;Acc:MGI:104535]
chr11	60058987	60059163	5.760873719	5.713753232	5.628067291	0.047120487	0.842696351	0.10367785	0.722451652	0.128219255	0.651001608	Pemt	upstream	-12586	84.1	52.9	42	-0.665113612	0.012969269	-0.329249599	0.262767581	phosphatidylethanolamine N-methyltransferase [Source:MGI Symbol;Acc:MGI:104535]
chr11	60034432	60034666	5.950378367	5.705179372	5.689507937	0.245198995	0.335137446	0.033584567	0.882281959	0.253490922	0.335266571	Pemt	inside	11940	84.1	52.9	42	-0.665113612	0.012969269	-0.329249599	0.262767581	phosphatidylethanolamine N-methyltransferase [Source:MGI Symbol;Acc:MGI:104535]
chr8	106618797	106618973	4.64656159	5.371296703	4.903536138	-0.724735112	0.041200291	0.485506488	0.13303539	-0.257844669	0.454215287	Cdh1	inside	15533	4	14.2	2.1	1.751544057	0.022296269	-2.566799555	0.000917782	cadherin 1 [Source:MGI Symbol;Acc:MGI:88354]
chr8	106619730	106619899	4.73192547	5.200655473	5.293029941	-0.468730004	0.197390979	-0.074441356	0.812789806	-0.565423489	0.096729119	Cdh1	inside	16462	4	14.2	2.1	1.751544057	0.022296269	-2.566799555	0.000917782	cadherin 1 [Source:MGI Symbol;Acc:MGI:88354]
chr2	179488579	179488741	5.395814529	5.764089514	6.048227574	-0.368274984	0.415429321	-0.266211486	0.521136442	-0.655330442	0.059965637	Cdh4	inside	46228	6589.5	4629.3	11124.2	-0.507319128	0.005077599	1.260326658	6.93E-15	cadherin 4 [Source:MGI Symbol;Acc:MGI:99218]
chr2	179506242	179506446	5.839121855	5.795113017	5.385351742	0.044008838	0.883369157	0.427451914	0.170647515	0.444689785	0.142074977	Cdh4	inside	63912	6589.5	4629.3	11124.2	-0.507319128	0.005077599	1.260326658	6.93E-15	cadherin 4 [Source:MGI Symbol;Acc:MGI:99218]
chr2	179491335	179491462	7.406611421	7.166247972	7.026758555	0.240363449	0.359704171	0.15630168	0.588936373	0.374758215	0.06907699	Cdh4	inside	48966	6589.5	4629.3	11124.2	-0.507319128	0.005077599	1.260326658	6.93E-15	cadherin 4 [Source:MGI Symbol;Acc:MGI:99218]
chr2	179478024	179478203	3.819492381	4.597260339	5.6596717	-0.777767958	0.079389055	-1.045011884	0.006606203	-1.837248091	5.36E-05	Cdh4	inside	35682	6589.5	4629.3	11124.2	-0.507319128	0.005077599	1.260326658	6.93E-15	cadherin 4 [Source:MGI Symbol;Acc:MGI:99218]
chr2	179489307	179489437	4.148795246	3.175748178	5.03432187	0.973047068	0.057862135	-1.839906747	3.81E-05	-0.883824565	0.022257873	Cdh4	inside	46940	6589.5	4629.3	11124.2	-0.507319128	0.005077599	1.260326658	6.93E-15	cadherin 4 [Source:MGI Symbol;Acc:MGI:99218]
chr2	179469337	179469465	2.913780856	3.709182643	4.878104634	-0.795401788	0.118319078	-1.151377773	0.008141496	-1.958811676	0.000126057	Cdh4	inside	26969	6589.5	4629.3	11124.2	-0.507319128	0.005077599	1.260326658	6.93E-15	cadherin 4 [Source:MGI Symbol;Acc:MGI:99218]
chr2	179445165	179445279	2.890645052	3.872761074	4.851002388	-0.982116022	0.066230393	-0.961981265	0.014396955	-1.977454379	0.000113288	Cdh4	inside	2790	6589.5	4629.3	11124.2	-0.507319128	0.005077599	1.260326658	6.93E-15	cadherin 4 [Source:MGI Symbol;Acc:MGI:99218]
chr2	179519234	179519396	2.978264711	4.664901703	5.548431688	-1.686636992	0.000109287	-0.864940294	0.017073785	-2.574857333	2.26E-11	Cdh4	inside	76883	6589.5	4629.3	11124.2	-0.507319128	0.005077599	1.260326658	6.93E-15	cadherin 4 [Source:MGI Symbol;Acc:MGI:99218]
chr2	121372030	121372168	4.288902209	3.635868775	4.169475805	0.653033434	0.244104576	-0.511032223	0.439125526	0.119407126	0.772927069	Ckmt1	downstream	14384	3.4	20.6	416.8	2.394097876	1.77E-06	4.288211777	3.78E-67	"creatine kinase, mitochondrial 1, ubiquitous [Source:MGI Symbol;Acc:MGI:99441]"
chr2	121366377	121366536	5.732509115	5.421312328	5.546199895	0.311196788	0.278315197	-0.107542718	0.690957312	0.177159719	0.51502833	Ckmt1	downstream	8741	3.4	20.6	416.8	2.394097876	1.77E-06	4.288211777	3.78E-67	"creatine kinase, mitochondrial 1, ubiquitous [Source:MGI Symbol;Acc:MGI:99441]"
chr11	70229970	70230134	3.999598008	4.159531457	4.548026165	-0.159933449	0.596334963	-0.368612327	0.395753641	-0.555251791	0.119423613	Bcl6b	upstream	-254	141.7	130.6	204.1	-0.118405689	0.654812036	0.642699381	0.000255373	"B cell CLL/lymphoma 6, member B [Source:MGI Symbol;Acc:MGI:1278332]"
chr11	70254179	70254342	4.954488283	4.709118503	4.652819064	0.245369779	0.474355341	0.074901556	0.820636078	0.294092827	0.378411193	Alox12	inside	1093	3.6	1.9	0.7	-0.71509695	0.694801467	-0.972274483	0.520981035	arachidonate 12-lipoxygenase [Source:MGI Symbol;Acc:MGI:87998]
chr16	18349783	18349959	4.17996575	3.854071741	4.402162385	0.325894009	0.455769169	-0.530776204	0.16717686	-0.222871202	0.572328529	Arvcf	inside	1688	12001.4	9179.6	7243.9	-0.386485767	5.73E-05	-0.341056071	0.000249457	armadillo repeat gene deleted in velo-cardio-facial syndrome [Source:MGI Symbol;Acc:MGI:109620]
chr3	116520317	116520502	4.974221489	4.8711625	4.49137192	0.103058989	0.761722382	0.397606377	0.364628065	0.481851038	0.293994057	Dbt	inside	7339	1206.2	989.7	981.3	-0.282997787	0.075295445	-0.012991265	0.946678724	dihydrolipoamide branched chain transacylase E2 [Source:MGI Symbol;Acc:MGI:105386]
chr15	100623566	100623719	4.019080616	3.954995208	4.383892879	0.064085408	0.93330274	-0.409339656	0.330415659	-0.366459771	0.327082555	Dazap2	downstream	8013	5217.7	4584.8	3424.6	-0.185948832	0.078450881	-0.42102397	3.39E-06	DAZ associated protein 2 [Source:MGI Symbol;Acc:MGI:1344344]
chr2	152633604	152633792	5.383868781	5.076820616	4.829168472	0.307048166	0.272773084	0.265685777	0.400931475	0.548111855	0.057984444	Rem1	inside	6746	0.6	1.3	7.2	0.685111829	0.700859074	2.122682534	0.056722631	rad and gem related GTP binding protein 1 [Source:MGI Symbol;Acc:MGI:1097696]
chr2	152632263	152632457	5.957851075	5.747547605	5.393446739	0.210303471	0.519761409	0.37179024	0.2888344	0.555578421	0.059656254	Rem1	inside	5408	0.6	1.3	7.2	0.685111829	0.700859074	2.122682534	0.056722631	rad and gem related GTP binding protein 1 [Source:MGI Symbol;Acc:MGI:1097696]
chr14	56402804	56402971	4.42790782	3.851145316	4.247827651	0.576762504	0.154021504	-0.378221152	0.393393072	0.175611437	0.746974316	Rnf17	inside	190	12.8	13.8	18	0.132063863	0.885789056	0.375604089	0.552651728	ring finger protein 17 [Source:MGI Symbol;Acc:MGI:1353419]
chr10	78257293	78257440	4.700442702	4.582786191	4.5871072	0.117656511	0.718048013	0.013707963	0.941666529	0.106409244	0.717288156	Trappc10	upstream	-12724	3763	4349	5312.2	0.208095527	0.018819755	0.288514788	0.000306809	trafficking protein particle complex 10 [Source:MGI Symbol;Acc:MGI:1336209]
chr11	6624897	6625067	4.752929675	4.924906803	4.683287667	-0.171977128	0.548382718	0.260358107	0.434603585	0.064945773	0.884758649	Tbrg4	inside	1085	3739.5	3027.7	2529.3	-0.305138358	0.003224667	-0.258773099	0.009608128	transforming growth factor beta regulated gene 4 [Source:MGI Symbol;Acc:MGI:1100868]
chr11	6627904	6628064	4.494066182	4.619450954	4.750757903	-0.125384772	0.704001027	-0.111712544	0.849967229	-0.262286251	0.485579412	Tbrg4	upstream	-1917	3739.5	3027.7	2529.3	-0.305138358	0.003224667	-0.258773099	0.009608128	transforming growth factor beta regulated gene 4 [Source:MGI Symbol;Acc:MGI:1100868]
chr16	97470881	97471018	1.917887192	2.938202921	4.413608482	-1.02031573	0.073885357	-1.456961886	0.000671151	-2.495072132	2.01E-07	Mx1	upstream	-8043	4.4	1.7	1	-1.090371047	0.511706784	-0.517246165	0.742432784	myxovirus (influenza virus) resistance 1 [Source:MGI Symbol;Acc:MGI:97243]
chr16	97431632	97431857	4.075607028	3.585050509	4.171806688	0.49055652	0.266504886	-0.568406744	0.248424066	-0.099783841	0.772690521	Mx1	downstream	31163	4.4	1.7	1	-1.090371047	0.511706784	-0.517246165	0.742432784	myxovirus (influenza virus) resistance 1 [Source:MGI Symbol;Acc:MGI:97243]
chr2	62573678	62573855	5.069339471	5.019336122	5.043400851	0.050003349	0.919902345	-0.005190311	0.990841799	0.029131573	0.957803447	Fap	inside	309	4.3	2.6	2.8	-0.639424568	0.640014057	0.063479374	0.963502488	fibroblast activation protein [Source:MGI Symbol;Acc:MGI:109608]
chr2	62591220	62591426	5.761184131	5.717189412	5.447021558	0.043994719	0.849450028	0.287421219	0.320344135	0.310711201	0.278704405	Fap	upstream	-17248	4.3	2.6	2.8	-0.639424568	0.640014057	0.063479374	0.963502488	fibroblast activation protein [Source:MGI Symbol;Acc:MGI:109608]
chr2	62513695	62513896	3.295258288	4.474736504	1.062611787	-1.179478216	0.049834204	3.428557445	1.10E-07	2.240872191	0.001651784	Gcg	upstream	-30146	5.4	67.9	42.5	3.584368939	3.81E-11	-0.670578517	0.16261578	glucagon [Source:MGI Symbol;Acc:MGI:95674]
chr6	126836261	126836435	5.699574633	5.546401788	5.553816229	0.153172845	0.585537526	0.009734816	0.985842742	0.139316873	0.605281927	Ndufa9	inside	12796	1910.6	1895.6	2358.2	-0.010580338	0.966724784	0.314321189	0.021884773	"NADH dehydrogenase (ubiquinone) 1 alpha subcomplex, 9 [Source:MGI Symbol;Acc:MGI:1913358]"
chr6	126798475	126798637	4.793413199	5.0835941	5.096715608	-0.2901809	0.383752462	0.004070707	0.988349173	-0.31024624	0.335080441	Ndufa9	downstream	50588	1910.6	1895.6	2358.2	-0.010580338	0.966724784	0.314321189	0.021884773	"NADH dehydrogenase (ubiquinone) 1 alpha subcomplex, 9 [Source:MGI Symbol;Acc:MGI:1913358]"
chr6	126795569	126795746	4.89867387	4.77589221	4.51802037	0.122781659	0.663918606	0.274986924	0.480449305	0.374618459	0.256700061	Ndufa9	downstream	53486	1910.6	1895.6	2358.2	-0.010580338	0.966724784	0.314321189	0.021884773	"NADH dehydrogenase (ubiquinone) 1 alpha subcomplex, 9 [Source:MGI Symbol;Acc:MGI:1913358]"
chr6	126820904	126821046	4.55313956	4.393534985	3.470655077	0.159604575	0.692180576	0.94184125	0.030308455	1.076278022	0.010144346	Ndufa9	downstream	28169	1910.6	1895.6	2358.2	-0.010580338	0.966724784	0.314321189	0.021884773	"NADH dehydrogenase (ubiquinone) 1 alpha subcomplex, 9 [Source:MGI Symbol;Acc:MGI:1913358]"
chr6	126837251	126837361	3.849749828	4.587073572	3.070711131	-0.737323744	0.042129534	1.535140797	0.000198933	0.771821525	0.059301455	Ndufa9	inside	11838	1910.6	1895.6	2358.2	-0.010580338	0.966724784	0.314321189	0.021884773	"NADH dehydrogenase (ubiquinone) 1 alpha subcomplex, 9 [Source:MGI Symbol;Acc:MGI:1913358]"
chr4	129568057	129568167	4.638287619	4.325641631	4.149653343	0.312645987	0.440939455	0.195338658	0.574428154	0.480472113	0.162964189	Lck	inside	5529	303.9	181.3	105.5	-0.747083338	3.47E-05	-0.772943127	3.59E-05	lymphocyte protein tyrosine kinase [Source:MGI Symbol;Acc:MGI:96756]
chr4	129479408	129479533	4.265538461	4.06220121	3.746822396	0.20333725	0.689825007	0.333785702	0.373980771	0.50634143	0.272675193	Tssk3	downstream	11552	2.1	0.6	2.7	-1.185540873	0.478308907	1.526468017	0.263661169	testis-specific serine kinase 3 [Source:MGI Symbol;Acc:MGI:1929914]
chr6	18600374	18600544	5.446529069	5.178654328	5.338608426	0.267874741	0.469850365	-0.141642371	0.633114803	0.098287373	0.814723797	Cttnbp2	upstream	-85121	3235.4	6716.7	24080.9	1.051417092	1.88E-17	1.838393204	1.15E-53	cortactin binding protein 2 [Source:MGI Symbol;Acc:MGI:1353467]
chr6	18568383	18568537	5.045299859	5.484026144	4.993340114	-0.438726285	0.157382748	0.508710642	0.110552443	0.045138028	0.857213335	Cttnbp2	upstream	-53122	3235.4	6716.7	24080.9	1.051417092	1.88E-17	1.838393204	1.15E-53	cortactin binding protein 2 [Source:MGI Symbol;Acc:MGI:1353467]
chr18	24181043	24181233	4.345280635	4.420286281	4.581221244	-0.075005645	0.830797246	-0.142557342	0.665480709	-0.236170595	0.533888183	Galnt1	upstream	-24207	3610.1	2941.5	1640.5	-0.294752503	0.027165834	-0.841145649	6.01E-13	UDP-N-acetyl-alpha-D-galactosamine:polypeptide N-acetylgalactosaminyltransferase 1 [Source:MGI Symbol;Acc:MGI:894693]
chr18	24173755	24173917	4.318197266	4.704499041	4.627520801	-0.386301775	0.275344211	0.094061441	0.810395134	-0.316887546	0.475561191	Galnt1	upstream	-31509	3610.1	2941.5	1640.5	-0.294752503	0.027165834	-0.841145649	6.01E-13	UDP-N-acetyl-alpha-D-galactosamine:polypeptide N-acetylgalactosaminyltransferase 1 [Source:MGI Symbol;Acc:MGI:894693]
chr6	115376790	115376962	4.608372897	4.632594136	4.251968866	-0.024221239	0.99100962	0.397635744	0.314164887	0.347817854	0.337036166	Pparg	inside	15654	0	0.9	5.3	1.708285798	0.322189372	2.135477522	0.081664464	peroxisome proliferator activated receptor gamma [Source:MGI Symbol;Acc:MGI:97747]
chr6	115348742	115348896	4.665924183	4.824505093	4.632061287	-0.15858091	0.660327017	0.209883923	0.576461401	0.029075658	0.915097105	Pparg	upstream	-12403	0	0.9	5.3	1.708285798	0.322189372	2.135477522	0.081664464	peroxisome proliferator activated receptor gamma [Source:MGI Symbol;Acc:MGI:97747]
chr6	115325340	115325506	4.723740576	4.825068324	4.368996918	-0.101327748	0.864746904	0.472302426	0.235171021	0.351840277	0.313268771	Pparg	upstream	-35799	0	0.9	5.3	1.708285798	0.322189372	2.135477522	0.081664464	peroxisome proliferator activated receptor gamma [Source:MGI Symbol;Acc:MGI:97747]
chr6	115349422	115349584	5.749618577	5.628730917	5.490342004	0.12088766	0.704964618	0.156224486	0.605311568	0.249571429	0.403928127	Pparg	upstream	-11719	0	0.9	5.3	1.708285798	0.322189372	2.135477522	0.081664464	peroxisome proliferator activated receptor gamma [Source:MGI Symbol;Acc:MGI:97747]
chr6	115328240	115328415	5.472296594	5.524444314	5.617464264	-0.05214772	0.861110537	-0.075039257	0.75930959	-0.14769568	0.61722332	Pparg	upstream	-32894	0	0.9	5.3	1.708285798	0.322189372	2.135477522	0.081664464	peroxisome proliferator activated receptor gamma [Source:MGI Symbol;Acc:MGI:97747]
chr7	127224507	127224662	4.258057852	4.769430848	4.031089343	-0.511372996	0.227722403	0.754730795	0.072174632	0.222153944	0.567079451	01-Sep	upstream	-6086	765.3	653.6	88.4	-0.228186793	0.148307571	-2.871660933	5.97E-81	septin 1 [Source:MGI Symbol;Acc:MGI:1858916]
chr15	80011028	80011158	3.641448087	3.848567876	5.1803953	-0.207119789	0.659721246	-1.314447515	0.00216448	-1.543169659	0.000671712	Pdgfb	inside	3715	20.3	13.7	58	-0.562807612	0.37729598	2.023519362	1.12E-05	"platelet derived growth factor, B polypeptide [Source:MGI Symbol;Acc:MGI:97528]"
chr15	79992942	79993119	7.045304669	6.563682793	6.637923068	0.481621876	0.105267189	-0.055980804	0.886902365	0.399579424	0.155535076	Pdgfb	downstream	21778	20.3	13.7	58	-0.562807612	0.37729598	2.023519362	1.12E-05	"platelet derived growth factor, B polypeptide [Source:MGI Symbol;Acc:MGI:97528]"
chr15	80021149	80021339	4.695204018	4.240008657	3.683287748	0.45519536	0.270779021	0.575946687	0.200811526	1.000154684	0.028539115	Pdgfb	upstream	-6436	20.3	13.7	58	-0.562807612	0.37729598	2.023519362	1.12E-05	"platelet derived growth factor, B polypeptide [Source:MGI Symbol;Acc:MGI:97528]"
chr15	101224661	101224825	4.574406885	4.306677498	3.584736804	0.267729388	0.491969641	0.741251335	0.060238965	0.983641028	0.008970831	Grasp	inside	535	307.4	374.6	356.4	0.282676246	0.084535656	-0.072537003	0.673357666	GRP1 (general receptor for phosphoinositides 1)-associated scaffold protein [Source:MGI Symbol;Acc:MGI:1860303]
chr15	101235929	101236117	3.780533308	3.553466278	4.5505193	0.22706703	0.58934732	-0.978905028	0.011088067	-0.773952855	0.027802645	Grasp	downstream	11815	307.4	374.6	356.4	0.282676246	0.084535656	-0.072537003	0.673357666	GRP1 (general receptor for phosphoinositides 1)-associated scaffold protein [Source:MGI Symbol;Acc:MGI:1860303]
chr15	101236398	101236557	4.51474279	4.582831109	5.155643169	-0.068088319	0.949533883	-0.557171772	0.135760677	-0.646906841	0.045854686	Grasp	downstream	12270	307.4	374.6	356.4	0.282676246	0.084535656	-0.072537003	0.673357666	GRP1 (general receptor for phosphoinositides 1)-associated scaffold protein [Source:MGI Symbol;Acc:MGI:1860303]
chr15	101183304	101183500	5.540100038	5.220701411	5.254667266	0.319398627	0.369117594	-0.017328747	0.917163493	0.283196886	0.372171916	Acvr1b	inside	9297	3094.3	4581.7	8132.6	0.565572297	5.93E-10	0.826855261	1.98E-21	"activin A receptor, type 1B [Source:MGI Symbol;Acc:MGI:1338944]"
chr15	101197891	101198138	4.812155428	5.167980498	5.54422318	-0.35582507	0.273515746	-0.357117845	0.308877059	-0.735562305	0.030895993	Acvr1b	inside	23909	3094.3	4581.7	8132.6	0.565572297	5.93E-10	0.826855261	1.98E-21	"activin A receptor, type 1B [Source:MGI Symbol;Acc:MGI:1338944]"
chr15	101178880	101179042	4.557718454	4.11882415	5.021887867	0.438894304	0.418830668	-0.88565265	0.041915306	-0.461408782	0.337880206	Acvr1b	inside	4856	3094.3	4581.7	8132.6	0.565572297	5.93E-10	0.826855261	1.98E-21	"activin A receptor, type 1B [Source:MGI Symbol;Acc:MGI:1338944]"
chr15	101165701	101165854	4.462921668	4.932111147	6.037875216	-0.469189479	0.294178496	-1.088697118	0.013631511	-1.575294637	0.00014547	Acvr1b	upstream	-8327	3094.3	4581.7	8132.6	0.565572297	5.93E-10	0.826855261	1.98E-21	"activin A receptor, type 1B [Source:MGI Symbol;Acc:MGI:1338944]"
chr15	103338854	103339017	5.063234986	4.484552432	5.14548409	0.578682554	0.152080873	-0.640618363	0.09846839	-0.088943524	0.761814542	Zfp385a	inside	1150	2522.9	1909	1718.2	-0.401108785	0.00787054	-0.151424838	0.340071326	zinc finger protein 385A [Source:MGI Symbol;Acc:MGI:1352495]
chr15	103376338	103376484	5.705651304	5.640807155	5.03407638	0.064844149	0.761639815	0.623542991	0.046481261	0.665596243	0.011861094	Itga5	upstream	-9648	1414	790.1	12.1	-0.837794473	3.19E-05	-5.952311332	2.60E-89	integrin alpha 5 (fibronectin receptor alpha) [Source:MGI Symbol;Acc:MGI:96604]
chr5	70995948	70996154	4.658451284	4.979981503	5.078356419	-0.321530219	0.311638455	-0.080857869	0.76930669	-0.425884371	0.185979085	Gabra2	inside	99798	114.1	462.3	1808.8	2.005644797	6.14E-47	1.96606692	4.10E-65	"gamma-aminobutyric acid (GABA) A receptor, subunit alpha 2 [Source:MGI Symbol;Acc:MGI:95614]"
chr5	71061855	71062034	3.624621615	4.428429076	4.721281251	-0.803807461	0.052998158	-0.276158991	0.377632953	-1.103469969	0.003264688	Gabra2	inside	33905	114.1	462.3	1808.8	2.005644797	6.14E-47	1.96606692	4.10E-65	"gamma-aminobutyric acid (GABA) A receptor, subunit alpha 2 [Source:MGI Symbol;Acc:MGI:95614]"
chr5	71309625	71309817	5.537246101	5.761806141	5.32106446	-0.22456004	0.478267059	0.458957428	0.139595574	0.214293233	0.5048788	Gabra2	upstream	-213872	114.1	462.3	1808.8	2.005644797	6.14E-47	1.96606692	4.10E-65	"gamma-aminobutyric acid (GABA) A receptor, subunit alpha 2 [Source:MGI Symbol;Acc:MGI:95614]"
chr5	71247023	71247185	5.776829189	5.778665256	5.958067914	-0.001836067	0.993396764	-0.161231504	0.533379436	-0.185961919	0.457791804	Gabra2	upstream	-151255	114.1	462.3	1808.8	2.005644797	6.14E-47	1.96606692	4.10E-65	"gamma-aminobutyric acid (GABA) A receptor, subunit alpha 2 [Source:MGI Symbol;Acc:MGI:95614]"
chr5	71154361	71154552	5.179501314	4.946287793	4.559351213	0.233213521	0.466167359	0.404256667	0.233788382	0.6177799	0.065776338	Gabra2	upstream	-58607	114.1	462.3	1808.8	2.005644797	6.14E-47	1.96606692	4.10E-65	"gamma-aminobutyric acid (GABA) A receptor, subunit alpha 2 [Source:MGI Symbol;Acc:MGI:95614]"
chr5	71103450	71103647	4.579372429	4.402533755	4.463165392	0.176838674	0.659835347	-0.042303263	0.887789916	0.113629205	0.798692114	Gabra2	upstream	-7699	114.1	462.3	1808.8	2.005644797	6.14E-47	1.96606692	4.10E-65	"gamma-aminobutyric acid (GABA) A receptor, subunit alpha 2 [Source:MGI Symbol;Acc:MGI:95614]"
chr5	71168631	71168846	4.675891687	4.293388804	4.372805066	0.382502883	0.298693055	-0.060911911	0.955514591	0.294259866	0.443568747	Gabra2	upstream	-72889	114.1	462.3	1808.8	2.005644797	6.14E-47	1.96606692	4.10E-65	"gamma-aminobutyric acid (GABA) A receptor, subunit alpha 2 [Source:MGI Symbol;Acc:MGI:95614]"
chr5	70974739	70974893	4.210802623	4.520926226	4.024602479	-0.310123603	0.360894287	0.514375751	0.139628309	0.181678554	0.560101072	Gabra2	inside	121033	114.1	462.3	1808.8	2.005644797	6.14E-47	1.96606692	4.10E-65	"gamma-aminobutyric acid (GABA) A receptor, subunit alpha 2 [Source:MGI Symbol;Acc:MGI:95614]"
chr5	71165860	71165984	3.808198933	3.580279486	4.491550589	0.227919447	0.6056926	-0.893453713	0.027193532	-0.691571314	0.067143666	Gabra2	upstream	-70073	114.1	462.3	1808.8	2.005644797	6.14E-47	1.96606692	4.10E-65	"gamma-aminobutyric acid (GABA) A receptor, subunit alpha 2 [Source:MGI Symbol;Acc:MGI:95614]"
chr5	71167296	71167503	5.252307853	4.65209369	4.422552256	0.600214163	0.096349051	0.24839688	0.536376733	0.827486432	0.022843409	Gabra2	upstream	-71551	114.1	462.3	1808.8	2.005644797	6.14E-47	1.96606692	4.10E-65	"gamma-aminobutyric acid (GABA) A receptor, subunit alpha 2 [Source:MGI Symbol;Acc:MGI:95614]"
chr5	71139076	71139295	4.500446847	4.710865882	4.362022713	-0.210419034	0.476933787	0.367888795	0.265431884	0.130419433	0.700433788	Gabra2	upstream	-43337	114.1	462.3	1808.8	2.005644797	6.14E-47	1.96606692	4.10E-65	"gamma-aminobutyric acid (GABA) A receptor, subunit alpha 2 [Source:MGI Symbol;Acc:MGI:95614]"
chr5	71158640	71158792	4.556378121	4.730716061	4.955447732	-0.17433794	0.651477142	-0.207637599	0.504334156	-0.407910983	0.18494389	Gabra2	upstream	-62867	114.1	462.3	1808.8	2.005644797	6.14E-47	1.96606692	4.10E-65	"gamma-aminobutyric acid (GABA) A receptor, subunit alpha 2 [Source:MGI Symbol;Acc:MGI:95614]"
chr11	17265398	17265538	6.022847612	5.700581495	5.841927622	0.322266116	0.221684958	-0.123883639	0.646403487	0.172581874	0.486410738	C1d	inside	7888	1088.1	980.8	1336.1	-0.147300835	0.377698761	0.443875379	0.000516448	C1D nuclear receptor co-repressor [Source:MGI Symbol;Acc:MGI:1927354]
chr11	55102176	55102357	4.404760773	4.654592204	4.659490056	-0.249831432	0.446328511	0.01410478	0.879393004	-0.258372407	0.562711192	Gm2a	inside	4150	819.7	608.6	826.8	-0.429561076	0.000373643	0.441140461	0.000124734	GM2 ganglioside activator protein [Source:MGI Symbol;Acc:MGI:95762]
chr11	55097708	55097849	5.012693706	4.784565007	4.557972783	0.228128699	0.420813237	0.243605825	0.524097429	0.44744492	0.189783289	Gm2a	upstream	-338	819.7	608.6	826.8	-0.429561076	0.000373643	0.441140461	0.000124734	GM2 ganglioside activator protein [Source:MGI Symbol;Acc:MGI:95762]
chr6	82905045	82905245	5.588554181	5.68514649	5.267198128	-0.096592309	0.761747297	0.43510877	0.202769214	0.316206561	0.3474192	Sema4f	downstream	34624	193.4	264.3	2432.4	0.441076898	0.038416147	3.19139398	1.46E-78	"sema domain, immunoglobulin domain (Ig), TM domain, and short cytoplasmic domain [Source:MGI Symbol;Acc:MGI:1340055]"
chr6	82935358	82935494	4.252735159	4.181804515	4.06326585	0.070930644	0.804209158	0.134898301	0.816038231	0.177783664	0.67840377	Sema4f	inside	4343	193.4	264.3	2432.4	0.441076898	0.038416147	3.19139398	1.46E-78	"sema domain, immunoglobulin domain (Ig), TM domain, and short cytoplasmic domain [Source:MGI Symbol;Acc:MGI:1340055]"
chr6	82935719	82935848	5.433278681	5.341866172	5.064640952	0.091412509	0.746300202	0.29549072	0.478172127	0.363120095	0.363108515	Sema4f	inside	3985	193.4	264.3	2432.4	0.441076898	0.038416147	3.19139398	1.46E-78	"sema domain, immunoglobulin domain (Ig), TM domain, and short cytoplasmic domain [Source:MGI Symbol;Acc:MGI:1340055]"
chr6	82932332	82932532	4.907251165	4.557477616	4.480773489	0.349773549	0.375044188	0.09578415	0.770252987	0.415008057	0.269542619	Sema4f	inside	7337	193.4	264.3	2432.4	0.441076898	0.038416147	3.19139398	1.46E-78	"sema domain, immunoglobulin domain (Ig), TM domain, and short cytoplasmic domain [Source:MGI Symbol;Acc:MGI:1340055]"
chr6	82892652	82892821	4.262485104	4.768592611	4.288313782	-0.506107507	0.229588681	0.497053695	0.30834431	-0.032772591	0.881560387	Sema4f	downstream	47033	193.4	264.3	2432.4	0.441076898	0.038416147	3.19139398	1.46E-78	"sema domain, immunoglobulin domain (Ig), TM domain, and short cytoplasmic domain [Source:MGI Symbol;Acc:MGI:1340055]"
chr6	82938938	82939147	5.823450811	5.624034374	5.534746276	0.199416437	0.509146913	0.107728017	0.71588657	0.282674557	0.377060309	Sema4f	inside	727	193.4	264.3	2432.4	0.441076898	0.038416147	3.19139398	1.46E-78	"sema domain, immunoglobulin domain (Ig), TM domain, and short cytoplasmic domain [Source:MGI Symbol;Acc:MGI:1340055]"
chr6	82899628	82899771	5.272520357	5.107167478	5.096118749	0.165352879	0.68147774	0.030240801	0.880417642	0.169235028	0.594193017	Sema4f	downstream	40069	193.4	264.3	2432.4	0.441076898	0.038416147	3.19139398	1.46E-78	"sema domain, immunoglobulin domain (Ig), TM domain, and short cytoplasmic domain [Source:MGI Symbol;Acc:MGI:1340055]"
chr6	82885870	82886042	4.990902314	4.852967492	4.464768269	0.137934822	0.772115585	0.407882713	0.287257924	0.51520298	0.199973259	Sema4f	downstream	53813	193.4	264.3	2432.4	0.441076898	0.038416147	3.19139398	1.46E-78	"sema domain, immunoglobulin domain (Ig), TM domain, and short cytoplasmic domain [Source:MGI Symbol;Acc:MGI:1340055]"
chr6	82801013	82801217	5.553556235	5.060949529	5.173313485	0.492606707	0.164765983	-0.09605927	0.800916545	0.371733569	0.26009618	Hk2	upstream	-26661	6155.9	3903.9	1285.9	-0.655558605	6.53E-06	-1.597504128	2.63E-31	hexokinase 2 [Source:MGI Symbol;Acc:MGI:1315197]
chr6	82779228	82779364	4.752204485	4.797693483	4.076994396	-0.045488998	0.938836194	0.737999314	0.062234333	0.670443576	0.048582939	Hk2	upstream	-4842	6155.9	3903.9	1285.9	-0.655558605	6.53E-06	-1.597504128	2.63E-31	hexokinase 2 [Source:MGI Symbol;Acc:MGI:1315197]
chr6	82776659	82776793	4.766377884	4.641391674	4.429054014	0.124986209	0.660551039	0.229478507	0.676121252	0.330376601	0.475837971	Hk2	upstream	-2272	6155.9	3903.9	1285.9	-0.655558605	6.53E-06	-1.597504128	2.63E-31	hexokinase 2 [Source:MGI Symbol;Acc:MGI:1315197]
chr6	82798146	82798330	4.666267863	3.933011399	4.792235004	0.733256464	0.04512734	-0.840714163	0.037941457	-0.129922999	0.776956438	Hk2	upstream	-23784	6155.9	3903.9	1285.9	-0.655558605	6.53E-06	-1.597504128	2.63E-31	hexokinase 2 [Source:MGI Symbol;Acc:MGI:1315197]
chr11	77770395	77770576	2.06755546	3.614043646	4.868668136	-1.546488186	0.003587014	-1.237633374	0.001607597	-2.800187717	2.55E-09	Myo18a	inside	7239	9576.8	9756.8	14101.6	0.027027547	0.839727442	0.530963056	2.88E-11	myosin XVIIIA [Source:MGI Symbol;Acc:MGI:2667185]
chr11	77951757	77951862	3.307281828	4.178749807	4.968547426	-0.871467979	0.099327639	-0.770707497	0.067638788	-1.655897125	0.000373464	Sez6	inside	21009	1960.1	14107.7	71611.5	2.841636535	5.19E-100	2.338139459	1.73E-70	seizure related gene 6 [Source:MGI Symbol;Acc:MGI:104745]
chr11	77953541	77953708	6.108486596	5.922089283	6.184318996	0.186397312	0.462736838	-0.245235236	0.451744422	-0.082788278	0.798817692	Sez6	inside	22823	1960.1	14107.7	71611.5	2.841636535	5.19E-100	2.338139459	1.73E-70	seizure related gene 6 [Source:MGI Symbol;Acc:MGI:104745]
chr11	77955610	77955766	5.691674301	5.198166116	4.886207473	0.493508185	0.148285218	0.329257305	0.296092966	0.802813475	0.020214093	Sez6	inside	24887	1960.1	14107.7	71611.5	2.841636535	5.19E-100	2.338139459	1.73E-70	seizure related gene 6 [Source:MGI Symbol;Acc:MGI:104745]
chr6	83035022	83035202	4.867851219	4.694713504	4.850673523	0.173137716	0.632804333	-0.137446676	0.726513121	0.008133159	0.976220351	Loxl3	inside	938	839.2	302.5	45.6	-1.469846527	9.28E-17	-2.698230803	7.83E-38	lysyl oxidase-like 3 [Source:MGI Symbol;Acc:MGI:1337004]
chr10	78045545	78045664	4.212945754	4.053620495	4.25359711	0.159325259	0.635985549	-0.18351259	0.623706273	-0.046015397	0.913753047	Aire	upstream	-1994	6.4	10.5	9.9	0.688495309	0.435673704	-0.090630004	0.914097479	autoimmune regulator (autoimmune polyendocrinopathy candidiasis ectodermal dystrophy) [Source:MGI Symbol;Acc:MGI:1338803]
chr10	78055067	78055209	5.638057908	5.590182375	5.73914481	0.047875533	0.830724987	-0.132492441	0.649471586	-0.108472376	0.692039068	Aire	upstream	-11528	6.4	10.5	9.9	0.688495309	0.435673704	-0.090630004	0.914097479	autoimmune regulator (autoimmune polyendocrinopathy candidiasis ectodermal dystrophy) [Source:MGI Symbol;Acc:MGI:1338803]
chr10	78049541	78049824	5.580361264	5.306488138	5.216826968	0.273873125	0.487050602	0.107626991	0.694767189	0.350376906	0.358021689	Aire	upstream	-6072	6.4	10.5	9.9	0.688495309	0.435673704	-0.090630004	0.914097479	autoimmune regulator (autoimmune polyendocrinopathy candidiasis ectodermal dystrophy) [Source:MGI Symbol;Acc:MGI:1338803]
chr10	78057539	78057719	4.487054412	4.29618622	5.100559222	0.190868192	0.730504797	-0.783977132	0.131764123	-0.618048582	0.107659963	Icosl	upstream	-11732	60.1	69.5	7	0.202600989	0.646371339	-3.260064487	2.04E-15	icos ligand [Source:MGI Symbol;Acc:MGI:1354701]
chr8	123073946	123074124	4.74526701	4.851223461	4.220726226	-0.105956451	0.780693847	0.647889902	0.072973546	0.520521374	0.1143605	Spg7	inside	11092	2847.9	3330	3035	0.224550568	0.086335868	-0.133552087	0.292447871	spastic paraplegia 7 homolog (human) [Source:MGI Symbol;Acc:MGI:2385906]
chr8	123089747	123089993	4.32724653	4.605502487	4.309481229	-0.278255957	0.410649263	0.315012359	0.389969921	0.015173451	0.997205308	Rpl13	upstream	-12481	3464.4	3182	2491.9	-0.123012953	0.29294992	-0.352042338	0.000145954	ribosomal protein L13 [Source:MGI Symbol;Acc:MGI:105922]
chr11	75275492	75275618	3.52460538	3.390699212	4.594933691	0.133906168	0.722202938	-1.189650548	0.011736338	-1.077877678	0.014850329	Rpa1	downstream	72769	6685.7	4846.6	1551.5	-0.463649817	1.17E-05	-1.641077232	6.41E-61	replication protein A1 [Source:MGI Symbol;Acc:MGI:1915525]
chr11	75340124	75340440	4.392466189	5.008632667	4.513810172	-0.616166478	0.174892358	0.511539742	0.228665161	-0.11962442	0.763078033	Rpa1	inside	8042	6685.7	4846.6	1551.5	-0.463649817	1.17E-05	-1.641077232	6.41E-61	replication protein A1 [Source:MGI Symbol;Acc:MGI:1915525]
chr11	75276620	75276780	4.892022973	4.877224971	4.661956815	0.014798001	0.977036302	0.23465019	0.495314156	0.222298251	0.470216492	Rpa1	downstream	71624	6685.7	4846.6	1551.5	-0.463649817	1.17E-05	-1.641077232	6.41E-61	replication protein A1 [Source:MGI Symbol;Acc:MGI:1915525]
chr11	75284882	75285087	4.835669941	5.047795841	4.362749874	-0.212125901	0.553044869	0.704566377	0.134838634	0.468371049	0.317373788	Rpa1	downstream	63340	6685.7	4846.6	1551.5	-0.463649817	1.17E-05	-1.641077232	6.41E-61	replication protein A1 [Source:MGI Symbol;Acc:MGI:1915525]
chr11	75310285	75310461	6.088714058	6.046610847	5.493836528	0.042103211	0.913985567	0.571446158	0.136161666	0.594731822	0.152194995	Rpa1	inside	37951	6685.7	4846.6	1551.5	-0.463649817	1.17E-05	-1.641077232	6.41E-61	replication protein A1 [Source:MGI Symbol;Acc:MGI:1915525]
chr10	6435015	6435202	5.339075005	4.903924938	4.742167268	0.435150068	0.262182644	0.177933645	0.728229578	0.587390279	0.096579614	Oprm1	upstream	-323399	0	2	6.1	2.422060288	0.11584599	1.422281961	0.238544191	"opioid receptor, mu 1 [Source:MGI Symbol;Acc:MGI:97441]"
chr10	6522647	6522810	4.138858496	4.406071095	4.243538244	-0.267212599	0.444965935	0.182180599	0.547853703	-0.115357373	0.777218339	Oprm1	upstream	-235779	0	2	6.1	2.422060288	0.11584599	1.422281961	0.238544191	"opioid receptor, mu 1 [Source:MGI Symbol;Acc:MGI:97441]"
chr10	6464683	6464844	4.206361701	4.521248147	4.235638565	-0.314886447	0.484703247	0.302341314	0.475705412	-0.040789014	0.913639959	Oprm1	upstream	-293743	0	2	6.1	2.422060288	0.11584599	1.422281961	0.238544191	"opioid receptor, mu 1 [Source:MGI Symbol;Acc:MGI:97441]"
chr10	6718868	6719017	3.916733373	4.535712547	4.230807695	-0.618979174	0.078262948	0.323606197	0.480790794	-0.323489309	0.40591968	Oprm1	upstream	-39565	0	2	6.1	2.422060288	0.11584599	1.422281961	0.238544191	"opioid receptor, mu 1 [Source:MGI Symbol;Acc:MGI:97441]"
chr10	6362896	6363004	5.343111874	5.271821155	4.956587399	0.071290719	0.877141253	0.334461932	0.35795055	0.378433588	0.250954604	Oprm1	upstream	-395557	0	2	6.1	2.422060288	0.11584599	1.422281961	0.238544191	"opioid receptor, mu 1 [Source:MGI Symbol;Acc:MGI:97441]"
chr14	70439310	70439484	3.961504178	4.913836423	5.153923528	-0.952332246	0.045205103	-0.223723012	0.618266176	-1.19185523	0.008374025	Polr3d	inside	4074	1613.4	1444.6	1556.6	-0.161061374	0.114923892	0.108922946	0.261953461	polymerase (RNA) III (DNA directed) polypeptide D [Source:MGI Symbol;Acc:MGI:1914315]
chr11	52285355	52285528	3.363516029	3.801921994	4.453472982	-0.438405965	0.364615292	-0.632780203	0.126529182	-1.086868191	0.015272979	Tcf7	upstream	-2428	223.7	180.9	104.4	-0.31015456	0.219077202	-0.781698978	0.000278191	"transcription factor 7, T cell specific [Source:MGI Symbol;Acc:MGI:98507]"
chr8	70820237	70820394	5.154069906	4.54915375	4.624388296	0.604916156	0.201919355	-0.055469901	0.956542157	0.515308359	0.265599615	Il12rb1	inside	11866	1.6	1	3.4	-0.557310524	0.756999276	1.464664829	0.2438848	"interleukin 12 receptor, beta 1 [Source:MGI Symbol;Acc:MGI:104579]"
chr8	70822923	70823092	5.127750565	5.446233857	5.13513849	-0.318483292	0.441508632	0.327070474	0.427326171	-0.018730374	0.974044696	Il12rb1	downstream	14558	1.6	1	3.4	-0.557310524	0.756999276	1.464664829	0.2438848	"interleukin 12 receptor, beta 1 [Source:MGI Symbol;Acc:MGI:104579]"
chr8	70817731	70817886	4.882671591	4.566065806	3.996144507	0.316605786	0.347849662	0.587044578	0.133596265	0.88113219	0.018358644	Il12rb1	inside	9358	1.6	1	3.4	-0.557310524	0.756999276	1.464664829	0.2438848	"interleukin 12 receptor, beta 1 [Source:MGI Symbol;Acc:MGI:104579]"
chr8	70809610	70809783	5.877549203	5.534970611	5.506668794	0.342578591	0.256333902	0.044836274	0.89695654	0.363072849	0.227736811	Il12rb1	inside	1246	1.6	1	3.4	-0.557310524	0.756999276	1.464664829	0.2438848	"interleukin 12 receptor, beta 1 [Source:MGI Symbol;Acc:MGI:104579]"
chr8	70891410	70891580	5.844592107	5.481085316	5.22537602	0.363506791	0.199139156	0.272892961	0.393898351	0.611608864	0.030310793	Slc5a5	inside	1262	82.8	40.8	80.2	-1.02354119	0.000571855	0.969610232	0.000681212	"solute carrier family 5 (sodium iodide symporter), member 5 [Source:MGI Symbol;Acc:MGI:2149330]"
chr3	89570001	89570199	5.267999421	5.289563722	5.850703919	-0.021564301	0.992713293	-0.544066912	0.174751569	-0.588011153	0.12614988	Kcnn3	inside	49935	446.9	512.3	1778.8	0.197983113	0.287887817	1.789188135	2.16E-39	"potassium intermediate/small conductance calcium-activated channel, subfamily N, member 3 [Source:MGI Symbol;Acc:MGI:2153183]"
chr3	89502818	89502988	4.98780521	4.691311067	4.167508613	0.296494143	0.362074738	0.542507646	0.104020821	0.813139023	0.010569396	Kcnn3	upstream	-17262	446.9	512.3	1778.8	0.197983113	0.287887817	1.789188135	2.16E-39	"potassium intermediate/small conductance calcium-activated channel, subfamily N, member 3 [Source:MGI Symbol;Acc:MGI:2153183]"
chr3	89583635	89583800	4.960577195	5.244100038	5.295828622	-0.283522843	0.514411417	-0.033218338	0.934682018	-0.338319406	0.376763426	Kcnn3	inside	63553	446.9	512.3	1778.8	0.197983113	0.287887817	1.789188135	2.16E-39	"potassium intermediate/small conductance calcium-activated channel, subfamily N, member 3 [Source:MGI Symbol;Acc:MGI:2153183]"
chr3	89506697	89506858	4.563545584	4.940399991	5.023895871	-0.376854406	0.327551007	-0.065874949	0.816435294	-0.471814825	0.185106145	Kcnn3	upstream	-13387	446.9	512.3	1778.8	0.197983113	0.287887817	1.789188135	2.16E-39	"potassium intermediate/small conductance calcium-activated channel, subfamily N, member 3 [Source:MGI Symbol;Acc:MGI:2153183]"
chr3	89530228	89530366	3.293204472	4.73039323	4.459157446	-1.437188759	0.00661413	0.288478424	0.550457078	-1.167076488	0.011161733	Kcnn3	inside	10132	446.9	512.3	1778.8	0.197983113	0.287887817	1.789188135	2.16E-39	"potassium intermediate/small conductance calcium-activated channel, subfamily N, member 3 [Source:MGI Symbol;Acc:MGI:2153183]"
chr3	89490497	89490639	5.478565349	5.088054613	5.31783864	0.390510736	0.252840718	-0.211755796	0.544897072	0.150767414	0.609079625	Kcnn3	upstream	-29597	446.9	512.3	1778.8	0.197983113	0.287887817	1.789188135	2.16E-39	"potassium intermediate/small conductance calcium-activated channel, subfamily N, member 3 [Source:MGI Symbol;Acc:MGI:2153183]"
chr3	89580932	89581066	5.257405452	5.114443511	5.207713454	0.142961941	0.615007692	-0.075119045	0.907425025	0.045079109	0.840267361	Kcnn3	inside	60834	446.9	512.3	1778.8	0.197983113	0.287887817	1.789188135	2.16E-39	"potassium intermediate/small conductance calcium-activated channel, subfamily N, member 3 [Source:MGI Symbol;Acc:MGI:2153183]"
chr3	89543033	89543255	5.045581661	4.972755817	5.169730795	0.072825845	0.834519792	-0.179433427	0.6072225	-0.1242713	0.719386913	Kcnn3	inside	22979	446.9	512.3	1778.8	0.197983113	0.287887817	1.789188135	2.16E-39	"potassium intermediate/small conductance calcium-activated channel, subfamily N, member 3 [Source:MGI Symbol;Acc:MGI:2153183]"
chr3	89557753	89557914	1.689990534	2.96237998	4.565836577	-1.272389446	0.056410574	-1.586553944	0.001094421	-2.87268825	1.77E-08	Kcnn3	inside	37669	446.9	512.3	1778.8	0.197983113	0.287887817	1.789188135	2.16E-39	"potassium intermediate/small conductance calcium-activated channel, subfamily N, member 3 [Source:MGI Symbol;Acc:MGI:2153183]"
chr3	89585251	89585404	3.180298322	4.458246401	4.703369754	-1.277948079	0.004449378	-0.226457057	0.568071067	-1.525343672	0.000456338	Kcnn3	inside	65163	446.9	512.3	1778.8	0.197983113	0.287887817	1.789188135	2.16E-39	"potassium intermediate/small conductance calcium-activated channel, subfamily N, member 3 [Source:MGI Symbol;Acc:MGI:2153183]"
chr3	89555885	89556037	3.477930264	3.467729577	4.174356189	0.010200687	0.996527909	-0.688837199	0.284030913	-0.701964179	0.150148999	Kcnn3	inside	35796	446.9	512.3	1778.8	0.197983113	0.287887817	1.789188135	2.16E-39	"potassium intermediate/small conductance calcium-activated channel, subfamily N, member 3 [Source:MGI Symbol;Acc:MGI:2153183]"
chr3	89579699	89579856	4.433153435	4.298336443	4.772613613	0.134816992	0.768583158	-0.454725771	0.266217776	-0.344755348	0.342167761	Kcnn3	inside	59613	446.9	512.3	1778.8	0.197983113	0.287887817	1.789188135	2.16E-39	"potassium intermediate/small conductance calcium-activated channel, subfamily N, member 3 [Source:MGI Symbol;Acc:MGI:2153183]"
chr3	89572749	89572925	4.832717403	4.800815703	5.335720429	0.0319017	0.957683892	-0.515728025	0.170817423	-0.50679972	0.103624681	Kcnn3	inside	52672	446.9	512.3	1778.8	0.197983113	0.287887817	1.789188135	2.16E-39	"potassium intermediate/small conductance calcium-activated channel, subfamily N, member 3 [Source:MGI Symbol;Acc:MGI:2153183]"
chr11	84976780	84976966	5.217335266	4.638573459	4.87788017	0.578761806	0.074350083	-0.221101096	0.542198693	0.330238832	0.271118333	Car4	downstream	19086	4	1	3	-1.620219798	0.241540192	1.255206219	0.326171884	carbonic anhydrase 4 [Source:MGI Symbol;Acc:MGI:1096574]
chr11	84956856	84957005	4.530474392	3.872061322	4.1055702	0.65841307	0.083071341	-0.215089162	0.669587441	0.418847918	0.215548864	Car4	upstream	-857	4	1	3	-1.620219798	0.241540192	1.255206219	0.326171884	carbonic anhydrase 4 [Source:MGI Symbol;Acc:MGI:1096574]
chr11	84947815	84947932	4.739275709	4.95252077	4.070299941	-0.21324506	0.658113722	0.899072619	0.055136346	0.67217331	0.202182525	Car4	upstream	-9913	4	1	3	-1.620219798	0.241540192	1.255206219	0.326171884	carbonic anhydrase 4 [Source:MGI Symbol;Acc:MGI:1096574]
chr6	89664685	89664889	5.530331386	5.270220703	5.305473259	0.260110683	0.395095765	-0.017601742	0.981725187	0.215086662	0.489956586	Txnrd3	inside	20798	363.7	432.6	466.7	0.252358016	0.089646337	0.108027915	0.46392911	thioredoxin reductase 3 [Source:MGI Symbol;Acc:MGI:2386711]
chr6	89640500	89640719	4.941027059	5.214174128	4.891293516	-0.273147069	0.366129683	0.340372257	0.289130321	0.042312457	0.891553666	Txnrd3	upstream	-3379	363.7	432.6	466.7	0.252358016	0.089646337	0.108027915	0.46392911	thioredoxin reductase 3 [Source:MGI Symbol;Acc:MGI:2386711]
chr6	89663681	89663839	5.799167469	5.705234131	5.588488134	0.093933339	0.71237253	0.134633914	0.615117346	0.204723886	0.41180324	Txnrd3	inside	19771	363.7	432.6	466.7	0.252358016	0.089646337	0.108027915	0.46392911	thioredoxin reductase 3 [Source:MGI Symbol;Acc:MGI:2386711]
chr1	161767196	161767403	5.331033309	5.222954323	4.975510299	0.108078987	0.75840629	0.265518674	0.480812001	0.34984856	0.22671782	Fasl	downstream	21195	0.7	2.4	5.9	1.281107593	0.413908219	1.161320291	0.33965453	"Fas ligand (TNF superfamily, member 6) [Source:MGI Symbol;Acc:MGI:99255]"
chr1	161798663	161798851	5.247977299	4.861837737	4.905715614	0.386139561	0.282963497	-0.025528104	0.988173891	0.330828958	0.405568377	Fasl	upstream	-10262	0.7	2.4	5.9	1.281107593	0.413908219	1.161320291	0.33965453	"Fas ligand (TNF superfamily, member 6) [Source:MGI Symbol;Acc:MGI:99255]"
chr1	161795314	161795482	4.652733837	4.422687122	4.574406735	0.230046715	0.550834106	-0.13292271	0.722849338	0.074512209	0.855318796	Fasl	upstream	-6903	0.7	2.4	5.9	1.281107593	0.413908219	1.161320291	0.33965453	"Fas ligand (TNF superfamily, member 6) [Source:MGI Symbol;Acc:MGI:99255]"
chr11	53602492	53602633	4.448624214	4.857070882	4.4648196	-0.408446668	0.290792045	0.408486756	0.39712207	-0.020309885	0.906177909	Il4	downstream	16107	29	20.9	38.5	-0.468841372	0.408478425	0.876047577	0.049190603	interleukin 4 [Source:MGI Symbol;Acc:MGI:96556]
chr11	53622610	53622808	3.819876925	3.888246113	4.391735585	-0.068369188	0.88999337	-0.485273032	0.215080882	-0.57736972	0.15904992	Il4	upstream	-4040	29	20.9	38.5	-0.468841372	0.408478425	0.876047577	0.049190603	interleukin 4 [Source:MGI Symbol;Acc:MGI:96556]
chr11	53615722	53615862	4.34763236	4.819456112	5.92843224	-0.471823752	0.179462575	-1.089722825	0.001441196	-1.585203417	7.06E-07	Il4	inside	2877	29	20.9	38.5	-0.468841372	0.408478425	0.876047577	0.049190603	interleukin 4 [Source:MGI Symbol;Acc:MGI:96556]
chrX	100777370	100777592	5.142865368	5.241939537	4.784723003	-0.099074169	0.821487867	0.473495639	0.208085552	0.350747218	0.26102929	Dlg3	inside	9758	3610.5	5046.4	7457.2	0.483098872	3.07E-08	0.562794035	1.54E-11	"discs, large homolog 3 (Drosophila) [Source:MGI Symbol;Acc:MGI:1888986]"
chrX	100772277	100772432	5.311820053	4.993895858	4.904851772	0.317924194	0.419235268	0.10764565	0.674327618	0.396446926	0.290607435	Dlg3	inside	4631	3610.5	5046.4	7457.2	0.483098872	3.07E-08	0.562794035	1.54E-11	"discs, large homolog 3 (Drosophila) [Source:MGI Symbol;Acc:MGI:1888986]"
chr16	18476378	18476493	4.072410692	4.313276224	3.867368534	-0.240865532	0.463363138	0.465615792	0.194887175	0.195165524	0.576170289	Gnb1l	upstream	-22333	417	342.4	406.3	-0.285410162	0.086078909	0.247579855	0.109916434	"guanine nucleotide binding protein (G protein), beta polypeptide 1-like [Source:MGI Symbol;Acc:MGI:1338057]"
chr10	75920114	75920351	4.635336506	5.071797736	4.698992979	-0.436461229	0.235556359	0.389351904	0.327672285	-0.067312059	0.791802163	Smarcb1	inside	1385	6850.9	6394.3	8624.8	-0.099136791	0.483735125	0.431077729	2.85E-05	"SWI/SNF related, matrix associated, actin dependent regulator of chromatin, subfamily b, member 1 [Source:MGI Symbol;Acc:MGI:1328366]"
chr5	123997770	123997881	4.580554607	4.016424798	5.311835374	0.564129809	0.174491136	-1.277212794	0.000537691	-0.73290046	0.053959826	Hip1r	inside	24197	1674.1	3743.5	4813.2	1.159161575	1.06E-33	0.362048957	0.000209851	huntingtin interacting protein 1 related [Source:MGI Symbol;Acc:MGI:1352504]
chr5	123997920	123998070	5.875475009	5.119365647	5.671223461	0.756109362	0.04293577	-0.535470519	0.153002576	0.198257804	0.497821616	Hip1r	inside	24366	1674.1	3743.5	4813.2	1.159161575	1.06E-33	0.362048957	0.000209851	huntingtin interacting protein 1 related [Source:MGI Symbol;Acc:MGI:1352504]
chr5	123997026	123997166	2.305580273	3.941664403	4.979343727	-1.636084129	0.003377875	-1.020451481	0.009166354	-2.674586482	8.41E-10	Hip1r	inside	23467	1674.1	3743.5	4813.2	1.159161575	1.06E-33	0.362048957	0.000209851	huntingtin interacting protein 1 related [Source:MGI Symbol;Acc:MGI:1352504]
chr5	123952517	123952622	4.781857119	3.999763204	4.374829655	0.782093915	0.066992469	-0.359553366	0.37364061	0.401375295	0.233722081	Hip1r	upstream	-21059	1674.1	3743.5	4813.2	1.159161575	1.06E-33	0.362048957	0.000209851	huntingtin interacting protein 1 related [Source:MGI Symbol;Acc:MGI:1352504]
chr5	123997593	123997738	3.773312767	4.820244867	5.195210363	-1.0469321	0.009312638	-0.355973141	0.327177879	-1.423717923	0.00089406	Hip1r	inside	24037	1674.1	3743.5	4813.2	1.159161575	1.06E-33	0.362048957	0.000209851	huntingtin interacting protein 1 related [Source:MGI Symbol;Acc:MGI:1352504]
chr5	123982672	123982864	4.611623264	4.435315207	4.751814748	0.176308057	0.793966115	-0.298428671	0.422847528	-0.136583373	0.835837335	Hip1r	inside	9139	1674.1	3743.5	4813.2	1.159161575	1.06E-33	0.362048957	0.000209851	huntingtin interacting protein 1 related [Source:MGI Symbol;Acc:MGI:1352504]
chr5	123962566	123962679	4.726288709	4.176380345	4.239449051	0.549908364	0.10417705	-0.044693007	0.99127056	0.480795348	0.135902445	Hip1r	upstream	-11007	1674.1	3743.5	4813.2	1.159161575	1.06E-33	0.362048957	0.000209851	huntingtin interacting protein 1 related [Source:MGI Symbol;Acc:MGI:1352504]
chr5	123983201	123983444	4.714489498	4.718133212	4.889781062	-0.003643714	0.955643037	-0.15528514	0.588068495	-0.182619253	0.543828135	Hip1r	inside	9693	1674.1	3743.5	4813.2	1.159161575	1.06E-33	0.362048957	0.000209851	huntingtin interacting protein 1 related [Source:MGI Symbol;Acc:MGI:1352504]
chr5	123961204	123961394	4.274363846	5.15853541	6.252817042	-0.884171564	0.018703271	-1.077948271	0.001891631	-1.984630414	9.45E-09	Hip1r	upstream	-12330	1674.1	3743.5	4813.2	1.159161575	1.06E-33	0.362048957	0.000209851	huntingtin interacting protein 1 related [Source:MGI Symbol;Acc:MGI:1352504]
chr5	135381547	135381705	4.190845868	4.832209778	3.672368492	-0.64136391	0.076968539	1.177393301	0.00122164	0.514565172	0.182946824	Nsun5	downstream	11672	1498.9	1316.1	1403.3	-0.188737865	0.147425669	0.093513694	0.463057955	"NOL1/NOP2/Sun domain family, member 5 [Source:MGI Symbol;Acc:MGI:2140844]"
chr5	135368284	135368433	4.377551235	4.72871383	5.019088532	-0.351162595	0.29982103	-0.272577705	0.503315092	-0.650986779	0.103581547	Nsun5	upstream	-1596	1498.9	1316.1	1403.3	-0.188737865	0.147425669	0.093513694	0.463057955	"NOL1/NOP2/Sun domain family, member 5 [Source:MGI Symbol;Acc:MGI:2140844]"
chr5	135366798	135366963	5.034225412	5.287299054	4.199990822	-0.253073643	0.434570052	1.105890006	0.023808796	0.825908861	0.073462798	Nsun5	upstream	-3074	1498.9	1316.1	1403.3	-0.188737865	0.147425669	0.093513694	0.463057955	"NOL1/NOP2/Sun domain family, member 5 [Source:MGI Symbol;Acc:MGI:2140844]"
chr5	135382063	135382279	4.299405643	4.052385656	4.413351946	0.247019987	0.693064482	-0.340692975	0.567078453	-0.114918922	0.762215105	Nsun5	downstream	12217	1498.9	1316.1	1403.3	-0.188737865	0.147425669	0.093513694	0.463057955	"NOL1/NOP2/Sun domain family, member 5 [Source:MGI Symbol;Acc:MGI:2140844]"
chr5	135362965	135363104	4.848278255	4.485977785	3.719994374	0.36230047	0.289269196	0.783239084	0.058953415	1.119863436	0.001822558	Nsun5	upstream	-6920	1498.9	1316.1	1403.3	-0.188737865	0.147425669	0.093513694	0.463057955	"NOL1/NOP2/Sun domain family, member 5 [Source:MGI Symbol;Acc:MGI:2140844]"
chr15	75688137	75688290	5.685421908	5.603879761	5.066667143	0.081542147	0.800482476	0.554441961	0.120004184	0.611942709	0.036996261	Top1mt	upstream	-9414	255.6	168.5	378.8	-0.603626656	0.000242655	1.165143032	5.40E-15	"DNA topoisomerase 1, mitochondrial [Source:MGI Symbol;Acc:MGI:1920210]"
chr15	75680741	75680922	4.648902589	4.597191025	5.007497073	0.051711564	0.915282659	-0.391763256	0.284088882	-0.368005504	0.268694505	Top1mt	upstream	-2032	255.6	168.5	378.8	-0.603626656	0.000242655	1.165143032	5.40E-15	"DNA topoisomerase 1, mitochondrial [Source:MGI Symbol;Acc:MGI:1920210]"
chr7	60081445	60081602	4.802755711	4.718915632	4.369984885	0.083840079	0.762827752	0.366066408	0.334026015	0.425042206	0.203399009	Snrpn	inside	58695	1754.3	2401.5	7557.7	0.45357815	2.02E-05	1.651454546	1.27E-65	small nuclear ribonucleoprotein N [Source:MGI Symbol;Acc:MGI:98347]
chr7	60123891	60124046	4.505938484	4.46351384	4.325875551	0.042424644	0.896355269	0.155626174	0.741564242	0.174424918	0.689759183	Snrpn	inside	16251	1754.3	2401.5	7557.7	0.45357815	2.02E-05	1.651454546	1.27E-65	small nuclear ribonucleoprotein N [Source:MGI Symbol;Acc:MGI:98347]
chr7	60107290	60107444	4.710404946	4.593358251	3.750052986	0.117046695	0.661892272	0.859792525	0.036092113	0.952588907	0.008650619	Snrpn	inside	32852	1754.3	2401.5	7557.7	0.45357815	2.02E-05	1.651454546	1.27E-65	small nuclear ribonucleoprotein N [Source:MGI Symbol;Acc:MGI:98347]
chr14	54430595	54430844	4.229445313	4.270417544	3.876911855	-0.040972231	0.845102292	0.414697525	0.334973022	0.34731745	0.366828806	Mmp14	upstream	-885	6063.9	7406.8	2915.5	0.288383809	0.00077976	-1.343963007	2.09E-66	matrix metallopeptidase 14 (membrane-inserted) [Source:MGI Symbol;Acc:MGI:101900]
chr14	54398972	54399258	5.930717148	5.798598725	5.635258222	0.132118423	0.741361029	0.181830718	0.663818383	0.293489804	0.418528749	Slc7a7	inside	10357	149.6	119.4	60.2	-0.326077031	0.238917643	-0.989480042	3.33E-05	"solute carrier family 7 (cationic amino acid transporter, y+ system), member 7 [Source:MGI Symbol;Acc:MGI:1337120]"
chr14	54392522	54392696	4.431968967	4.118302042	4.336190131	0.313666925	0.543199125	-0.197141399	0.795882708	0.09173955	0.746384618	Slc7a7	inside	16863	149.6	119.4	60.2	-0.326077031	0.238917643	-0.989480042	3.33E-05	"solute carrier family 7 (cationic amino acid transporter, y+ system), member 7 [Source:MGI Symbol;Acc:MGI:1337120]"
chr14	54395844	54396088	5.397606634	5.354970649	4.708108195	0.042635985	0.965646256	0.667177405	0.09245577	0.685570291	0.053460508	Slc7a7	inside	13506	149.6	119.4	60.2	-0.326077031	0.238917643	-0.989480042	3.33E-05	"solute carrier family 7 (cationic amino acid transporter, y+ system), member 7 [Source:MGI Symbol;Acc:MGI:1337120]"
chr14	54352270	54352417	5.32681225	4.794774059	5.072284515	0.532038191	0.070798564	-0.259179205	0.473160247	0.248147581	0.377005556	Oxa1l	upstream	-8498	3747.6	2716.1	2622.9	-0.463434628	6.32E-06	-0.050286084	0.684713879	oxidase assembly 1-like [Source:MGI Symbol;Acc:MGI:1916339]
chr14	54349463	54349649	5.342845214	4.979094288	5.421667067	0.363750926	0.257086622	-0.42473922	0.17037501	-0.086438743	0.784442789	Oxa1l	upstream	-11286	3747.6	2716.1	2622.9	-0.463434628	6.32E-06	-0.050286084	0.684713879	oxidase assembly 1-like [Source:MGI Symbol;Acc:MGI:1916339]
chr14	54329226	54329412	5.506679592	5.190893816	4.975510233	0.315785776	0.274480524	0.233032844	0.439931214	0.525826678	0.074694933	Oxa1l	upstream	-31523	3747.6	2716.1	2622.9	-0.463434628	6.32E-06	-0.050286084	0.684713879	oxidase assembly 1-like [Source:MGI Symbol;Acc:MGI:1916339]
chr14	54339200	54339360	4.337475452	4.574847253	3.849407758	-0.237371801	0.490765191	0.744025159	0.056221227	0.484563885	0.210849166	Oxa1l	upstream	-21562	3747.6	2716.1	2622.9	-0.463434628	6.32E-06	-0.050286084	0.684713879	oxidase assembly 1-like [Source:MGI Symbol;Acc:MGI:1916339]
chr14	54362513	54362736	4.977710985	4.82309201	4.922272192	0.154618975	0.574739217	-0.082245079	0.748632625	0.049407644	0.872656696	Oxa1l	inside	1782	3747.6	2716.1	2622.9	-0.463434628	6.32E-06	-0.050286084	0.684713879	oxidase assembly 1-like [Source:MGI Symbol;Acc:MGI:1916339]
chr11	83648568	83648804	5.001026038	4.586097321	4.989968972	0.414928717	0.215736652	-0.385883566	0.220119581	0.009701271	0.98540308	Ccl3	inside	669	7	3.1	1.3	-1.035338975	0.34795382	-1.035585146	0.354493541	chemokine (C-C motif) ligand 3 [Source:MGI Symbol;Acc:MGI:98260]
chr11	83655139	83655272	4.747777438	4.280357	4.413608385	0.467420438	0.177923925	-0.117129478	0.769413551	0.327054749	0.332877181	Ccl3	upstream	-5851	7	3.1	1.3	-1.035338975	0.34795382	-1.035585146	0.354493541	chemokine (C-C motif) ligand 3 [Source:MGI Symbol;Acc:MGI:98260]
chr3	90475616	90475776	3.708035638	3.759550118	3.929941951	-0.05151448	0.906631881	-0.152396791	0.687965114	-0.226860638	0.565814065	Ilf2	upstream	-506	7437.6	9531.3	10101	0.357874709	1.12E-08	0.083725832	0.224884253	interleukin enhancer binding factor 2 [Source:MGI Symbol;Acc:MGI:1915031]
chr3	90476958	90477123	4.931170475	5.029625484	5.163197868	-0.098455009	0.755388198	-0.115065737	0.736199067	-0.233303786	0.491050322	Ilf2	inside	838	7437.6	9531.3	10101	0.357874709	1.12E-08	0.083725832	0.224884253	interleukin enhancer binding factor 2 [Source:MGI Symbol;Acc:MGI:1915031]
chr3	90604012	90604151	4.814338604	4.709751601	5.514137398	0.104587003	0.799945102	-0.785964528	0.025384312	-0.709128163	0.021367336	S100a4	inside	311	3.9	1	0.3	-1.682307633	0.235686733	-0.87911123	0.568414053	S100 calcium binding protein A4 [Source:MGI Symbol;Acc:MGI:1330282]
chr3	90603035	90603163	4.677890849	4.560605169	4.039122647	0.11728568	0.784811088	0.540630109	0.171958385	0.632124921	0.082204382	S100a4	upstream	-672	3.9	1	0.3	-1.682307633	0.235686733	-0.87911123	0.568414053	S100 calcium binding protein A4 [Source:MGI Symbol;Acc:MGI:1330282]
chr3	90625623	90625782	4.986192723	5.23227354	5.456259312	-0.246080817	0.445551521	-0.206400988	0.473835911	-0.478986024	0.093873693	S100a6	downstream	12807	55.3	13.5	0.3	-2.008707239	3.87E-06	-4.011819781	9.25E-06	S100 calcium binding protein A6 (calcyclin) [Source:MGI Symbol;Acc:MGI:1339467]
chr3	90614732	90614895	4.262657758	3.41507571	3.700088339	0.847582048	0.151802731	-0.263381219	0.714038006	0.557228017	0.218389477	S100a6	downstream	1919	55.3	13.5	0.3	-2.008707239	3.87E-06	-4.011819781	9.25E-06	S100 calcium binding protein A6 (calcyclin) [Source:MGI Symbol;Acc:MGI:1339467]
chr11	106423980	106424170	4.35248568	4.874925977	4.595825273	-0.522440297	0.12031539	0.296498163	0.433626433	-0.249180663	0.481682423	Icam2	upstream	-36000	11.6	0.3	2.3	-4.045009175	0.000384988	1.909727339	0.122023973	intercellular adhesion molecule 2 [Source:MGI Symbol;Acc:MGI:96394]
chr11	106406452	106406640	5.592705612	5.650465684	5.377605713	-0.057760072	0.868001441	0.290035606	0.35007188	0.20789796	0.533495235	Icam2	upstream	-18471	11.6	0.3	2.3	-4.045009175	0.000384988	1.909727339	0.122023973	intercellular adhesion molecule 2 [Source:MGI Symbol;Acc:MGI:96394]
chr11	61490230	61490417	3.784839394	3.834536478	6.121652497	-0.049697084	0.860043321	-2.268443406	7.24E-10	-2.341777519	3.34E-11	Mapk7	inside	4082	4916.8	7756.8	10564.3	0.657168153	2.50E-18	0.445152949	2.18E-09	mitogen-activated protein kinase 7 [Source:MGI Symbol;Acc:MGI:1346347]
chr11	61572758	61572925	5.421528103	5.138980035	4.915275957	0.282548068	0.299218606	0.241680525	0.430178177	0.499470685	0.077083087	Epn2	inside	6845	2525.4	2568.7	4334.4	0.024897455	0.824285725	0.754604329	3.03E-30	epsin 2 [Source:MGI Symbol;Acc:MGI:1333766]
chr11	61579794	61579962	4.903988361	5.294290758	5.096992853	-0.390302397	0.277676844	0.214775092	0.471704945	-0.193786471	0.620748471	Epn2	upstream	-191	2525.4	2568.7	4334.4	0.024897455	0.824285725	0.754604329	3.03E-30	epsin 2 [Source:MGI Symbol;Acc:MGI:1333766]
chr11	61598269	61598447	5.779909458	5.78578926	5.566698444	-0.005879802	0.97698813	0.237162574	0.426197617	0.207353922	0.409506823	Epn2	upstream	-18671	2525.4	2568.7	4334.4	0.024897455	0.824285725	0.754604329	3.03E-30	epsin 2 [Source:MGI Symbol;Acc:MGI:1333766]
chr11	61570239	61570393	5.567737518	5.203450716	5.841145305	0.364286802	0.254163239	-0.619272386	0.047770244	-0.281855211	0.292182575	Epn2	inside	9371	2525.4	2568.7	4334.4	0.024897455	0.824285725	0.754604329	3.03E-30	epsin 2 [Source:MGI Symbol;Acc:MGI:1333766]
chr3	130062691	130062924	6.05042032	5.955315889	5.799760004	0.095104431	0.762565983	0.17361935	0.575755086	0.240005563	0.483155538	Sec24b	upstream	-1255	5171.8	4567.9	4677	-0.179232324	0.082286998	0.034106636	0.760840415	"Sec24 related gene family, member B (S. cerevisiae) [Source:MGI Symbol;Acc:MGI:2139764]"
chr3	130030394	130030571	4.411420362	4.837217992	4.790521946	-0.42579763	0.220169149	0.065379131	0.829007406	-0.382506581	0.250411787	Sec24b	inside	31071	5171.8	4567.9	4677	-0.179232324	0.082286998	0.034106636	0.760840415	"Sec24 related gene family, member B (S. cerevisiae) [Source:MGI Symbol;Acc:MGI:2139764]"
chr3	130026421	130026571	3.829852992	4.242332842	4.275201687	-0.412479851	0.369604677	-0.015982484	0.874536783	-0.442782215	0.296536155	Sec24b	inside	35057	5171.8	4567.9	4677	-0.179232324	0.082286998	0.034106636	0.760840415	"Sec24 related gene family, member B (S. cerevisiae) [Source:MGI Symbol;Acc:MGI:2139764]"
chr11	51642187	51642380	4.546267932	4.786223405	4.228999205	-0.239955473	0.482381449	0.574661031	0.159622154	0.310752168	0.394582808	Rmnd5b	upstream	-6388	906.6	1008.1	1911.8	0.153228938	0.088195209	0.922900456	1.15E-38	required for meiotic nuclear division 5 homolog B (S. cerevisiae) [Source:MGI Symbol;Acc:MGI:1913339]
chr11	51641387	51641544	5.957589276	5.413919936	5.638696381	0.543669341	0.043790221	-0.206032271	0.568444973	0.314071766	0.255855157	Rmnd5b	upstream	-5570	906.6	1008.1	1911.8	0.153228938	0.088195209	0.922900456	1.15E-38	required for meiotic nuclear division 5 homolog B (S. cerevisiae) [Source:MGI Symbol;Acc:MGI:1913339]
chr11	51635123	51635315	4.360605923	3.910425856	4.130261586	0.450180067	0.39404942	-0.198520834	0.796858541	0.224385882	0.538622542	Rmnd5b	inside	677	906.6	1008.1	1911.8	0.153228938	0.088195209	0.922900456	1.15E-38	required for meiotic nuclear division 5 homolog B (S. cerevisiae) [Source:MGI Symbol;Acc:MGI:1913339]
chr15	99089022	99089212	4.460328012	4.558908284	4.28818177	-0.098580272	0.763508581	0.289270307	0.384751331	0.165618726	0.679786651	C1ql4	upstream	-1300	6.9	3.1	0.3	-1.034987462	0.3605973	-2.233204939	0.062518478	"complement component 1, q subcomponent-like 4 [Source:MGI Symbol;Acc:MGI:3579909]"
chr5	34636160	34636329	4.705120562	3.248392218	3.902267583	1.456728344	0.000295866	-0.634759774	0.153687464	0.800271788	0.0247058	Mfsd10	inside	968	2075.1	1566.5	1854.9	-0.405437553	0.019515444	0.243415449	0.15565414	major facilitator superfamily domain containing 10 [Source:MGI Symbol;Acc:MGI:1915544]
chr5	34632000	34632171	4.465212293	4.670861043	4.168564204	-0.20564875	0.528109198	0.521995942	0.155940423	0.289753957	0.37795986	Mfsd10	downstream	5126	2075.1	1566.5	1854.9	-0.405437553	0.019515444	0.243415449	0.15565414	major facilitator superfamily domain containing 10 [Source:MGI Symbol;Acc:MGI:1915544]
chr4	136468888	136469062	5.900759832	6.011568698	6.457800577	-0.110808866	0.685922981	-0.42887974	0.15880166	-0.562179368	0.057946909	Luzp1	upstream	-787	4471.2	4844.8	3659.5	0.115163338	0.186382057	-0.404443883	8.64E-09	leucine zipper protein 1 [Source:MGI Symbol;Acc:MGI:107629]
chr4	136487846	136488055	5.247406605	5.079172421	4.960554211	0.168234184	0.56128527	0.136622787	0.718052887	0.282229145	0.41179896	Luzp1	inside	18188	4471.2	4844.8	3659.5	0.115163338	0.186382057	-0.404443883	8.64E-09	leucine zipper protein 1 [Source:MGI Symbol;Acc:MGI:107629]
chr11	78519319	78519553	4.244123923	4.371253688	4.568990105	-0.127129765	0.805302801	-0.181341462	0.610529097	-0.328000477	0.394004304	Poldip2	inside	7242	2966.1	3445.3	4211.9	0.216658833	0.009394416	0.289222746	0.00014136	"polymerase (DNA-directed), delta interacting protein 2 [Source:MGI Symbol;Acc:MGI:1915061]"
chr11	78501683	78501808	2.66303056	3.629225059	5.282119844	-0.966194499	0.103405527	-1.636859895	0.001472895	-2.628132305	4.19E-08	Sebox	upstream	-1704	1.2	2.2	25.1	0.639115363	0.63422634	3.282328789	5.56E-06	SEBOX homeobox [Source:MGI Symbol;Acc:MGI:108012]
chr10	76846822	76847018	4.399668841	4.538738813	4.143761125	-0.139069971	0.762580322	0.412535064	0.316944904	0.242220138	0.59927562	Pcbp3	inside	114967	1136.5	1042.6	1264	-0.126442175	0.362738683	0.278387373	0.011256509	poly(rC) binding protein 3 [Source:MGI Symbol;Acc:MGI:1890470]
chr10	76915467	76915626	5.041441007	5.124686425	4.808159097	-0.083245418	0.756155373	0.335766484	0.290240381	0.226646958	0.541954975	Pcbp3	inside	46341	1136.5	1042.6	1264	-0.126442175	0.362738683	0.278387373	0.011256509	poly(rC) binding protein 3 [Source:MGI Symbol;Acc:MGI:1890470]
chr10	76874056	76874271	4.403965831	5.680416787	5.953147398	-1.276450956	0.000697817	-0.256580562	0.409239953	-1.555736165	3.55E-06	Pcbp3	inside	87723	1136.5	1042.6	1264	-0.126442175	0.362738683	0.278387373	0.011256509	poly(rC) binding protein 3 [Source:MGI Symbol;Acc:MGI:1890470]
chr10	76848483	76848632	5.334959548	5.618738629	5.44238038	-0.283779081	0.483835055	0.193308633	0.578721543	-0.116888912	0.803902223	Pcbp3	inside	113329	1136.5	1042.6	1264	-0.126442175	0.362738683	0.278387373	0.011256509	poly(rC) binding protein 3 [Source:MGI Symbol;Acc:MGI:1890470]
chr10	76849650	76849880	5.586088916	5.284016842	5.082733105	0.302072074	0.40498149	0.219627078	0.556183135	0.498776903	0.133194268	Pcbp3	inside	112122	1136.5	1042.6	1264	-0.126442175	0.362738683	0.278387373	0.011256509	poly(rC) binding protein 3 [Source:MGI Symbol;Acc:MGI:1890470]
chr10	76930394	76930558	4.93375198	4.8402935	4.23232276	0.09345848	0.795760675	0.626480438	0.062282072	0.696169038	0.03575943	Pcbp3	inside	31411	1136.5	1042.6	1264	-0.126442175	0.362738683	0.278387373	0.011256509	poly(rC) binding protein 3 [Source:MGI Symbol;Acc:MGI:1890470]
chr10	76882676	76882886	4.686701379	4.711648331	4.914865707	-0.024946952	0.984327093	-0.186586085	0.598185296	-0.231913654	0.530763527	Pcbp3	inside	79106	1136.5	1042.6	1264	-0.126442175	0.362738683	0.278387373	0.011256509	poly(rC) binding protein 3 [Source:MGI Symbol;Acc:MGI:1890470]
chr10	76908179	76908410	5.054263726	4.849758099	4.526815819	0.204505628	0.487488093	0.340909032	0.341363099	0.521297889	0.117482845	Pcbp3	inside	53593	1136.5	1042.6	1264	-0.126442175	0.362738683	0.278387373	0.011256509	poly(rC) binding protein 3 [Source:MGI Symbol;Acc:MGI:1890470]
chr11	78990245	78990412	5.004619957	5.015416352	4.413608482	-0.010796395	0.97110487	0.618627113	0.093265663	0.584415735	0.073725583	Lgals9	upstream	-5382	12.9	4.9	9.2	-1.331554032	0.072232435	0.870082993	0.235062509	"lectin, galactose binding, soluble 9 [Source:MGI Symbol;Acc:MGI:109496]"
chr11	78969066	78969192	4.242457005	4.920835672	4.617821376	-0.678378667	0.064168529	0.320489959	0.45462925	-0.38715655	0.315806168	Lgals9	inside	15817	12.9	4.9	9.2	-1.331554032	0.072232435	0.870082993	0.235062509	"lectin, galactose binding, soluble 9 [Source:MGI Symbol;Acc:MGI:109496]"
chr11	78978564	78978711	3.79486556	4.512137765	4.544716006	-0.717272205	0.077228265	-0.013714171	0.980312789	-0.75014279	0.051820806	Lgals9	inside	6308	12.9	4.9	9.2	-1.331554032	0.072232435	0.870082993	0.235062509	"lectin, galactose binding, soluble 9 [Source:MGI Symbol;Acc:MGI:109496]"
chr11	78968565	78968731	5.332639564	5.070320239	4.953435424	0.262319326	0.389492639	0.134826287	0.739503903	0.370219442	0.294236915	Lgals9	inside	16298	12.9	4.9	9.2	-1.331554032	0.072232435	0.870082993	0.235062509	"lectin, galactose binding, soluble 9 [Source:MGI Symbol;Acc:MGI:109496]"
chrX	20775935	20776140	4.440459044	3.991131265	3.872933116	0.449327778	0.245449889	0.136955722	0.663144117	0.565308628	0.117922165	Araf	upstream	-21777	5079.8	5572.1	6315.4	0.132915827	0.325754506	0.180474119	0.112565449	v-raf murine sarcoma 3611 viral oncogene homolog [Source:MGI Symbol;Acc:MGI:88065]
chrX	20761238	20761385	6.266566387	6.129532656	5.967812649	0.137033731	0.588006512	0.178757257	0.532035037	0.291472952	0.264886199	Araf	upstream	-36503	5079.8	5572.1	6315.4	0.132915827	0.325754506	0.180474119	0.112565449	v-raf murine sarcoma 3611 viral oncogene homolog [Source:MGI Symbol;Acc:MGI:88065]
chrX	20927796	20927950	5.027323276	5.073938309	4.601711531	-0.046615033	0.910283109	0.489647291	0.203011646	0.42114075	0.239301097	Cfp	inside	3682	1369.3	1432.6	1294	0.064298899	0.651482637	-0.146154693	0.168684992	complement factor properdin [Source:MGI Symbol;Acc:MGI:97545]
chrX	20870651	20870856	5.016964424	4.978622242	4.662547508	0.038342182	0.892584201	0.333180202	0.390369004	0.346357833	0.309806608	Timp1	inside	587	32	26.2	19.1	-0.286794795	0.635492221	-0.441368429	0.373493656	tissue inhibitor of metalloproteinase 1 [Source:MGI Symbol;Acc:MGI:98752]
chrX	20883860	20884029	5.011295191	4.914558711	4.600088007	0.096736479	0.732628958	0.33238404	0.372541046	0.404712021	0.26838283	Timp1	downstream	13777	32	26.2	19.1	-0.286794795	0.635492221	-0.441368429	0.373493656	tissue inhibitor of metalloproteinase 1 [Source:MGI Symbol;Acc:MGI:98752]
chrX	20876603	20876757	5.019415482	4.486052653	4.616438608	0.533362829	0.145589846	-0.114366288	0.796747317	0.393958008	0.286728375	Timp1	downstream	6513	32	26.2	19.1	-0.286794795	0.635492221	-0.441368429	0.373493656	tissue inhibitor of metalloproteinase 1 [Source:MGI Symbol;Acc:MGI:98752]
chrX	20978609	20978717	4.271579272	4.187306101	4.097664741	0.084273171	0.809967453	0.107069322	0.868379898	0.16224289	0.734068706	Uxt	upstream	-16646	345	385.3	338.5	0.161222489	0.341240998	-0.186195662	0.200219123	ubiquitously expressed transcript [Source:MGI Symbol;Acc:MGI:1277988]
chrX	20962234	20962401	5.282139349	5.292863432	4.682605133	-0.010724083	0.979429404	0.628244717	0.06031818	0.588518304	0.117283638	Uxt	upstream	-301	345	385.3	338.5	0.161222489	0.341240998	-0.186195662	0.200219123	ubiquitously expressed transcript [Source:MGI Symbol;Acc:MGI:1277988]
chr1	36523030	36523189	5.652853668	6.281364808	6.537825221	-0.62851114	0.047726089	-0.239613683	0.435702839	-0.889362946	0.001550853	Cnnm3	inside	11242	3245.4	3805.9	3158.1	0.22915955	0.065733434	-0.268918484	0.016749711	cyclin M3 [Source:MGI Symbol;Acc:MGI:2151055]
chr1	36500244	36500380	4.145111754	5.083123287	4.729596651	-0.938011532	0.008375522	0.371729231	0.437922552	-0.592760347	0.229785954	Cnnm3	upstream	-11556	3245.4	3805.9	3158.1	0.22915955	0.065733434	-0.268918484	0.016749711	cyclin M3 [Source:MGI Symbol;Acc:MGI:2151055]
chr1	36506179	36506284	4.766477635	4.545165274	4.526878449	0.22131236	0.555449861	0.034665808	0.954558069	0.230452162	0.455778301	Cnnm3	upstream	-5636	3245.4	3805.9	3158.1	0.22915955	0.065733434	-0.268918484	0.016749711	cyclin M3 [Source:MGI Symbol;Acc:MGI:2151055]
chr1	36521099	36521274	3.22959101	4.305491727	4.838916472	-1.075900717	0.030816774	-0.515073314	0.185536307	-1.623613808	0.002253215	Cnnm3	inside	9318	3245.4	3805.9	3158.1	0.22915955	0.065733434	-0.268918484	0.016749711	cyclin M3 [Source:MGI Symbol;Acc:MGI:2151055]
chr1	36446247	36446422	5.267249906	4.960804556	4.608846737	0.306445349	0.331280833	0.370263085	0.275588234	0.650145607	0.057623089	Lman2l	upstream	-1063	3115.6	3400.6	3715.9	0.125900143	0.324871594	0.12769294	0.250628637	"lectin, mannose-binding 2-like [Source:MGI Symbol;Acc:MGI:2443010]"
chr1	36456138	36456385	3.564486029	4.477897884	3.300565034	-0.913411855	0.097041441	1.196327356	0.021701403	0.254668072	0.772448657	Lman2l	upstream	-10991	3115.6	3400.6	3715.9	0.125900143	0.324871594	0.12769294	0.250628637	"lectin, mannose-binding 2-like [Source:MGI Symbol;Acc:MGI:2443010]"
chr1	36416591	36416801	4.746624243	5.015964811	5.028642887	-0.269340569	0.440124827	0.00481052	0.982202546	-0.291866331	0.384357299	Lman2l	downstream	28575	3115.6	3400.6	3715.9	0.125900143	0.324871594	0.12769294	0.250628637	"lectin, mannose-binding 2-like [Source:MGI Symbol;Acc:MGI:2443010]"
chr10	76428994	76429113	4.532425699	3.65009302	3.852695196	0.882332678	0.030683085	-0.18305518	0.708585305	0.672584575	0.071924073	Pcnt	inside	13858	5930	7073.1	3937.1	0.253690147	0.083288158	-0.843456588	6.31E-12	pericentrin (kendrin) [Source:MGI Symbol;Acc:MGI:102722]
chr10	76396449	76396584	4.915527161	4.876775488	4.633104866	0.038751674	0.88521316	0.261330805	0.407769956	0.278186768	0.366098924	Pcnt	inside	46396	5930	7073.1	3937.1	0.253690147	0.083288158	-0.843456588	6.31E-12	pericentrin (kendrin) [Source:MGI Symbol;Acc:MGI:102722]
chr6	86677731	86677890	4.364174434	4.824505093	4.054224443	-0.460330659	0.234088257	0.787720767	0.033309361	0.303886873	0.451159403	Snrnp27	inside	6712	729.8	825.9	783.7	0.18049185	0.126082377	-0.075832166	0.519560975	small nuclear ribonucleoprotein 27 (U4/U6.U5) [Source:MGI Symbol;Acc:MGI:1913868]
chr6	86680071	86680267	4.94380518	4.68172339	4.148892027	0.26208179	0.469188448	0.551809489	0.134024121	0.792679672	0.02862813	Snrnp27	inside	4353	729.8	825.9	783.7	0.18049185	0.126082377	-0.075832166	0.519560975	small nuclear ribonucleoprotein 27 (U4/U6.U5) [Source:MGI Symbol;Acc:MGI:1913868]
chrX	47921299	47921494	5.154973075	4.754158527	4.894400333	0.400814548	0.18576398	-0.123395044	0.734773456	0.25336646	0.44749033	Ocrl	inside	9008	2041.1	2059.7	3173.3	0.01220288	0.939371195	0.623003471	5.76E-13	oculocerebrorenal syndrome of Lowe [Source:MGI Symbol;Acc:MGI:109589]
chr12	31400687	31400856	5.522676061	5.549016679	5.278457646	-0.026340618	0.947403765	0.28796575	0.344812248	0.234913	0.433710725	Slc26a3	inside	9900	8.7	12.1	1.1	0.433053243	0.645195135	-3.077542416	0.000398163	"solute carrier family 26, member 3 [Source:MGI Symbol;Acc:MGI:107181]"
chr12	31393404	31393530	5.676191265	5.329553637	5.251040214	0.346637628	0.281383789	0.096422318	0.749553269	0.422241821	0.152665214	Slc26a3	inside	2595	8.7	12.1	1.1	0.433053243	0.645195135	-3.077542416	0.000398163	"solute carrier family 26, member 3 [Source:MGI Symbol;Acc:MGI:107181]"
chr17	56144508	56144666	2.534349307	4.2283777	4.438407114	-1.694028392	0.000765675	-0.190959053	0.658675299	-1.920983689	0.000433861	Sema6b	upstream	-4244	62.2	157.1	3935.3	1.348270471	6.96E-15	4.63848025	1.44E-281	"sema domain, transmembrane domain (TM), and cytoplasmic domain, (semaphorin) 6B [Source:MGI Symbol;Acc:MGI:1202889]"
chr17	56148597	56148751	4.595676609	4.371529747	3.811163488	0.224146862	0.560805644	0.576634258	0.195342084	0.772026584	0.081942204	Sema6b	upstream	-8331	62.2	157.1	3935.3	1.348270471	6.96E-15	4.63848025	1.44E-281	"sema domain, transmembrane domain (TM), and cytoplasmic domain, (semaphorin) 6B [Source:MGI Symbol;Acc:MGI:1202889]"
chr17	56228678	56228881	4.768973424	4.920249821	4.698726815	-0.151276397	0.726032841	0.238283651	0.556863857	0.061379234	0.859755795	Dpp9	upstream	-9891	3912.7	4132.1	4224.7	0.078569098	0.417997854	0.032027316	0.724424614	dipeptidylpeptidase 9 [Source:MGI Symbol;Acc:MGI:2443967]
chr7	31169385	31169501	3.871348974	4.161669644	4.144979914	-0.29032067	0.488177117	0.034245549	0.983877783	-0.275107586	0.482411342	Gramd1a	upstream	-18393	4836.5	9266.3	14058.9	0.937599693	4.03E-35	0.600857511	1.23E-15	GRAM domain containing 1A [Source:MGI Symbol;Acc:MGI:105490]
chr7	31208004	31208115	4.777542773	4.559100657	4.647035138	0.218442116	0.501172419	-0.07062054	0.796310863	0.12184236	0.721616881	Gramd1a	upstream	-57010	4836.5	9266.3	14058.9	0.937599693	4.03E-35	0.600857511	1.23E-15	GRAM domain containing 1A [Source:MGI Symbol;Acc:MGI:105490]
chr7	31152231	31152367	3.720754137	4.083088501	4.463777717	-0.362334364	0.4469898	-0.363264296	0.323534726	-0.741321274	0.075528067	Gramd1a	upstream	-1249	4836.5	9266.3	14058.9	0.937599693	4.03E-35	0.600857511	1.23E-15	GRAM domain containing 1A [Source:MGI Symbol;Acc:MGI:105490]
chr7	31201633	31201820	5.193684631	4.896558696	4.835980247	0.297125935	0.306012787	0.078562404	0.856143902	0.350252232	0.299732511	Gramd1a	upstream	-50676	4836.5	9266.3	14058.9	0.937599693	4.03E-35	0.600857511	1.23E-15	GRAM domain containing 1A [Source:MGI Symbol;Acc:MGI:105490]
chr7	31185859	31186025	5.448934595	5.406228801	5.2340884	0.042705794	0.861822861	0.188406726	0.611085798	0.206404049	0.480964045	Gramd1a	upstream	-34892	4836.5	9266.3	14058.9	0.937599693	4.03E-35	0.600857511	1.23E-15	GRAM domain containing 1A [Source:MGI Symbol;Acc:MGI:105490]
chr7	31117568	31117757	3.923489394	4.797016699	5.686401154	-0.873527305	0.106179945	-0.870805114	0.032456598	-1.76496747	1.45E-05	Hpn	upstream	-2372	1.1	2.3	1.7	0.915916648	0.583403974	-0.374592735	0.795373552	hepsin [Source:MGI Symbol;Acc:MGI:1196620]
chr7	31103240	31103413	3.689315719	4.173280789	3.948965014	-0.48396507	0.197807066	0.243798966	0.635519137	-0.266621533	0.485862399	Hpn	inside	11964	1.1	2.3	1.7	0.915916648	0.583403974	-0.374592735	0.795373552	hepsin [Source:MGI Symbol;Acc:MGI:1196620]
chr7	31105206	31105440	6.324100318	6.68982241	6.811170818	-0.365722092	0.166370745	-0.102934853	0.708839834	-0.494117313	0.015392215	Hpn	inside	9967	1.1	2.3	1.7	0.915916648	0.583403974	-0.374592735	0.795373552	hepsin [Source:MGI Symbol;Acc:MGI:1196620]
chr5	70788398	70788600	5.277911581	4.907722653	4.852416768	0.370188928	0.338032073	0.074801049	0.761375971	0.416324924	0.215917558	Gabrg1	inside	54118	19	77.4	18.5	2.001275897	2.01E-09	-2.015936498	7.11E-10	"gamma-aminobutyric acid (GABA) A receptor, subunit gamma 1 [Source:MGI Symbol;Acc:MGI:103156]"
chr5	70818151	70818305	4.802831519	4.854524802	4.618652707	-0.051693283	0.926830759	0.252047317	0.531660929	0.171047804	0.668093463	Gabrg1	inside	24389	19	77.4	18.5	2.001275897	2.01E-09	-2.015936498	7.11E-10	"gamma-aminobutyric acid (GABA) A receptor, subunit gamma 1 [Source:MGI Symbol;Acc:MGI:103156]"
chr5	70878481	70878728	5.72623777	5.613321039	5.481500706	0.112916731	0.675899543	0.149634409	0.57738605	0.237744599	0.396950797	Gabrg1	upstream	-35987	19	77.4	18.5	2.001275897	2.01E-09	-2.015936498	7.11E-10	"gamma-aminobutyric acid (GABA) A receptor, subunit gamma 1 [Source:MGI Symbol;Acc:MGI:103156]"
chr12	111648991	111649125	4.691086196	4.586954704	4.145288893	0.104131492	0.803894216	0.460498944	0.23992586	0.545601109	0.192930897	Ckb	downstream	23280	42569.2	28806.4	16644.2	-0.562204802	3.42E-05	-0.789648674	6.88E-10	"creatine kinase, brain [Source:MGI Symbol;Acc:MGI:88407]"
chr12	111673374	111673539	4.144311485	5.059136178	5.46731134	-0.914824694	0.056139709	-0.389422439	0.389356019	-1.32571181	5.10E-05	Ckb	upstream	-1118	42569.2	28806.4	16644.2	-0.562204802	3.42E-05	-0.789648674	6.88E-10	"creatine kinase, brain [Source:MGI Symbol;Acc:MGI:88407]"
chr15	102407843	102408015	4.568345754	3.999338685	4.836543356	0.569007069	0.141615951	-0.817949707	0.051734464	-0.271932172	0.44445182	Sp1	inside	1785	8862.4	7466.5	3581.8	-0.247047482	0.014297817	-1.058612193	4.38E-33	trans-acting transcription factor 1 [Source:MGI Symbol;Acc:MGI:98372]
chr15	102221986	102222182	3.949307238	3.873581962	4.72358995	0.075725276	0.829208414	-0.832090681	0.035519033	-0.77561519	0.045073618	Itgb7	inside	9851	11.9	6.2	19.5	-0.902628446	0.205302744	1.594195639	0.005753877	integrin beta 7 [Source:MGI Symbol;Acc:MGI:96616]
chr15	102312090	102312262	4.533413296	4.373380874	4.183500573	0.160032422	0.674978085	0.208175308	0.575390944	0.344178704	0.375483627	Pfdn5	upstream	-13941	1889.9	2148	2762.6	0.184972222	0.362070115	0.361563882	0.025957723	prefoldin 5 [Source:MGI Symbol;Acc:MGI:1928753]
chr8	8629327	8629508	4.533270187	4.591536345	4.555027633	-0.058266158	0.828945128	0.054829824	0.917918643	-0.02882001	0.863741515	Efnb2	inside	31355	23359.2	17377.4	35492.4	-0.426047292	0.000276356	1.028664132	9.77E-22	ephrin B2 [Source:MGI Symbol;Acc:MGI:105097]
chr8	8533330	8533473	5.096068812	4.839994284	5.04636247	0.256074528	0.467969536	-0.18772063	0.631256647	0.042132808	0.851239664	Efnb2	downstream	127371	23359.2	17377.4	35492.4	-0.426047292	0.000276356	1.028664132	9.77E-22	ephrin B2 [Source:MGI Symbol;Acc:MGI:105097]
chr8	8397677	8397830	5.264693645	5.042479096	4.824244143	0.222214549	0.448269911	0.235429156	0.462889409	0.432444629	0.157370012	Efnb2	downstream	263019	23359.2	17377.4	35492.4	-0.426047292	0.000276356	1.028664132	9.77E-22	ephrin B2 [Source:MGI Symbol;Acc:MGI:105097]
chr8	8496736	8496906	4.371968884	4.426652071	4.529345667	-0.054683187	0.843553381	-0.084066739	0.931391706	-0.168410412	0.769853673	Efnb2	downstream	163952	23359.2	17377.4	35492.4	-0.426047292	0.000276356	1.028664132	9.77E-22	ephrin B2 [Source:MGI Symbol;Acc:MGI:105097]
chr8	8531524	8531667	5.213692221	5.049105845	5.023188789	0.164586376	0.631388968	0.043208683	0.903221106	0.180351231	0.612343802	Efnb2	downstream	129177	23359.2	17377.4	35492.4	-0.426047292	0.000276356	1.028664132	9.77E-22	ephrin B2 [Source:MGI Symbol;Acc:MGI:105097]
chr8	8531041	8531192	5.00893321	5.065498454	4.338139306	-0.056565244	0.853710806	0.745398271	0.028062857	0.666221067	0.042803883	Efnb2	downstream	129657	23359.2	17377.4	35492.4	-0.426047292	0.000276356	1.028664132	9.77E-22	ephrin B2 [Source:MGI Symbol;Acc:MGI:105097]
chr8	8429966	8430112	4.997659921	5.07842873	5.070830773	-0.080768809	0.821766706	0.025859237	0.882051178	-0.081139017	0.881252465	Efnb2	downstream	230734	23359.2	17377.4	35492.4	-0.426047292	0.000276356	1.028664132	9.77E-22	ephrin B2 [Source:MGI Symbol;Acc:MGI:105097]
chr8	8630265	8630457	4.529223709	4.687831508	5.76180133	-0.158607799	0.72840156	-1.057240305	0.00096797	-1.238791336	0.001815809	Efnb2	inside	30412	23359.2	17377.4	35492.4	-0.426047292	0.000276356	1.028664132	9.77E-22	ephrin B2 [Source:MGI Symbol;Acc:MGI:105097]
chr8	8173688	8173810	3.565501753	4.005684853	4.851141709	-0.4401831	0.480555526	-0.826726176	0.14062202	-1.281252828	0.009580357	Efnb2	downstream	487024	23359.2	17377.4	35492.4	-0.426047292	0.000276356	1.028664132	9.77E-22	ephrin B2 [Source:MGI Symbol;Acc:MGI:105097]
chr8	8496169	8496348	4.409270874	4.429915707	4.631957347	-0.020644834	0.9741832	-0.184648313	0.689232615	-0.234346512	0.570276995	Efnb2	downstream	164515	23359.2	17377.4	35492.4	-0.426047292	0.000276356	1.028664132	9.77E-22	ephrin B2 [Source:MGI Symbol;Acc:MGI:105097]
chr8	8464551	8464718	4.144958301	3.902077363	4.652224456	0.242880938	0.645548621	-0.729524564	0.104914064	-0.512160864	0.159378269	Efnb2	downstream	196139	23359.2	17377.4	35492.4	-0.426047292	0.000276356	1.028664132	9.77E-22	ephrin B2 [Source:MGI Symbol;Acc:MGI:105097]
chr8	8198335	8198478	4.91121496	5.182985286	6.043505595	-0.271770327	0.429900516	-0.843802315	0.004299256	-1.137980627	2.55E-05	Efnb2	downstream	462367	23359.2	17377.4	35492.4	-0.426047292	0.000276356	1.028664132	9.77E-22	ephrin B2 [Source:MGI Symbol;Acc:MGI:105097]
chr8	8254363	8254543	4.723842629	5.044627857	4.392118644	-0.320785228	0.404620423	0.669794542	0.074367867	0.330713844	0.346722683	Efnb2	downstream	406320	23359.2	17377.4	35492.4	-0.426047292	0.000276356	1.028664132	9.77E-22	ephrin B2 [Source:MGI Symbol;Acc:MGI:105097]
chr8	8353880	8354058	7.03386508	6.641540779	6.698300846	0.392324301	0.136002984	-0.039389185	0.898714396	0.327739075	0.215968443	Efnb2	downstream	306804	23359.2	17377.4	35492.4	-0.426047292	0.000276356	1.028664132	9.77E-22	ephrin B2 [Source:MGI Symbol;Acc:MGI:105097]
chr8	8480929	8481153	5.064862132	4.315341919	4.79877844	0.749520213	0.033548824	-0.465886024	0.189486057	0.265249903	0.494159992	Efnb2	downstream	179732	23359.2	17377.4	35492.4	-0.426047292	0.000276356	1.028664132	9.77E-22	ephrin B2 [Source:MGI Symbol;Acc:MGI:105097]
chr8	8326018	8326196	5.217131933	5.533022478	3.887946683	-0.315890544	0.472972273	1.662381315	0.000403596	1.330167641	0.00301608	Efnb2	downstream	334666	23359.2	17377.4	35492.4	-0.426047292	0.000276356	1.028664132	9.77E-22	ephrin B2 [Source:MGI Symbol;Acc:MGI:105097]
chr8	8441263	8441491	5.791638286	5.896682768	6.288906104	-0.105044482	0.707435813	-0.374748137	0.187690542	-0.50204996	0.067961541	Efnb2	downstream	219396	23359.2	17377.4	35492.4	-0.426047292	0.000276356	1.028664132	9.77E-22	ephrin B2 [Source:MGI Symbol;Acc:MGI:105097]
chr8	8171563	8171719	5.244497365	5.238993743	4.735101885	0.005503622	0.980649679	0.522008338	0.082756555	0.503666638	0.084295857	Efnb2	downstream	489132	23359.2	17377.4	35492.4	-0.426047292	0.000276356	1.028664132	9.77E-22	ephrin B2 [Source:MGI Symbol;Acc:MGI:105097]
chr8	8479447	8479650	2.990770373	4.570282841	4.62998456	-1.579512468	0.002290746	-0.041761781	0.845760365	-1.647600011	0.002373719	Efnb2	downstream	181225	23359.2	17377.4	35492.4	-0.426047292	0.000276356	1.028664132	9.77E-22	ephrin B2 [Source:MGI Symbol;Acc:MGI:105097]
chr8	8337772	8337984	6.328247279	6.322279263	6.108365266	0.005968016	0.974015092	0.231357714	0.405781903	0.210036787	0.452810874	Efnb2	downstream	322895	23359.2	17377.4	35492.4	-0.426047292	0.000276356	1.028664132	9.77E-22	ephrin B2 [Source:MGI Symbol;Acc:MGI:105097]
chr8	8620718	8620898	5.321819196	5.577815643	6.513023286	-0.255996447	0.485953187	-0.918248599	0.005879281	-1.195113899	3.14E-05	Efnb2	inside	39965	23359.2	17377.4	35492.4	-0.426047292	0.000276356	1.028664132	9.77E-22	ephrin B2 [Source:MGI Symbol;Acc:MGI:105097]
chr8	8410142	8410280	4.502080583	4.49723307	4.171199922	0.004847512	0.989686638	0.344180578	0.438462314	0.324829986	0.456337405	Efnb2	downstream	250562	23359.2	17377.4	35492.4	-0.426047292	0.000276356	1.028664132	9.77E-22	ephrin B2 [Source:MGI Symbol;Acc:MGI:105097]
chr8	8338899	8339065	5.051363647	4.866331987	4.37855305	0.18503166	0.578868046	0.506402791	0.140006638	0.66573965	0.042734567	Efnb2	downstream	321791	23359.2	17377.4	35492.4	-0.426047292	0.000276356	1.028664132	9.77E-22	ephrin B2 [Source:MGI Symbol;Acc:MGI:105097]
chr8	8359109	8359288	4.799713461	5.072494993	4.971061711	-0.272781532	0.460487688	0.118546216	0.729572251	-0.181568881	0.604349265	Efnb2	downstream	301575	23359.2	17377.4	35492.4	-0.426047292	0.000276356	1.028664132	9.77E-22	ephrin B2 [Source:MGI Symbol;Acc:MGI:105097]
chr8	8237191	8237349	5.359097114	5.252865528	5.055003343	0.106231586	0.774325854	0.216785017	0.476993438	0.297245943	0.346851098	Efnb2	downstream	423503	23359.2	17377.4	35492.4	-0.426047292	0.000276356	1.028664132	9.77E-22	ephrin B2 [Source:MGI Symbol;Acc:MGI:105097]
chr8	8386479	8386610	4.738172535	3.688011422	4.156748006	1.050161112	0.008252771	-0.449889739	0.280833779	0.572887087	0.112453608	Efnb2	downstream	274229	23359.2	17377.4	35492.4	-0.426047292	0.000276356	1.028664132	9.77E-22	ephrin B2 [Source:MGI Symbol;Acc:MGI:105097]
chr8	8592901	8593026	4.115115739	4.367773192	3.397340079	-0.252657452	0.482343564	0.989451467	0.016536805	0.712554124	0.091531522	Efnb2	downstream	67809	23359.2	17377.4	35492.4	-0.426047292	0.000276356	1.028664132	9.77E-22	ephrin B2 [Source:MGI Symbol;Acc:MGI:105097]
chr11	101462345	101462548	4.022898297	4.826781506	5.048492544	-0.803883209	0.038085982	-0.2051137	0.565247966	-1.031766274	0.009280421	Rnd2	upstream	-2554	1658	13360.4	20691.2	2.998049292	4.26E-61	0.62824653	0.000948515	Rho family GTPase 2 [Source:MGI Symbol;Acc:MGI:1338755]
chr4	129298194	129298370	5.771254783	5.690912353	5.54154648	0.08034243	0.771693169	0.167678141	0.545703177	0.225854363	0.425383997	Sync	inside	10664	28.5	16.7	15.8	-0.761555347	0.217285875	-0.075726918	0.912279759	syncoilin [Source:MGI Symbol;Acc:MGI:1916078]
chr4	129137908	129138085	4.848298416	4.478357723	4.458360165	0.369940693	0.26889488	0.037573478	0.92439558	0.388473399	0.255229124	Fndc5	inside	996	31.1	59	280.7	0.920502154	0.000711127	2.241796193	2.71E-28	fibronectin type III domain containing 5 [Source:MGI Symbol;Acc:MGI:1917614]
chr4	129138883	129139040	4.612313899	4.744767755	4.614280223	-0.132453856	0.752333405	0.147682057	0.690663452	-0.00929617	0.978534614	Fndc5	inside	1962	31.1	59	280.7	0.920502154	0.000711127	2.241796193	2.71E-28	fibronectin type III domain containing 5 [Source:MGI Symbol;Acc:MGI:1917614]
chr4	129147764	129147912	3.031770232	4.511860986	5.775141222	-1.480090754	0.004201821	-1.245594556	0.000164728	-2.733973409	1.09E-08	Fndc5	downstream	10838	31.1	59	280.7	0.920502154	0.000711127	2.241796193	2.71E-28	fibronectin type III domain containing 5 [Source:MGI Symbol;Acc:MGI:1917614]
chr6	3577369	3577532	5.070826601	5.110577607	5.223560982	-0.039751006	0.890587225	-0.095026376	0.740108163	-0.156525039	0.610021803	Ccdc132	inside	79067	1643.6	1762.8	2338	0.101255145	0.35744029	0.406867924	8.53E-07	coiled-coil domain containing 132 [Source:MGI Symbol;Acc:MGI:1920538]
chr6	3497491	3497646	5.248665005	4.823315085	5.029426153	0.42534992	0.200957082	-0.188225517	0.624374766	0.215270338	0.536657066	Ccdc132	upstream	-815	1643.6	1762.8	2338	0.101255145	0.35744029	0.406867924	8.53E-07	coiled-coil domain containing 132 [Source:MGI Symbol;Acc:MGI:1920538]
chr3	88307668	88307853	5.507969335	5.410188551	5.191100287	0.097780784	0.818094653	0.237880454	0.451358116	0.309234626	0.408991483	Cct3	inside	10643	13343.3	12682.7	11271.8	-0.073051603	0.623277461	-0.169873738	0.12576915	"chaperonin containing Tcp1, subunit 3 (gamma) [Source:MGI Symbol;Acc:MGI:104708]"
chr3	88284773	88284926	5.964649192	5.774557029	5.675584322	0.190092163	0.451838657	0.116596378	0.673800804	0.280819166	0.274119776	Rhbg	inside	2360	36.5	70.9	23.8	0.945412741	0.002816027	-1.556963784	4.84E-07	Rhesus blood group-associated B glycoprotein [Source:MGI Symbol;Acc:MGI:1927379]
chr3	88323099	88323263	5.148685975	4.880524369	4.697320315	0.268161606	0.358489661	0.20044788	0.538164433	0.443468501	0.140210349	0610031J06Rik	upstream	-1843	936.2	1005.2	966.3	0.105129729	0.42838585	-0.058243807	0.629298003	RIKEN cDNA 0610031J06 gene [Source:MGI Symbol;Acc:MGI:1913318]
chr3	88121825	88121925	5.576538698	5.349063277	5.348564528	0.227475421	0.438900846	0.018879497	0.897666204	0.224684949	0.42295262	Mef2d	upstream	-20498	5592.6	5951.5	7716.9	0.089562736	0.51430412	0.374482143	0.000157603	myocyte enhancer factor 2D [Source:MGI Symbol;Acc:MGI:99533]
chr3	88139652	88139824	3.54603474	4.413892278	4.501524099	-0.867857537	0.094498446	-0.069505694	0.827043479	-0.952209921	0.053914744	Mef2d	upstream	-2635	5592.6	5951.5	7716.9	0.089562736	0.51430412	0.374482143	0.000157603	myocyte enhancer factor 2D [Source:MGI Symbol;Acc:MGI:99533]
chr6	28553677	28553849	6.226840888	6.01938749	6.441440902	0.207453397	0.349030593	-0.404536062	0.114325741	-0.219831161	0.361359738	Snd1	inside	78623	5972.4	5480.7	5331.6	-0.123892013	0.245338467	-0.039841882	0.708131495	staphylococcal nuclease and tudor domain containing 1 [Source:MGI Symbol;Acc:MGI:1929266]
chr6	28640450	28640593	4.476173869	3.778541562	4.02484965	0.697632307	0.125419444	-0.227047537	0.61874851	0.450545938	0.308053998	Snd1	inside	165382	5972.4	5480.7	5331.6	-0.123892013	0.245338467	-0.039841882	0.708131495	staphylococcal nuclease and tudor domain containing 1 [Source:MGI Symbol;Acc:MGI:1929266]
chr6	28512769	28512924	4.319477968	4.751658449	4.398758694	-0.432180481	0.208114954	0.37068195	0.290779647	-0.082695593	0.794375892	Snd1	inside	37706	5972.4	5480.7	5331.6	-0.123892013	0.245338467	-0.039841882	0.708131495	staphylococcal nuclease and tudor domain containing 1 [Source:MGI Symbol;Acc:MGI:1929266]
chr6	28565647	28565835	4.297801426	4.545634314	4.424575502	-0.247832888	0.4373883	0.140925954	0.723389693	-0.136062869	0.654868208	Snd1	inside	90601	5972.4	5480.7	5331.6	-0.123892013	0.245338467	-0.039841882	0.708131495	staphylococcal nuclease and tudor domain containing 1 [Source:MGI Symbol;Acc:MGI:1929266]
chr6	28557631	28557814	4.810933876	4.175965798	4.757991088	0.634968078	0.115461134	-0.566597732	0.198273178	0.049663011	0.935894562	Snd1	inside	82582	5972.4	5480.7	5331.6	-0.123892013	0.245338467	-0.039841882	0.708131495	staphylococcal nuclease and tudor domain containing 1 [Source:MGI Symbol;Acc:MGI:1929266]
chr10	77147761	77147926	3.160483935	4.096816545	4.634957266	-0.93633261	0.029574515	-0.519188245	0.215566804	-1.482226609	0.001301728	Col18a1	inside	18704	3780.1	2522	55.8	-0.580299373	0.028711846	-5.453862786	2.51E-105	"collagen, type XVIII, alpha 1 [Source:MGI Symbol;Acc:MGI:88451]"
chr10	77124651	77124846	4.249764824	5.066504628	5.085885462	-0.816739804	0.01124069	-0.001718417	0.959927676	-0.844452109	0.018738094	Col18a1	inside	41800	3780.1	2522	55.8	-0.580299373	0.028711846	-5.453862786	2.51E-105	"collagen, type XVIII, alpha 1 [Source:MGI Symbol;Acc:MGI:88451]"
chr10	77141571	77141715	4.55205043	4.186272749	4.824771929	0.365777681	0.370557296	-0.619118489	0.101759801	-0.282464427	0.396820564	Col18a1	inside	24905	3780.1	2522	55.8	-0.580299373	0.028711846	-5.453862786	2.51E-105	"collagen, type XVIII, alpha 1 [Source:MGI Symbol;Acc:MGI:88451]"
chr10	77192856	77193011	4.681118363	5.586833689	6.513143042	-0.905715326	0.031706567	-0.909159889	0.008027805	-1.830132	3.17E-05	Col18a1	upstream	-26386	3780.1	2522	55.8	-0.580299373	0.028711846	-5.453862786	2.51E-105	"collagen, type XVIII, alpha 1 [Source:MGI Symbol;Acc:MGI:88451]"
chr10	77178646	77178843	5.129538752	5.212032568	4.799852606	-0.082493817	0.816551174	0.429697311	0.244978652	0.32198823	0.382150984	Col18a1	upstream	-12196	3780.1	2522	55.8	-0.580299373	0.028711846	-5.453862786	2.51E-105	"collagen, type XVIII, alpha 1 [Source:MGI Symbol;Acc:MGI:88451]"
chr10	77150013	77150122	4.140308632	3.872061322	4.475173725	0.26824731	0.501722801	-0.584692687	0.141207392	-0.340832564	0.335248661	Col18a1	inside	16480	3780.1	2522	55.8	-0.580299373	0.028711846	-5.453862786	2.51E-105	"collagen, type XVIII, alpha 1 [Source:MGI Symbol;Acc:MGI:88451]"
chr10	77155085	77155277	5.915662392	5.728628316	5.255134481	0.187034077	0.569947146	0.491837484	0.206086141	0.651497135	0.079122685	Col18a1	inside	11367	3780.1	2522	55.8	-0.580299373	0.028711846	-5.453862786	2.51E-105	"collagen, type XVIII, alpha 1 [Source:MGI Symbol;Acc:MGI:88451]"
chr10	77187901	77188058	6.514587777	6.809246974	6.828510736	-0.294659197	0.296234527	-0.001698063	0.982491785	-0.317651832	0.212721078	Col18a1	upstream	-21432	3780.1	2522	55.8	-0.580299373	0.028711846	-5.453862786	2.51E-105	"collagen, type XVIII, alpha 1 [Source:MGI Symbol;Acc:MGI:88451]"
chr10	77171633	77171801	4.572853077	4.66158762	4.337869095	-0.088734543	0.716578945	0.343492733	0.302119788	0.227096664	0.502633614	Col18a1	upstream	-5169	3780.1	2522	55.8	-0.580299373	0.028711846	-5.453862786	2.51E-105	"collagen, type XVIII, alpha 1 [Source:MGI Symbol;Acc:MGI:88451]"
chr10	77057185	77057380	4.477592424	4.370176862	4.588063832	0.107415562	0.755188047	-0.201137036	0.602425754	-0.108850249	0.795754554	Slc19a1	inside	25040	1320.6	952	1253.3	-0.473396853	4.82E-06	0.397367553	8.48E-05	"solute carrier family 19 (folate transporter), member 1 [Source:MGI Symbol;Acc:MGI:103182]"
chr10	77088352	77088513	7.110329564	6.832170883	6.701887488	0.278158681	0.221824195	0.148823087	0.526806391	0.402193531	0.054655598	Slc19a1	downstream	56190	1320.6	952	1253.3	-0.473396853	4.82E-06	0.397367553	8.48E-05	"solute carrier family 19 (folate transporter), member 1 [Source:MGI Symbol;Acc:MGI:103182]"
chr11	97213351	97213556	4.872407317	4.387021044	4.225883106	0.485386273	0.176064477	0.179845803	0.56631827	0.643793517	0.061755266	Kpnb1	upstream	-25573	33055	27676.8	15554.7	-0.255964738	0.011111365	-0.830375825	7.78E-21	karyopherin (importin) beta 1 [Source:MGI Symbol;Acc:MGI:107532]
chr5	4126937	4127099	4.458277471	4.543797241	3.937937882	-0.085519771	0.760766702	0.625174021	0.087210158	0.509949067	0.15952266	Cyp51	upstream	-22272	7351.5	5507.9	7017.7	-0.416410908	1.80E-08	0.34947405	1.43E-06	"cytochrome P450, family 51 [Source:MGI Symbol;Acc:MGI:106040]"
chr5	4024205	4024319	3.594331587	3.671375441	4.622731504	-0.077043854	0.898487434	-0.932949164	0.016583944	-1.029394298	0.019287303	Cyp51	downstream	80484	7351.5	5507.9	7017.7	-0.416410908	1.80E-08	0.34947405	1.43E-06	"cytochrome P450, family 51 [Source:MGI Symbol;Acc:MGI:106040]"
chr5	4144107	4144265	5.596578129	5.307643319	5.045301107	0.28893481	0.32230838	0.280601948	0.487505661	0.543264784	0.174066291	Cyp51	upstream	-39440	7351.5	5507.9	7017.7	-0.416410908	1.80E-08	0.34947405	1.43E-06	"cytochrome P450, family 51 [Source:MGI Symbol;Acc:MGI:106040]"
chr5	4100453	4100623	4.036876104	4.738445932	4.733319505	-0.701569827	0.054299775	0.023575569	0.885738889	-0.707243528	0.072759019	Cyp51	inside	4208	7351.5	5507.9	7017.7	-0.416410908	1.80E-08	0.34947405	1.43E-06	"cytochrome P450, family 51 [Source:MGI Symbol;Acc:MGI:106040]"
chr5	4113071	4113255	5.529849186	5.397091993	5.217082067	0.132757194	0.671234906	0.198315682	0.477187011	0.306632161	0.277168823	Cyp51	upstream	-8417	7351.5	5507.9	7017.7	-0.416410908	1.80E-08	0.34947405	1.43E-06	"cytochrome P450, family 51 [Source:MGI Symbol;Acc:MGI:106040]"
chr5	4085174	4085339	4.749902893	4.762036569	4.776878516	-0.012133676	0.969890472	0.002222528	0.923457077	-0.029014557	0.897125267	Cyp51	inside	19490	7351.5	5507.9	7017.7	-0.416410908	1.80E-08	0.34947405	1.43E-06	"cytochrome P450, family 51 [Source:MGI Symbol;Acc:MGI:106040]"
chr5	4072917	4073056	4.76803501	4.666567271	4.151952571	0.10146774	0.746486073	0.532551461	0.207794979	0.608210204	0.137888797	Cyp51	downstream	31760	7351.5	5507.9	7017.7	-0.416410908	1.80E-08	0.34947405	1.43E-06	"cytochrome P450, family 51 [Source:MGI Symbol;Acc:MGI:106040]"
chr8	123356158	123356306	4.539505139	4.304364662	3.833985692	0.235140477	0.576203989	0.489102969	0.267941085	0.70473165	0.107484123	Tcf25	upstream	-17593	14173.8	15810.6	26995.3	0.157709234	0.02292926	0.771404399	1.15E-38	transcription factor 25 (basic helix-loop-helix) [Source:MGI Symbol;Acc:MGI:1914105]
chr8	123374466	123374644	4.239354352	3.991490533	4.577191669	0.247863819	0.531724042	-0.567109101	0.132541483	-0.344112144	0.3578271	Tcf25	inside	730	14173.8	15810.6	26995.3	0.157709234	0.02292926	0.771404399	1.15E-38	transcription factor 25 (basic helix-loop-helix) [Source:MGI Symbol;Acc:MGI:1914105]
chr8	123353198	123353356	4.403297896	4.200425192	4.283936845	0.202872704	0.691884543	-0.063200636	0.979240664	0.112261131	0.702975056	Tcf25	upstream	-20548	14173.8	15810.6	26995.3	0.157709234	0.02292926	0.771404399	1.15E-38	transcription factor 25 (basic helix-loop-helix) [Source:MGI Symbol;Acc:MGI:1914105]
chr8	123359082	123359241	6.778672191	6.662950597	6.324254663	0.115721593	0.738834177	0.356277927	0.347802777	0.444412938	0.215623391	Tcf25	upstream	-14663	14173.8	15810.6	26995.3	0.157709234	0.02292926	0.771404399	1.15E-38	transcription factor 25 (basic helix-loop-helix) [Source:MGI Symbol;Acc:MGI:1914105]
chr18	67401531	67401736	3.669711269	3.794198874	5.471782477	-0.124487605	0.694236652	-1.658018558	3.34E-06	-1.805664208	6.42E-08	Tubb6	inside	10916	118.6	74.7	17.7	-0.660789444	0.08431997	-2.03825805	4.06E-08	"tubulin, beta 6 class V [Source:MGI Symbol;Acc:MGI:1915201]"
chr8	123454755	123454919	5.70866879	5.697635309	5.478982546	0.011033481	0.991221094	0.237710903	0.499680838	0.221152604	0.503395415	Def8	inside	11850	3356.3	4197.8	6799.8	0.322753326	2.44E-06	0.695447855	5.19E-28	differentially expressed in FDCP 8 [Source:MGI Symbol;Acc:MGI:1346331]
chr8	123428375	123428552	5.684884378	5.549458789	4.838303675	0.135425589	0.734060344	0.73077909	0.04119189	0.838941963	0.005681989	Def8	upstream	-14523	3356.3	4197.8	6799.8	0.322753326	2.44E-06	0.695447855	5.19E-28	differentially expressed in FDCP 8 [Source:MGI Symbol;Acc:MGI:1346331]
chr8	123432022	123432182	7.136101777	7.225892889	6.84888891	-0.089791111	0.676655208	0.394716644	0.081275554	0.281436289	0.169970079	Def8	upstream	-10885	3356.3	4197.8	6799.8	0.322753326	2.44E-06	0.695447855	5.19E-28	differentially expressed in FDCP 8 [Source:MGI Symbol;Acc:MGI:1346331]
chr8	123427452	123427620	6.387211833	6.466917119	5.927010803	-0.079705286	0.780449267	0.558514018	0.094008631	0.450741804	0.182702737	Def8	upstream	-15451	3356.3	4197.8	6799.8	0.322753326	2.44E-06	0.695447855	5.19E-28	differentially expressed in FDCP 8 [Source:MGI Symbol;Acc:MGI:1346331]
chr8	123435855	123436013	5.298618513	5.310238951	4.979517085	-0.011620438	0.96056653	0.349435113	0.357417697	0.319061331	0.448794874	Def8	upstream	-7053	3356.3	4197.8	6799.8	0.322753326	2.44E-06	0.695447855	5.19E-28	differentially expressed in FDCP 8 [Source:MGI Symbol;Acc:MGI:1346331]
chr8	123456554	123456713	4.546384123	4.650543988	4.749347571	-0.104159865	0.855950114	-0.082793891	0.799114237	-0.212041892	0.56849766	Def8	inside	13647	3356.3	4197.8	6799.8	0.322753326	2.44E-06	0.695447855	5.19E-28	differentially expressed in FDCP 8 [Source:MGI Symbol;Acc:MGI:1346331]
chr12	56525560	56525738	4.697281267	4.964047756	4.641608006	-0.26676649	0.51750105	0.339530995	0.340146605	0.043762594	0.863348462	Nkx2-1	downstream	11259	2.9	5.3	8.1	0.825703575	0.511229326	0.531983935	0.607694184	NK2 homeobox 1 [Source:MGI Symbol;Acc:MGI:108067]
chr13	72769803	72769927	6.534121038	6.419757736	6.366385553	0.114363302	0.698438547	0.070600868	0.82334729	0.159358457	0.525552918	Irx2	downstream	141044	4.8	5.5	1.4	0.169863572	0.902448673	-1.733939767	0.079372246	Iroquois related homeobox 2 (Drosophila) [Source:MGI Symbol;Acc:MGI:1197526]
chr13	72867421	72867574	5.065429253	5.12808916	4.712721088	-0.062659908	0.808830137	0.434140457	0.223162942	0.342660954	0.353770258	Irx2	downstream	238677	4.8	5.5	1.4	0.169863572	0.902448673	-1.733939767	0.079372246	Iroquois related homeobox 2 (Drosophila) [Source:MGI Symbol;Acc:MGI:1197526]
chr13	72891241	72891404	7.15400365	7.257188347	7.080557074	-0.103184696	0.695152864	0.193591032	0.460599944	0.067962815	0.740559461	Irx2	downstream	262501	4.8	5.5	1.4	0.169863572	0.902448673	-1.733939767	0.079372246	Iroquois related homeobox 2 (Drosophila) [Source:MGI Symbol;Acc:MGI:1197526]
chr13	72878594	72878766	6.215279794	6.15033067	6.025605006	0.064949124	0.85468795	0.143684733	0.590356079	0.180903605	0.511535847	Irx2	downstream	249859	4.8	5.5	1.4	0.169863572	0.902448673	-1.733939767	0.079372246	Iroquois related homeobox 2 (Drosophila) [Source:MGI Symbol;Acc:MGI:1197526]
chr13	72898906	72899087	4.757419197	4.540065381	4.841145269	0.217353816	0.492129688	-0.284008286	0.393648025	-0.091649185	0.776388202	Irx2	downstream	270175	4.8	5.5	1.4	0.169863572	0.902448673	-1.733939767	0.079372246	Iroquois related homeobox 2 (Drosophila) [Source:MGI Symbol;Acc:MGI:1197526]
chr13	72769928	72770067	7.099102035	7.098699982	6.830611624	0.000402053	0.976083936	0.284883415	0.337931772	0.26168481	0.245988978	Irx2	downstream	141177	4.8	5.5	1.4	0.169863572	0.902448673	-1.733939767	0.079372246	Iroquois related homeobox 2 (Drosophila) [Source:MGI Symbol;Acc:MGI:1197526]
chr13	72817930	72818093	5.169172039	4.816272618	4.42033829	0.352899421	0.238438769	0.413382249	0.21754803	0.741487422	0.017690848	Irx2	downstream	189191	4.8	5.5	1.4	0.169863572	0.902448673	-1.733939767	0.079372246	Iroquois related homeobox 2 (Drosophila) [Source:MGI Symbol;Acc:MGI:1197526]
chr13	72886402	72886566	5.155276819	4.301003467	4.702696577	0.854273352	0.023066178	-0.384588631	0.356607317	0.444834106	0.163902787	Irx2	downstream	257663	4.8	5.5	1.4	0.169863572	0.902448673	-1.733939767	0.079372246	Iroquois related homeobox 2 (Drosophila) [Source:MGI Symbol;Acc:MGI:1197526]
chr13	72917355	72917507	4.015048979	3.893295806	3.633001252	0.121753173	0.870809887	0.280393638	0.672707466	0.376259472	0.564239352	Irx2	downstream	288610	4.8	5.5	1.4	0.169863572	0.902448673	-1.733939767	0.079372246	Iroquois related homeobox 2 (Drosophila) [Source:MGI Symbol;Acc:MGI:1197526]
chr13	72767688	72767832	5.017502728	4.472060705	4.795023874	0.545442023	0.138219714	-0.30690459	0.406382608	0.219119933	0.46786516	Irx2	downstream	138939	4.8	5.5	1.4	0.169863572	0.902448673	-1.733939767	0.079372246	Iroquois related homeobox 2 (Drosophila) [Source:MGI Symbol;Acc:MGI:1197526]
chr13	72918356	72918530	4.706642293	3.733149113	4.460333845	0.97349318	0.016201335	-0.707847471	0.075290816	0.243127755	0.488700823	Irx2	downstream	289622	4.8	5.5	1.4	0.169863572	0.902448673	-1.733939767	0.079372246	Iroquois related homeobox 2 (Drosophila) [Source:MGI Symbol;Acc:MGI:1197526]
chr13	72828494	72828628	2.757563857	2.952151664	4.362875035	-0.194587807	0.817979088	-1.39370175	0.001917484	-1.608750852	0.000819208	Irx2	downstream	199740	4.8	5.5	1.4	0.169863572	0.902448673	-1.733939767	0.079372246	Iroquois related homeobox 2 (Drosophila) [Source:MGI Symbol;Acc:MGI:1197526]
chr11	94943050	94943193	3.258513803	3.750747503	4.758745622	-0.4922337	0.266142956	-0.988797724	0.033716121	-1.503943534	0.000347483	Col1a1	inside	6897	463.3	50.6	28.2	-2.88734657	0.001643362	-0.746696729	0.463302219	"collagen, type I, alpha 1 [Source:MGI Symbol;Acc:MGI:88467]"
chr11	94932050	94932175	4.482633982	4.484142662	3.681070183	-0.00150868	0.964859411	0.822244948	0.058155003	0.798331999	0.028099606	Col1a1	upstream	-4113	463.3	50.6	28.2	-2.88734657	0.001643362	-0.746696729	0.463302219	"collagen, type I, alpha 1 [Source:MGI Symbol;Acc:MGI:88467]"
chr11	95086985	95087147	5.027138958	5.097501818	4.452055495	-0.070362861	0.752867164	0.664952798	0.092967074	0.568131214	0.136345013	Itga3	upstream	-10265	158	333.8	721.1	1.06924596	1.11E-12	1.108582648	1.24E-16	integrin alpha 3 [Source:MGI Symbol;Acc:MGI:96602]
chr11	95061621	95061741	3.468287049	4.168454352	4.961643454	-0.700167303	0.116920417	-0.776607734	0.023349208	-1.499911423	3.19E-05	Itga3	inside	15120	158	333.8	721.1	1.06924596	1.11E-12	1.108582648	1.24E-16	integrin alpha 3 [Source:MGI Symbol;Acc:MGI:96602]
chr11	94972285	94972396	3.438101114	4.425771956	5.160651336	-0.987670842	0.091872815	-0.718485663	0.141005591	-1.722267786	0.004808444	Sgca	inside	3987	2.6	1.8	2.1	-0.394303761	0.822883126	0.132435237	0.929495718	"sarcoglycan, alpha (dystrophin-associated glycoprotein) [Source:MGI Symbol;Acc:MGI:894698]"
chr11	95108511	95108675	5.338160203	4.949806261	5.694519132	0.388353943	0.203774984	-0.726893098	0.01078809	-0.364249733	0.174207897	Dlx3	upstream	-11497	0.6	3.5	4.5	1.899144952	0.142403964	0.323641191	0.780230137	distal-less homeobox 3 [Source:MGI Symbol;Acc:MGI:94903]
chr11	95114214	95114333	2.337235578	2.706037062	4.912213819	-0.368801484	0.507157671	-2.185347055	5.52E-07	-2.562759522	3.06E-07	Dlx3	upstream	-5816	0.6	3.5	4.5	1.899144952	0.142403964	0.323641191	0.780230137	distal-less homeobox 3 [Source:MGI Symbol;Acc:MGI:94903]
chr11	95113339	95113560	4.938105544	4.825172731	4.815213391	0.112932813	0.775283751	0.029092202	0.91745419	0.120063486	0.735475911	Dlx3	upstream	-6640	0.6	3.5	4.5	1.899144952	0.142403964	0.323641191	0.780230137	distal-less homeobox 3 [Source:MGI Symbol;Acc:MGI:94903]
chr11	95121090	95121317	4.887253929	5.06882025	5.013179935	-0.181566321	0.688012838	0.07160771	0.879255108	-0.137604899	0.721784042	Dlx3	inside	1114	0.6	3.5	4.5	1.899144952	0.142403964	0.323641191	0.780230137	distal-less homeobox 3 [Source:MGI Symbol;Acc:MGI:94903]
chr11	95129679	95129817	2.552818883	3.615258859	4.613058631	-1.062439975	0.044226635	-0.97893528	0.026228279	-2.059646696	2.68E-05	Dlx3	downstream	9658	0.6	3.5	4.5	1.899144952	0.142403964	0.323641191	0.780230137	distal-less homeobox 3 [Source:MGI Symbol;Acc:MGI:94903]
chr11	95106486	95106681	4.157047508	4.329255055	4.844171615	-0.172207547	0.746955345	-0.496798025	0.294824907	-0.685706009	0.07062828	Dlx3	upstream	-13506	0.6	3.5	4.5	1.899144952	0.142403964	0.323641191	0.780230137	distal-less homeobox 3 [Source:MGI Symbol;Acc:MGI:94903]
chr11	95102223	95102414	2.250760563	3.758239494	4.220510549	-1.507478932	0.005379503	-0.445875444	0.253843394	-1.982750562	0.000159924	Dlx3	upstream	-17772	0.6	3.5	4.5	1.899144952	0.142403964	0.323641191	0.780230137	distal-less homeobox 3 [Source:MGI Symbol;Acc:MGI:94903]
chr6	128412771	128412925	4.616796046	4.903698114	4.930215991	-0.286902068	0.355831881	-0.008342334	0.96351048	-0.322725657	0.295615939	Itfg2	inside	12083	1612.4	1782.6	1741.3	0.143141542	0.269207456	-0.033693314	0.796161845	integrin alpha FG-GAP repeat containing 2 [Source:MGI Symbol;Acc:MGI:1915450]
chr6	128414429	128414594	4.560463542	4.95560181	4.680700365	-0.395138268	0.206847099	0.293313378	0.390473201	-0.127774959	0.676138598	Itfg2	inside	10419	1612.4	1782.6	1741.3	0.143141542	0.269207456	-0.033693314	0.796161845	integrin alpha FG-GAP repeat containing 2 [Source:MGI Symbol;Acc:MGI:1915450]
chr6	128392156	128392412	2.975360591	3.772323182	4.400747115	-0.796962591	0.100336033	-0.608893874	0.267131569	-1.434230321	0.003662385	Nrip2	upstream	-7013	109.4	80.2	91.8	-0.450741386	0.209664211	0.199186502	0.574801763	nuclear receptor interacting protein 2 [Source:MGI Symbol;Acc:MGI:1891884]
chr6	128344676	128344856	4.932806987	4.466102411	4.545418525	0.466704577	0.240323549	-0.061039659	0.831691775	0.378406667	0.426064215	Tulp3	inside	11085	2820.6	2169.6	1490.7	-0.378770667	7.22E-05	-0.541499409	2.78E-09	tubby-like protein 3 [Source:MGI Symbol;Acc:MGI:1329045]
chr17	35673350	35673526	5.135584257	5.168298323	4.580885163	-0.032714065	0.909397185	0.606391509	0.096930128	0.54879981	0.091400212	Gtf2h4	inside	301	866	776	657.1	-0.15916445	0.144408712	-0.240385711	0.012060227	"general transcription factor II H, polypeptide 4 [Source:MGI Symbol;Acc:MGI:1338799]"
chr17	35682865	35683014	6.166925557	5.935197112	5.958900448	0.231728444	0.389125201	-0.006450584	0.979603611	0.199314096	0.494247476	Gtf2h4	upstream	-9201	866	776	657.1	-0.15916445	0.144408712	-0.240385711	0.012060227	"general transcription factor II H, polypeptide 4 [Source:MGI Symbol;Acc:MGI:1338799]"
chr17	35835400	35835708	5.486617671	6.195118466	7.382073236	-0.708500795	0.063069076	-1.170445266	0.002443942	-1.895149544	3.16E-06	Tubb5	inside	2752	88857.2	112710.1	171697.7	0.342593709	0.002314792	0.606422685	3.52E-09	"tubulin, beta 5 class I [Source:MGI Symbol;Acc:MGI:107812]"
chr11	100387974	100388151	2.085600424	2.905626508	4.407862729	-0.820026084	0.121238623	-1.482863764	0.00096754	-2.336021383	7.70E-07	Jup	inside	9701	151.1	440.2	2150.1	1.541795315	4.76E-23	2.2808667	8.65E-62	junction plakoglobin [Source:MGI Symbol;Acc:MGI:96650]
chr5	29411422	29411614	5.342911659	5.489558071	4.980765187	-0.146646412	0.586215991	0.527250673	0.125166942	0.355766785	0.271080302	Nom1	upstream	-23147	1939.7	1878.7	1726.9	-0.046619919	0.722397589	-0.121225988	0.205456155	nucleolar protein with MIF4G domain 1 [Source:MGI Symbol;Acc:MGI:1861749]
chr11	69857728	69857973	5.168703101	5.248645984	4.944694777	-0.079942883	0.821257244	0.321458687	0.316495687	0.221057879	0.4760831	Tnk1	inside	880	77.6	89.3	73.3	0.19369064	0.600703521	-0.276663096	0.348503766	"tyrosine kinase, non-receptor, 1 [Source:MGI Symbol;Acc:MGI:1930958]"
chr11	69891032	69891217	5.393433639	5.20112151	4.735361423	0.192312128	0.529770485	0.483478613	0.218306479	0.648931783	0.092250376	Acap1	inside	4415	40.1	43.2	61.6	0.110956272	0.824477462	0.505094202	0.123403067	"ArfGAP with coiled-coil, ankyrin repeat and PH domains 1 [Source:MGI Symbol;Acc:MGI:2388270]"
chr4	136237908	136238038	4.772499092	4.467707044	4.302139165	0.304792048	0.463110046	0.185797483	0.529852204	0.466640412	0.149891743	Tcea3	upstream	-9757	1.3	5.1	0	1.745202655	0.175703102	-3.792627736	0.003527961	"transcription elongation factor A (SII), 3 [Source:MGI Symbol;Acc:MGI:1196908]"
chr4	136249183	136249339	4.904622367	4.395709302	3.840724285	0.508913065	0.22490577	0.574497451	0.137934431	1.052812767	0.009796826	Tcea3	inside	1531	1.3	5.1	0	1.745202655	0.175703102	-3.792627736	0.003527961	"transcription elongation factor A (SII), 3 [Source:MGI Symbol;Acc:MGI:1196908]"
chr12	40253855	40253978	4.867758237	4.767670223	4.997675383	0.100088014	0.722551606	-0.212912411	0.545229445	-0.136911235	0.697291815	Ifrd1	upstream	-5412	1870	1974.4	1282.6	0.077201488	0.477202625	-0.621886379	2.12E-15	interferon-related developmental regulator 1 [Source:MGI Symbol;Acc:MGI:1316717]
chr12	40332232	40332398	4.950659963	5.025875956	4.757949196	-0.075215993	0.81087423	0.286067215	0.396869878	0.189568954	0.58777677	Ifrd1	upstream	-83811	1870	1974.4	1282.6	0.077201488	0.477202625	-0.621886379	2.12E-15	interferon-related developmental regulator 1 [Source:MGI Symbol;Acc:MGI:1316717]
chr12	40253526	40253712	4.512029017	4.39979998	4.177665364	0.112229037	0.700912194	0.238762208	0.563219214	0.331573585	0.32302486	Ifrd1	upstream	-5115	1870	1974.4	1282.6	0.077201488	0.477202625	-0.621886379	2.12E-15	interferon-related developmental regulator 1 [Source:MGI Symbol;Acc:MGI:1316717]
chr12	40297688	40297854	4.716767083	4.552345257	4.723644595	0.164421826	0.642767705	-0.153905009	0.623192505	-0.007109195	0.987214133	Ifrd1	upstream	-49267	1870	1974.4	1282.6	0.077201488	0.477202625	-0.621886379	2.12E-15	interferon-related developmental regulator 1 [Source:MGI Symbol;Acc:MGI:1316717]
chr12	40296686	40296858	3.863413861	4.377294229	4.278287579	-0.513880368	0.192944604	0.119939625	0.678823978	-0.41854818	0.333039254	Ifrd1	upstream	-48268	1870	1974.4	1282.6	0.077201488	0.477202625	-0.621886379	2.12E-15	interferon-related developmental regulator 1 [Source:MGI Symbol;Acc:MGI:1316717]
chr6	34320234	34320421	4.721906182	4.544798129	4.401713583	0.177108053	0.574233636	0.159632393	0.751750212	0.317083385	0.408634561	Akr1b3	upstream	-2831	427.5	335.1	126.2	-0.354239214	0.016205516	-1.399758324	1.63E-22	"aldo-keto reductase family 1, member B3 (aldose reductase) [Source:MGI Symbol;Acc:MGI:1353494]"
chr10	75804852	75805017	5.73713487	5.703941514	5.259246812	0.033193355	0.913433863	0.463066724	0.091922073	0.473941731	0.08347891	Gstt1	upstream	-6350	87.7	78	87.1	-0.164449323	0.675269227	0.160179903	0.617435433	"glutathione S-transferase, theta 1 [Source:MGI Symbol;Acc:MGI:107379]"
chr10	75782948	75783106	4.437047726	5.103198888	5.143679387	-0.666151163	0.053634781	-0.021442054	0.981071335	-0.718002163	0.031303665	Gstt3	upstream	-1613	5	3.9	1.4	-0.365031846	0.788598684	-1.258464942	0.247197167	"glutathione S-transferase, theta 3 [Source:MGI Symbol;Acc:MGI:2143526]"
chr8	109969461	109969626	3.800102658	4.557088048	4.111703783	-0.75698539	0.117870338	0.46337847	0.248591571	-0.326478985	0.447286039	Marveld3	upstream	-7341	11.1	44.4	92.5	1.92242859	3.67E-06	1.041752275	0.002126365	MARVEL (membrane-associating) domain containing 3 [Source:MGI Symbol;Acc:MGI:1920858]
chr8	109946019	109946166	4.784937877	5.010037145	4.229642566	-0.225099268	0.518393225	0.799151452	0.064454645	0.548161978	0.141639053	Marveld3	downstream	16111	11.1	44.4	92.5	1.92242859	3.67E-06	1.041752275	0.002126365	MARVEL (membrane-associating) domain containing 3 [Source:MGI Symbol;Acc:MGI:1920858]
chr8	109962762	109962951	5.16924749	4.962601057	4.877097827	0.206646433	0.516486972	0.10316735	0.761405932	0.283139301	0.393877478	Marveld3	upstream	-653	11.1	44.4	92.5	1.92242859	3.67E-06	1.041752275	0.002126365	MARVEL (membrane-associating) domain containing 3 [Source:MGI Symbol;Acc:MGI:1920858]
chr8	109944275	109944387	-0.05108191	2.077956228	4.499847658	-2.129038138	0.01171069	-2.402616547	4.27E-07	-4.557493791	1.24E-13	Marveld3	downstream	17872	11.1	44.4	92.5	1.92242859	3.67E-06	1.041752275	0.002126365	MARVEL (membrane-associating) domain containing 3 [Source:MGI Symbol;Acc:MGI:1920858]
chr1	121590329	121590528	4.775182139	3.802868672	3.82988662	0.972313466	0.044663049	-0.004627224	0.875444981	0.941493253	0.007231806	Ddx18	upstream	-22439	1223.1	1063.7	764	-0.20028815	0.071115768	-0.476247234	8.86E-07	DEAD (Asp-Glu-Ala-Asp) box polypeptide 18 [Source:MGI Symbol;Acc:MGI:1914192]
chr1	121682421	121682531	3.616084616	3.82606271	3.105803882	-0.209978093	0.584485851	0.742026379	0.111109849	0.499244237	0.334712067	Ddx18	upstream	-114487	1223.1	1063.7	764	-0.20028815	0.071115768	-0.476247234	8.86E-07	DEAD (Asp-Glu-Ala-Asp) box polypeptide 18 [Source:MGI Symbol;Acc:MGI:1914192]
chr1	121721357	121721530	6.261995269	6.242853429	6.061131223	0.01914184	0.926408361	0.198407404	0.523926657	0.192161905	0.491439931	Ddx18	upstream	-153455	1223.1	1063.7	764	-0.20028815	0.071115768	-0.476247234	8.86E-07	DEAD (Asp-Glu-Ala-Asp) box polypeptide 18 [Source:MGI Symbol;Acc:MGI:1914192]
chr1	121587295	121587487	5.219977242	4.411263642	4.739274222	0.8087136	0.044436892	-0.308945614	0.400594398	0.468267077	0.210463889	Ddx18	upstream	-19402	1223.1	1063.7	764	-0.20028815	0.071115768	-0.476247234	8.86E-07	DEAD (Asp-Glu-Ala-Asp) box polypeptide 18 [Source:MGI Symbol;Acc:MGI:1914192]
chr1	121677085	121677225	5.553754368	5.361057479	5.160129354	0.19269689	0.498803531	0.219002584	0.485257565	0.389835353	0.22540117	Ddx18	upstream	-109166	1223.1	1063.7	764	-0.20028815	0.071115768	-0.476247234	8.86E-07	DEAD (Asp-Glu-Ala-Asp) box polypeptide 18 [Source:MGI Symbol;Acc:MGI:1914192]
chr1	121686411	121686666	4.562373961	4.374954276	4.313853956	0.187419684	0.725815813	0.08154136	0.735791481	0.244570538	0.501332398	Ddx18	upstream	-118549	1223.1	1063.7	764	-0.20028815	0.071115768	-0.476247234	8.86E-07	DEAD (Asp-Glu-Ala-Asp) box polypeptide 18 [Source:MGI Symbol;Acc:MGI:1914192]
chr5	148481378	148481556	5.102114735	4.87321181	5.547651482	0.228902925	0.601840441	-0.656450869	0.060105805	-0.441982769	0.288739788	Ubl3	downstream	71322	3059.5	2128.2	2034.8	-0.522039634	0.000119286	-0.064563961	0.689395327	ubiquitin-like 3 [Source:MGI Symbol;Acc:MGI:1344373]
chr5	148563487	148563639	5.509594979	5.264850349	4.875756626	0.244744631	0.426176215	0.407293615	0.216668783	0.6257316	0.034080187	Ubl3	upstream	-10774	3059.5	2128.2	2034.8	-0.522039634	0.000119286	-0.064563961	0.689395327	ubiquitin-like 3 [Source:MGI Symbol;Acc:MGI:1344373]
chr5	148559481	148559680	4.772994334	4.92287098	5.017748982	-0.149876647	0.699430442	-0.078147455	0.798802672	-0.25136333	0.473628287	Ubl3	upstream	-6791	3059.5	2128.2	2034.8	-0.522039634	0.000119286	-0.064563961	0.689395327	ubiquitin-like 3 [Source:MGI Symbol;Acc:MGI:1344373]
chr5	148611950	148612090	3.638093625	3.969330583	4.742617934	-0.331236957	0.493252634	-0.755396636	0.056429261	-1.104260204	0.014289562	Ubl3	upstream	-59231	3059.5	2128.2	2034.8	-0.522039634	0.000119286	-0.064563961	0.689395327	ubiquitin-like 3 [Source:MGI Symbol;Acc:MGI:1344373]
chr5	148616598	148616724	2.416064107	3.477000157	5.014479194	-1.060936051	0.069459468	-1.51807071	0.003340297	-2.603197869	1.01E-08	Ubl3	upstream	-63872	3059.5	2128.2	2034.8	-0.522039634	0.000119286	-0.064563961	0.689395327	ubiquitin-like 3 [Source:MGI Symbol;Acc:MGI:1344373]
chr5	148624655	148624783	5.009894753	4.103413911	4.742263564	0.906480841	0.014989201	-0.620692508	0.099785834	0.265326164	0.529219105	Ubl3	upstream	-71930	3059.5	2128.2	2034.8	-0.522039634	0.000119286	-0.064563961	0.689395327	ubiquitin-like 3 [Source:MGI Symbol;Acc:MGI:1344373]
chr5	148526650	148526819	4.702615993	4.452279832	5.233400504	0.250336161	0.497877484	-0.762818256	0.040229494	-0.535938584	0.092494757	Ubl3	inside	26055	3059.5	2128.2	2034.8	-0.522039634	0.000119286	-0.064563961	0.689395327	ubiquitin-like 3 [Source:MGI Symbol;Acc:MGI:1344373]
chr5	148489473	148489609	3.805209697	4.063875854	4.680587691	-0.258666157	0.57839937	-0.598902698	0.141352669	-0.871763057	0.062863098	Ubl3	downstream	63248	3059.5	2128.2	2034.8	-0.522039634	0.000119286	-0.064563961	0.689395327	ubiquitin-like 3 [Source:MGI Symbol;Acc:MGI:1344373]
chr5	148491922	148492072	3.727129549	4.516239233	4.326893276	-0.789109683	0.034571915	0.207877426	0.530262391	-0.607994934	0.153297504	Ubl3	downstream	60792	3059.5	2128.2	2034.8	-0.522039634	0.000119286	-0.064563961	0.689395327	ubiquitin-like 3 [Source:MGI Symbol;Acc:MGI:1344373]
chr5	148622141	148622364	6.165706208	5.920872903	5.966272797	0.244833305	0.43210454	-0.028433534	0.933125152	0.193655585	0.490764091	Ubl3	upstream	-69463	3059.5	2128.2	2034.8	-0.522039634	0.000119286	-0.064563961	0.689395327	ubiquitin-like 3 [Source:MGI Symbol;Acc:MGI:1344373]
chr5	148630434	148630635	3.207451699	3.925279564	4.712248989	-0.717827865	0.147904475	-0.771155204	0.038699263	-1.505348128	0.000150394	Ubl3	upstream	-77745	3059.5	2128.2	2034.8	-0.522039634	0.000119286	-0.064563961	0.689395327	ubiquitin-like 3 [Source:MGI Symbol;Acc:MGI:1344373]
chr5	148589712	148589922	5.146123142	4.598229068	4.882167003	0.547894074	0.148183708	-0.265753557	0.479441916	0.251805139	0.49281066	Ubl3	upstream	-37028	3059.5	2128.2	2034.8	-0.522039634	0.000119286	-0.064563961	0.689395327	ubiquitin-like 3 [Source:MGI Symbol;Acc:MGI:1344373]
chr5	148606977	148607126	5.267687413	5.037791354	5.342525312	0.229896058	0.518356766	-0.285821639	0.488303225	-0.084350063	0.853904206	Ubl3	upstream	-54263	3059.5	2128.2	2034.8	-0.522039634	0.000119286	-0.064563961	0.689395327	ubiquitin-like 3 [Source:MGI Symbol;Acc:MGI:1344373]
chr5	148548638	148548837	4.750327338	4.654772233	4.499961657	0.095555104	0.777841825	0.172662607	0.788439506	0.250965618	0.684094634	Ubl3	inside	4051	3059.5	2128.2	2034.8	-0.522039634	0.000119286	-0.064563961	0.689395327	ubiquitin-like 3 [Source:MGI Symbol;Acc:MGI:1344373]
chr5	148495450	148495589	3.767097324	4.019424209	4.617821291	-0.252326884	0.610737956	-0.579563258	0.13181243	-0.865704976	0.063336642	Ubl3	downstream	57269	3059.5	2128.2	2034.8	-0.522039634	0.000119286	-0.064563961	0.689395327	ubiquitin-like 3 [Source:MGI Symbol;Acc:MGI:1344373]
chr18	56393783	56393952	3.941222714	4.2525658	4.909824527	-0.311343086	0.381617769	-0.638197755	0.109195798	-0.973388278	0.006943334	Gramd3	upstream	-38265	311.9	215.4	8.1	-0.535434828	0.00128081	-4.637324285	1.97E-48	GRAM domain containing 3 [Source:MGI Symbol;Acc:MGI:1914815]
chr18	56412704	56412844	6.020429785	5.803805535	5.705404963	0.21662425	0.476079618	0.116940941	0.654511143	0.313517216	0.316159326	Gramd3	upstream	-19359	311.9	215.4	8.1	-0.535434828	0.00128081	-4.637324285	1.97E-48	GRAM domain containing 3 [Source:MGI Symbol;Acc:MGI:1914815]
chr18	56479092	56479276	4.031403821	4.299002357	4.626251914	-0.267598536	0.508707434	-0.309371216	0.349856721	-0.597043191	0.10592358	Gramd3	inside	47051	311.9	215.4	8.1	-0.535434828	0.00128081	-4.637324285	1.97E-48	GRAM domain containing 3 [Source:MGI Symbol;Acc:MGI:1914815]
chr18	56494231	56494416	7.086662647	7.054918254	6.923580145	0.031744393	0.903158624	0.147133851	0.697889066	0.155145414	0.582776396	Gramd3	inside	62191	311.9	215.4	8.1	-0.535434828	0.00128081	-4.637324285	1.97E-48	GRAM domain containing 3 [Source:MGI Symbol;Acc:MGI:1914815]
chr18	56410013	56410159	5.411406288	5.112544792	5.18517681	0.298861496	0.387423249	-0.054551188	0.863082923	0.220699286	0.559999175	Gramd3	upstream	-22047	311.9	215.4	8.1	-0.535434828	0.00128081	-4.637324285	1.97E-48	GRAM domain containing 3 [Source:MGI Symbol;Acc:MGI:1914815]
chr18	56357668	56357906	5.393447455	6.242528098	6.674056039	-0.849080643	0.017154965	-0.415442749	0.215806086	-1.284976207	3.28E-06	Gramd3	upstream	-74346	311.9	215.4	8.1	-0.535434828	0.00128081	-4.637324285	1.97E-48	GRAM domain containing 3 [Source:MGI Symbol;Acc:MGI:1914815]
chr18	56459514	56459704	5.177217808	5.157544432	4.762055995	0.019673376	0.947993428	0.412950449	0.24967261	0.403685993	0.282271226	Gramd3	inside	27476	311.9	215.4	8.1	-0.535434828	0.00128081	-4.637324285	1.97E-48	GRAM domain containing 3 [Source:MGI Symbol;Acc:MGI:1914815]
chr18	56371578	56371779	4.572738998	4.810622358	4.753425444	-0.23788336	0.493120322	0.074712566	0.891273501	-0.186060396	0.525173499	Gramd3	upstream	-60455	311.9	215.4	8.1	-0.535434828	0.00128081	-4.637324285	1.97E-48	GRAM domain containing 3 [Source:MGI Symbol;Acc:MGI:1914815]
chr18	56462097	56462259	5.125666293	4.742891642	4.061716533	0.382774651	0.224936414	0.699016696	0.070872471	1.058414293	0.002670908	Gramd3	inside	30045	311.9	215.4	8.1	-0.535434828	0.00128081	-4.637324285	1.97E-48	GRAM domain containing 3 [Source:MGI Symbol;Acc:MGI:1914815]
chr13	38665233	38665433	5.053067965	5.407940906	5.299352763	-0.35487294	0.222499081	0.126243583	0.668465833	-0.251965259	0.393907703	Eef1e1	upstream	-6305	1147.2	969.3	1467.2	-0.240988722	0.061664859	0.597077253	5.20E-08	eukaryotic translation elongation factor 1 epsilon 1 [Source:MGI Symbol;Acc:MGI:1913393]
chr13	38754504	38754670	4.714386781	4.776331218	4.685926349	-0.061944437	0.849235372	0.108405816	0.694676383	0.019218361	0.885061654	Eef1e1	upstream	-95559	1147.2	969.3	1467.2	-0.240988722	0.061664859	0.597077253	5.20E-08	eukaryotic translation elongation factor 1 epsilon 1 [Source:MGI Symbol;Acc:MGI:1913393]
chr13	38674051	38674197	5.27960842	5.218249192	4.800296896	0.061359227	0.83032729	0.436206831	0.273952706	0.474210841	0.223519688	Eef1e1	upstream	-15096	1147.2	969.3	1467.2	-0.240988722	0.061664859	0.597077253	5.20E-08	eukaryotic translation elongation factor 1 epsilon 1 [Source:MGI Symbol;Acc:MGI:1913393]
chr12	112670507	112670669	5.783704586	5.370937033	5.213467649	0.412767552	0.174749686	0.174660549	0.618239785	0.560967841	0.064796385	Akt1	inside	4296	14889.8	13353.9	14365.2	-0.156830978	0.227836279	0.105232249	0.383840063	thymoma viral proto-oncogene 1 [Source:MGI Symbol;Acc:MGI:87986]
chr12	112672245	112672394	2.488770941	2.431109186	4.415320367	0.057661754	0.974702355	-1.965850749	8.87E-05	-1.93987289	5.64E-05	Akt1	inside	2564	14889.8	13353.9	14365.2	-0.156830978	0.227836279	0.105232249	0.383840063	thymoma viral proto-oncogene 1 [Source:MGI Symbol;Acc:MGI:87986]
chr12	112663883	112664058	5.35566236	5.363322018	4.189312276	-0.007659658	0.979177785	1.191977392	0.002714003	1.164262437	0.003666683	Akt1	inside	10914	14889.8	13353.9	14365.2	-0.156830978	0.227836279	0.105232249	0.383840063	thymoma viral proto-oncogene 1 [Source:MGI Symbol;Acc:MGI:87986]
chr12	112666465	112666627	6.837036652	6.934523646	7.055069979	-0.097486993	0.746011238	-0.10395874	0.722459482	-0.224529364	0.396269008	Akt1	inside	8338	14889.8	13353.9	14365.2	-0.156830978	0.227836279	0.105232249	0.383840063	thymoma viral proto-oncogene 1 [Source:MGI Symbol;Acc:MGI:87986]
chr5	136974286	136974437	4.800749748	4.006573844	4.082045126	0.794175904	0.046599453	-0.05715017	0.907477677	0.712568891	0.084867274	Cldn15	inside	7745	63.8	58.8	80.4	-0.125977704	0.776126269	0.453413941	0.135138373	claudin 15 [Source:MGI Symbol;Acc:MGI:1913103]
chr7	83721442	83721634	5.183679875	4.903260238	4.824771929	0.280419638	0.477467884	0.097763977	0.699653926	0.347596586	0.310090961	Il16	inside	24188	12.3	5.4	22.2	-1.135241108	0.102408262	1.94412451	0.000786967	interleukin 16 [Source:MGI Symbol;Acc:MGI:1270855]
chr7	83742698	83742886	4.537655281	2.839378249	4.282193997	1.698277032	0.000489631	-1.422007457	0.003797699	0.244559325	0.486909674	Il16	inside	2934	12.3	5.4	22.2	-1.135241108	0.102408262	1.94412451	0.000786967	interleukin 16 [Source:MGI Symbol;Acc:MGI:1270855]
chr7	83736054	83736214	4.396471716	4.745153776	4.338338302	-0.34868206	0.269617168	0.425946535	0.317517415	0.053614865	0.971578487	Il16	inside	9592	12.3	5.4	22.2	-1.135241108	0.102408262	1.94412451	0.000786967	interleukin 16 [Source:MGI Symbol;Acc:MGI:1270855]
chr11	101045291	101045455	4.816849351	4.444582791	4.828166747	0.372266561	0.311512718	-0.366364683	0.315107972	-0.022503078	0.994230477	Naglu	upstream	-24640	291.7	233.1	153.8	-0.326206055	0.134436325	-0.600727119	0.001784171	alpha-N-acetylglucosaminidase (Sanfilippo disease IIIB) [Source:MGI Symbol;Acc:MGI:1351641]
chr6	29740151	29740299	5.73420524	5.73798634	5.655941705	-0.0037811	0.95116582	0.101209234	0.775087159	0.070238433	0.862564621	Smo	inside	4530	9979.5	7124.1	1216.2	-0.485474175	9.78E-05	-2.545610581	5.37E-107	smoothened homolog (Drosophila) [Source:MGI Symbol;Acc:MGI:108075]
chr6	29732762	29732935	4.872572231	4.424950982	4.647631806	0.447621249	0.254055381	-0.203404846	0.667355148	0.215035075	0.541209746	Smo	upstream	-2847	9979.5	7124.1	1216.2	-0.485474175	9.78E-05	-2.545610581	5.37E-107	smoothened homolog (Drosophila) [Source:MGI Symbol;Acc:MGI:108075]
chr6	29726426	29726577	3.98415018	4.26721174	4.983075633	-0.28306156	0.426860978	-0.697826422	0.074998805	-1.003636291	0.01135821	Smo	upstream	-9193	9979.5	7124.1	1216.2	-0.485474175	9.78E-05	-2.545610581	5.37E-107	smoothened homolog (Drosophila) [Source:MGI Symbol;Acc:MGI:108075]
chr6	29659439	29659615	4.608619285	4.363642843	5.209509621	0.244976443	0.522074861	-0.826670201	0.020109608	-0.606156684	0.061345462	Tspan33	upstream	-34696	478.9	299.4	57.2	-0.67364526	3.57E-06	-2.374957088	9.38E-44	tetraspanin 33 [Source:MGI Symbol;Acc:MGI:1919012]
chr2	146053631	146053761	2.619540801	3.780579813	5.056792254	-1.161039012	0.031823741	-1.25768014	0.003453876	-2.454443598	1.95E-07	Crnkl1	upstream	-118682	2341.4	2790.3	2153.5	0.253653871	0.016221759	-0.373518982	9.49E-05	"Crn, crooked neck-like 1 (Drosophila) [Source:MGI Symbol;Acc:MGI:1914127]"
chr2	145970872	145971007	4.214030792	5.559729799	4.761101676	-1.345699008	0.011834508	0.815143271	0.05645111	-0.541574103	0.232869826	Crnkl1	upstream	-35926	2341.4	2790.3	2153.5	0.253653871	0.016221759	-0.373518982	9.49E-05	"Crn, crooked neck-like 1 (Drosophila) [Source:MGI Symbol;Acc:MGI:1914127]"
chr2	146056450	146056619	4.401162887	4.226788526	4.439096594	0.17437436	0.601779249	-0.195687814	0.524212197	-0.038647092	0.884626394	Crnkl1	upstream	-121520	2341.4	2790.3	2153.5	0.253653871	0.016221759	-0.373518982	9.49E-05	"Crn, crooked neck-like 1 (Drosophila) [Source:MGI Symbol;Acc:MGI:1914127]"
chr2	146045863	146046065	4.448775135	4.787676766	4.999923633	-0.338901631	0.452964954	-0.191270626	0.699074808	-0.548842146	0.171989606	Crnkl1	upstream	-110950	2341.4	2790.3	2153.5	0.253653871	0.016221759	-0.373518982	9.49E-05	"Crn, crooked neck-like 1 (Drosophila) [Source:MGI Symbol;Acc:MGI:1914127]"
chr2	146074309	146074549	3.02897418	3.928966478	4.669546799	-0.899992298	0.051067188	-0.720586237	0.092954652	-1.648538521	0.000127476	Crnkl1	upstream	-139415	2341.4	2790.3	2153.5	0.253653871	0.016221759	-0.373518982	9.49E-05	"Crn, crooked neck-like 1 (Drosophila) [Source:MGI Symbol;Acc:MGI:1914127]"
chr2	146031305	146031545	5.178463948	5.202318611	4.717264237	-0.023854662	0.915830957	0.50384075	0.165917517	0.452076079	0.193386839	Crnkl1	upstream	-96411	2341.4	2790.3	2153.5	0.253653871	0.016221759	-0.373518982	9.49E-05	"Crn, crooked neck-like 1 (Drosophila) [Source:MGI Symbol;Acc:MGI:1914127]"
chr2	146034810	146034975	4.753453886	4.739708013	4.536673807	0.013745873	0.969442056	0.221010635	0.571905413	0.212510279	0.588746205	Crnkl1	upstream	-99878	2341.4	2790.3	2153.5	0.253653871	0.016221759	-0.373518982	9.49E-05	"Crn, crooked neck-like 1 (Drosophila) [Source:MGI Symbol;Acc:MGI:1914127]"
chr2	146049623	146049788	3.20131686	3.678982943	4.806752145	-0.477666083	0.278884906	-1.107753535	0.01156591	-1.610965559	3.19E-05	Crnkl1	upstream	-114692	2341.4	2790.3	2153.5	0.253653871	0.016221759	-0.373518982	9.49E-05	"Crn, crooked neck-like 1 (Drosophila) [Source:MGI Symbol;Acc:MGI:1914127]"
chr2	145754615	145754723	4.637393355	4.151351333	3.970841361	0.486042022	0.204310394	0.198661154	0.61639393	0.660715537	0.08361229	Rin2	upstream	-30066	880.1	912.9	262.5	0.052398508	0.806929348	-1.793905788	1.03E-39	Ras and Rab interactor 2 [Source:MGI Symbol;Acc:MGI:1921280]
chr2	145790663	145790819	4.491314008	4.708262643	3.989842368	-0.216948635	0.640872291	0.734106228	0.084388136	0.494254826	0.144685838	Rin2	inside	6006	880.1	912.9	262.5	0.052398508	0.806929348	-1.793905788	1.03E-39	Ras and Rab interactor 2 [Source:MGI Symbol;Acc:MGI:1921280]
chr2	145789299	145789452	4.598038192	4.570643559	3.893529757	0.027394634	0.918554707	0.694887643	0.08077859	0.697689317	0.057307876	Rin2	inside	4641	880.1	912.9	262.5	0.052398508	0.806929348	-1.793905788	1.03E-39	Ras and Rab interactor 2 [Source:MGI Symbol;Acc:MGI:1921280]
chr2	145776375	145776523	4.39352586	4.687942349	4.19147019	-0.294416489	0.471605045	0.513150685	0.301747948	0.201027969	0.718279025	Rin2	upstream	-8286	880.1	912.9	262.5	0.052398508	0.806929348	-1.793905788	1.03E-39	Ras and Rab interactor 2 [Source:MGI Symbol;Acc:MGI:1921280]
chr7	86776427	86776578	4.799400148	4.906881665	4.676298418	-0.107481516	0.782689678	0.247583661	0.522455043	0.11211854	0.78340031	Folh1	upstream	-638	16.4	13.7	0	-0.252677907	0.767785724	-4.777810954	8.10E-06	folate hydrolase [Source:MGI Symbol;Acc:MGI:1858193]
chr7	86749973	86750098	4.721679093	4.822931807	4.358060289	-0.101252714	0.788006363	0.482831095	0.240176812	0.353271577	0.344553314	Folh1	inside	25828	16.4	13.7	0	-0.252677907	0.767785724	-4.777810954	8.10E-06	folate hydrolase [Source:MGI Symbol;Acc:MGI:1858193]
chr9	17956745	17956924	5.271438227	4.578919203	4.373263049	0.692519024	0.040672988	0.225103587	0.541483425	0.892457065	0.009771404	Chordc1	upstream	-335434	2065.7	2454.9	2526.7	0.24861972	0.055103647	0.041127158	0.77349032	"cysteine and histidine-rich domain (CHORD)-containing, zinc-binding protein 1 [Source:MGI Symbol;Acc:MGI:1914167]"
chr9	18034177	18034342	5.362618371	4.96903777	5.019594225	0.393580601	0.191142095	-0.033482686	0.904549191	0.337055115	0.261295995	Chordc1	upstream	-258008	2065.7	2454.9	2526.7	0.24861972	0.055103647	0.041127158	0.77349032	"cysteine and histidine-rich domain (CHORD)-containing, zinc-binding protein 1 [Source:MGI Symbol;Acc:MGI:1914167]"
chr9	18327565	18327721	4.856089305	5.031968113	4.723796852	-0.175878808	0.572431915	0.326687327	0.359726947	0.123329054	0.779673695	Chordc1	downstream	35375	2065.7	2454.9	2526.7	0.24861972	0.055103647	0.041127158	0.77349032	"cysteine and histidine-rich domain (CHORD)-containing, zinc-binding protein 1 [Source:MGI Symbol;Acc:MGI:1914167]"
chr9	18034672	18034810	4.40396497	4.624090218	3.8389164	-0.220125248	0.597474244	0.801892387	0.048988147	0.563680946	0.169758008	Chordc1	upstream	-257527	2065.7	2454.9	2526.7	0.24861972	0.055103647	0.041127158	0.77349032	"cysteine and histidine-rich domain (CHORD)-containing, zinc-binding protein 1 [Source:MGI Symbol;Acc:MGI:1914167]"
chr9	17828693	17828899	4.582803536	4.239706246	4.401074336	0.34309729	0.410208862	-0.142002901	0.726059987	0.1799335	0.669069082	Chordc1	upstream	-463472	2065.7	2454.9	2526.7	0.24861972	0.055103647	0.041127158	0.77349032	"cysteine and histidine-rich domain (CHORD)-containing, zinc-binding protein 1 [Source:MGI Symbol;Acc:MGI:1914167]"
chr9	18137150	18137309	4.411802197	4.842345996	4.540879927	-0.430543799	0.191424201	0.319232794	0.377651388	-0.135741811	0.732910642	Chordc1	upstream	-155038	2065.7	2454.9	2526.7	0.24861972	0.055103647	0.041127158	0.77349032	"cysteine and histidine-rich domain (CHORD)-containing, zinc-binding protein 1 [Source:MGI Symbol;Acc:MGI:1914167]"
chr9	18047753	18047922	4.458946843	4.32601021	4.173687804	0.132936633	0.701519152	0.170162107	0.606217875	0.284508914	0.425227108	Chordc1	upstream	-244430	2065.7	2454.9	2526.7	0.24861972	0.055103647	0.041127158	0.77349032	"cysteine and histidine-rich domain (CHORD)-containing, zinc-binding protein 1 [Source:MGI Symbol;Acc:MGI:1914167]"
chr9	18001551	18001801	4.601425244	4.604044099	4.624877375	-0.002618855	0.949095008	-0.003619897	0.952760402	-0.029486917	0.95488022	Chordc1	upstream	-290592	2065.7	2454.9	2526.7	0.24861972	0.055103647	0.041127158	0.77349032	"cysteine and histidine-rich domain (CHORD)-containing, zinc-binding protein 1 [Source:MGI Symbol;Acc:MGI:1914167]"
chr9	18209055	18209179	5.367618022	5.040898901	5.146020042	0.326719121	0.40125735	-0.089099468	0.826951981	0.215193124	0.45061789	Chordc1	upstream	-83151	2065.7	2454.9	2526.7	0.24861972	0.055103647	0.041127158	0.77349032	"cysteine and histidine-rich domain (CHORD)-containing, zinc-binding protein 1 [Source:MGI Symbol;Acc:MGI:1914167]"
chr9	17907841	17908073	5.6461597	5.610949462	5.651063236	0.035210239	0.88740511	-0.021994771	0.995102603	-0.009805501	0.972690342	Chordc1	upstream	-384311	2065.7	2454.9	2526.7	0.24861972	0.055103647	0.041127158	0.77349032	"cysteine and histidine-rich domain (CHORD)-containing, zinc-binding protein 1 [Source:MGI Symbol;Acc:MGI:1914167]"
chr9	18102287	18102458	4.72949031	4.377071074	4.154844541	0.352419236	0.323145252	0.240536915	0.587508975	0.567062682	0.168657284	Chordc1	upstream	-189896	2065.7	2454.9	2526.7	0.24861972	0.055103647	0.041127158	0.77349032	"cysteine and histidine-rich domain (CHORD)-containing, zinc-binding protein 1 [Source:MGI Symbol;Acc:MGI:1914167]"
chr9	18231268	18231430	4.557809069	4.300048451	3.07988804	0.257760618	0.553585742	1.239069821	0.004449339	1.46965415	0.001021458	Chordc1	upstream	-60919	2065.7	2454.9	2526.7	0.24861972	0.055103647	0.041127158	0.77349032	"cysteine and histidine-rich domain (CHORD)-containing, zinc-binding protein 1 [Source:MGI Symbol;Acc:MGI:1914167]"
chr9	17965500	17965675	4.589841984	4.386309416	4.858554632	0.203532568	0.53689004	-0.45463411	0.2781115	-0.277674338	0.521478941	Chordc1	upstream	-326680	2065.7	2454.9	2526.7	0.24861972	0.055103647	0.041127158	0.77349032	"cysteine and histidine-rich domain (CHORD)-containing, zinc-binding protein 1 [Source:MGI Symbol;Acc:MGI:1914167]"
chr9	18301344	18301506	5.159558528	5.17969315	5.099687216	-0.020134621	0.995824345	0.096353907	0.80610275	0.054275134	0.826258364	Chordc1	inside	9157	2065.7	2454.9	2526.7	0.24861972	0.055103647	0.041127158	0.77349032	"cysteine and histidine-rich domain (CHORD)-containing, zinc-binding protein 1 [Source:MGI Symbol;Acc:MGI:1914167]"
chr9	18251969	18252102	5.261238231	5.111852211	4.488953529	0.14938602	0.676333049	0.641992213	0.146158582	0.767555945	0.058769327	Chordc1	upstream	-40232	2065.7	2454.9	2526.7	0.24861972	0.055103647	0.041127158	0.77349032	"cysteine and histidine-rich domain (CHORD)-containing, zinc-binding protein 1 [Source:MGI Symbol;Acc:MGI:1914167]"
chr9	18137876	18138020	4.580304141	4.13547392	4.275143145	0.444830221	0.261700085	-0.120406872	0.854663677	0.29556455	0.566866819	Chordc1	upstream	-154320	2065.7	2454.9	2526.7	0.24861972	0.055103647	0.041127158	0.77349032	"cysteine and histidine-rich domain (CHORD)-containing, zinc-binding protein 1 [Source:MGI Symbol;Acc:MGI:1914167]"
chr9	17885982	17886196	4.643496247	4.192069985	3.214312488	0.451426263	0.277098555	0.998045307	0.035536191	1.422789606	0.000724254	Chordc1	upstream	-406179	2065.7	2454.9	2526.7	0.24861972	0.055103647	0.041127158	0.77349032	"cysteine and histidine-rich domain (CHORD)-containing, zinc-binding protein 1 [Source:MGI Symbol;Acc:MGI:1914167]"
chr9	18343378	18343628	5.225583083	5.246674466	4.521392367	-0.021091383	0.974302463	0.742050758	0.045759971	0.698013194	0.063209225	Chordc1	downstream	51235	2065.7	2454.9	2526.7	0.24861972	0.055103647	0.041127158	0.77349032	"cysteine and histidine-rich domain (CHORD)-containing, zinc-binding protein 1 [Source:MGI Symbol;Acc:MGI:1914167]"
chr9	18110334	18110526	4.557579284	4.402803894	4.115391792	0.15477539	0.668127544	0.305616047	0.496278453	0.43432909	0.31335431	Chordc1	upstream	-181838	2065.7	2454.9	2526.7	0.24861972	0.055103647	0.041127158	0.77349032	"cysteine and histidine-rich domain (CHORD)-containing, zinc-binding protein 1 [Source:MGI Symbol;Acc:MGI:1914167]"
chr9	17884344	17884513	4.577005927	4.625759946	4.599080003	-0.04875402	0.882946809	0.045046211	0.883219733	-0.031184603	0.930816917	Chordc1	upstream	-407840	2065.7	2454.9	2526.7	0.24861972	0.055103647	0.041127158	0.77349032	"cysteine and histidine-rich domain (CHORD)-containing, zinc-binding protein 1 [Source:MGI Symbol;Acc:MGI:1914167]"
chr10	85970599	85970756	5.244552698	4.661992491	4.835073537	0.582560207	0.117918132	-0.154555348	0.668761689	0.402685289	0.264204231	D10Wsu52e	upstream	-12855	5580.6	5466.6	5730.9	-0.029627007	0.807535692	0.068067828	0.445092059	"DNA segment, Chr 10, Wayne State University 52, expressed [Source:MGI Symbol;Acc:MGI:106379]"
chr10	85977505	85977653	4.365547575	4.672809563	3.870439284	-0.307261988	0.373622159	0.820230432	0.085276082	0.484822775	0.329331146	D10Wsu52e	upstream	-19756	5580.6	5466.6	5730.9	-0.029627007	0.807535692	0.068067828	0.445092059	"DNA segment, Chr 10, Wayne State University 52, expressed [Source:MGI Symbol;Acc:MGI:106379]"
chr10	85972501	85972674	4.70919788	4.323728184	4.028766068	0.385469696	0.310007954	0.312220076	0.422229001	0.670606229	0.076525718	D10Wsu52e	upstream	-14765	5580.6	5466.6	5730.9	-0.029627007	0.807535692	0.068067828	0.445092059	"DNA segment, Chr 10, Wayne State University 52, expressed [Source:MGI Symbol;Acc:MGI:106379]"
chr10	85740235	85740384	5.785450588	5.879446516	5.709998834	-0.093995928	0.784360101	0.186125368	0.552964792	0.068737076	0.761373917	Pwp1	upstream	-131522	2243.1	2194.9	2397.2	-0.031333639	0.788074841	0.127866694	0.109232369	PWP1 homolog (S. cerevisiae) [Source:MGI Symbol;Acc:MGI:1914735]
chr10	85691697	85691816	4.072606574	4.100417759	4.835405977	-0.027811185	0.97713021	-0.717356009	0.050362534	-0.764313975	0.039465147	Pwp1	upstream	-180076	2243.1	2194.9	2397.2	-0.031333639	0.788074841	0.127866694	0.109232369	PWP1 homolog (S. cerevisiae) [Source:MGI Symbol;Acc:MGI:1914735]
chr10	85669162	85669339	5.253389196	5.17005961	5.577023211	0.083329587	0.803523624	-0.389382827	0.165332397	-0.33262801	0.272931064	Pwp1	upstream	-202582	2243.1	2194.9	2397.2	-0.031333639	0.788074841	0.127866694	0.109232369	PWP1 homolog (S. cerevisiae) [Source:MGI Symbol;Acc:MGI:1914735]
chr10	85690051	85690212	4.602118526	4.419618976	4.242459853	0.18249955	0.707735096	0.195844181	0.697090203	0.356162282	0.350351603	Pwp1	upstream	-181700	2243.1	2194.9	2397.2	-0.031333639	0.788074841	0.127866694	0.109232369	PWP1 homolog (S. cerevisiae) [Source:MGI Symbol;Acc:MGI:1914735]
chr10	85793640	85793793	4.848204798	4.820914479	4.422874376	0.027290319	0.983867842	0.418727659	0.334872913	0.422128333	0.285878196	Pwp1	upstream	-78116	2243.1	2194.9	2397.2	-0.031333639	0.788074841	0.127866694	0.109232369	PWP1 homolog (S. cerevisiae) [Source:MGI Symbol;Acc:MGI:1914735]
chr10	85685449	85685584	4.967911234	4.751870529	4.008256811	0.216040705	0.46004082	0.761298267	0.04321338	0.95352995	0.005973887	Pwp1	upstream	-186316	2243.1	2194.9	2397.2	-0.031333639	0.788074841	0.127866694	0.109232369	PWP1 homolog (S. cerevisiae) [Source:MGI Symbol;Acc:MGI:1914735]
chr7	35208821	35208961	4.362669797	4.499256692	3.654920678	-0.136586894	0.676947673	0.862997806	0.03150555	0.698121842	0.078190498	Lrp3	inside	6479	6429.2	8363.1	12258.6	0.379279831	3.09E-06	0.551210974	6.72E-13	low density lipoprotein receptor-related protein 3 [Source:MGI Symbol;Acc:MGI:3584516]
chr7	35204710	35204932	5.002078154	4.993428631	4.95264632	0.008649523	0.956499211	0.058663852	0.904363607	0.045067162	0.921497773	Lrp3	inside	10549	6429.2	8363.1	12258.6	0.379279831	3.09E-06	0.551210974	6.72E-13	low density lipoprotein receptor-related protein 3 [Source:MGI Symbol;Acc:MGI:3584516]
chr7	101872938	101873095	5.30568681	5.078259612	5.039367217	0.227427198	0.441685523	0.057231576	0.810999906	0.2606839	0.351433305	Folr1	upstream	-2228	25.2	55.9	6.2	1.121144454	0.044696153	-3.047134962	3.82E-08	folate receptor 1 (adult) [Source:MGI Symbol;Acc:MGI:95568]
chr7	101867024	101867184	5.56976527	5.621319962	5.010658109	-0.051554692	0.826501758	0.628966257	0.035892905	0.553622809	0.076958781	Folr1	inside	3684	25.2	55.9	6.2	1.121144454	0.044696153	-3.047134962	3.82E-08	folate receptor 1 (adult) [Source:MGI Symbol;Acc:MGI:95568]
chr7	101625043	101625268	4.394842887	3.747346082	4.714474092	0.647496804	0.100758048	-0.948791107	0.01097022	-0.329094471	0.304692224	Clpb	upstream	-38478	1972.5	2094.5	2316.4	0.086423805	0.537271502	0.145486481	0.185997952	ClpB caseinolytic peptidase B homolog (E. coli) [Source:MGI Symbol;Acc:MGI:1100517]
chr7	101645069	101645233	3.700650825	4.171154052	4.50128273	-0.470503228	0.242325634	-0.312971085	0.387832593	-0.807928026	0.03664992	Clpb	upstream	-18483	1972.5	2094.5	2316.4	0.086423805	0.537271502	0.145486481	0.185997952	ClpB caseinolytic peptidase B homolog (E. coli) [Source:MGI Symbol;Acc:MGI:1100517]
chr9	25357638	25357811	4.843664783	4.215972737	4.452672552	0.627692046	0.149609003	-0.220682308	0.62273496	0.38694589	0.265521602	07-Sep	downstream	105284	5584.4	4708.5	4780.2	-0.245509727	0.013487094	0.021665088	0.851176125	septin 7 [Source:MGI Symbol;Acc:MGI:1335094]
chr9	25361416	25361562	4.482486562	4.712475331	4.444283775	-0.22998877	0.63870057	0.283414828	0.593834817	0.02867467	0.99810081	07-Sep	downstream	109049	5584.4	4708.5	4780.2	-0.245509727	0.013487094	0.021665088	0.851176125	septin 7 [Source:MGI Symbol;Acc:MGI:1335094]
chr5	143505233	143505355	4.102509367	3.712675131	4.928073173	0.389834236	0.368779093	-1.196964845	0.007439698	-0.827487132	0.034136951	Rac1	downstream	22742	9355.7	7999	9620.1	-0.225619472	0.007834939	0.26595084	0.000726222	RAS-related C3 botulinum substrate 1 [Source:MGI Symbol;Acc:MGI:97845]
chr2	31978112	31978281	5.338792347	4.70647088	4.953129169	0.632321467	0.041730469	-0.22922859	0.469301883	0.377102021	0.278434693	Nup214	inside	3759	5465.2	5494.1	4251.2	0.007481066	0.968312379	-0.369546816	0.000136733	nucleoporin 214 [Source:MGI Symbol;Acc:MGI:1095411]
chr2	31952584	31952745	4.603863713	4.439931644	4.834408574	0.16393207	0.683591441	-0.375515813	0.296619951	-0.232625291	0.487640671	Aif1l	inside	2403	9026.9	4750.9	711.3	-0.924602323	2.79E-15	-2.733517416	1.85E-121	allograft inflammatory factor 1-like [Source:MGI Symbol;Acc:MGI:1919598]
chr3	20255744	20255939	4.476174688	4.649865437	4.439533822	-0.17369075	0.563298303	0.229983553	0.484578594	0.030931288	0.873167864	Cpa3	upstream	-13661	10.7	0.7	0	-3.442722959	0.003905796	-1.295326041	0.402958036	"carboxypeptidase A3, mast cell [Source:MGI Symbol;Acc:MGI:88479]"
chr17	74867726	74867913	5.735278403	5.973328295	5.66348378	-0.238049892	0.42203998	0.326694114	0.293379636	0.066337588	0.813684087	Ltbp1	upstream	-137749	3043.1	4602	239	0.594143126	0.000741752	-4.246662826	8.94E-144	latent transforming growth factor beta binding protein 1 [Source:MGI Symbol;Acc:MGI:109151]
chr17	74902014	74902242	4.479226194	4.618170956	4.489261161	-0.138944762	0.749545183	0.1477644	0.755550513	-0.01541077	0.986386517	Ltbp1	upstream	-103441	3043.1	4602	239	0.594143126	0.000741752	-4.246662826	8.94E-144	latent transforming growth factor beta binding protein 1 [Source:MGI Symbol;Acc:MGI:109151]
chr17	74977415	74977517	4.353575116	4.618496375	3.598237228	-0.264921259	0.490737961	1.039081813	0.021665209	0.746663217	0.069655823	Ltbp1	upstream	-28103	3043.1	4602	239	0.594143126	0.000741752	-4.246662826	8.94E-144	latent transforming growth factor beta binding protein 1 [Source:MGI Symbol;Acc:MGI:109151]
chr17	75077449	75077567	5.595477176	5.298696786	5.484959001	0.29678039	0.337314404	-0.169000471	0.577003359	0.104462552	0.696082331	Ltbp1	inside	71939	3043.1	4602	239	0.594143126	0.000741752	-4.246662826	8.94E-144	latent transforming growth factor beta binding protein 1 [Source:MGI Symbol;Acc:MGI:109151]
chr17	74963621	74963803	4.224159122	4.308235443	4.3287832	-0.08407632	0.77098076	-0.001808786	0.982552438	-0.10827256	0.730420245	Ltbp1	upstream	-41857	3043.1	4602	239	0.594143126	0.000741752	-4.246662826	8.94E-144	latent transforming growth factor beta binding protein 1 [Source:MGI Symbol;Acc:MGI:109151]
chr17	74986515	74986686	4.526185214	4.954549924	4.398567959	-0.428364709	0.222690912	0.572956294	0.109629176	0.122830791	0.658651328	Ltbp1	upstream	-18969	3043.1	4602	239	0.594143126	0.000741752	-4.246662826	8.94E-144	latent transforming growth factor beta binding protein 1 [Source:MGI Symbol;Acc:MGI:109151]
chr17	74864994	74865112	4.535710254	4.178460515	4.809174733	0.357249739	0.397754822	-0.616271984	0.157720186	-0.278537234	0.364583334	Ltbp1	upstream	-140516	3043.1	4602	239	0.594143126	0.000741752	-4.246662826	8.94E-144	latent transforming growth factor beta binding protein 1 [Source:MGI Symbol;Acc:MGI:109151]
chr17	74868285	74868461	4.55723415	4.608688973	4.898406735	-0.051454823	0.959377528	-0.273059749	0.406746138	-0.346082728	0.301608302	Ltbp1	upstream	-137196	3043.1	4602	239	0.594143126	0.000741752	-4.246662826	8.94E-144	latent transforming growth factor beta binding protein 1 [Source:MGI Symbol;Acc:MGI:109151]
chr17	74977848	74977968	3.243378672	3.712329218	4.786588879	-0.468950547	0.272429236	-1.053617102	0.021362995	-1.552759041	0.000439609	Ltbp1	upstream	-27661	3043.1	4602	239	0.594143126	0.000741752	-4.246662826	8.94E-144	latent transforming growth factor beta binding protein 1 [Source:MGI Symbol;Acc:MGI:109151]
chr17	74864621	74864773	4.834183928	4.510785255	4.284497904	0.323398673	0.429299901	0.245647762	0.504254322	0.543926911	0.15724225	Ltbp1	upstream	-140872	3043.1	4602	239	0.594143126	0.000741752	-4.246662826	8.94E-144	latent transforming growth factor beta binding protein 1 [Source:MGI Symbol;Acc:MGI:109151]
chr17	75034414	75034594	5.254247514	5.287238663	5.057975352	-0.032991149	0.958731712	0.246495068	0.534148466	0.199172369	0.62736663	Ltbp1	inside	28935	3043.1	4602	239	0.594143126	0.000741752	-4.246662826	8.94E-144	latent transforming growth factor beta binding protein 1 [Source:MGI Symbol;Acc:MGI:109151]
chr17	75030124	75030229	1.689990534	2.104508327	4.628880284	-0.414517793	0.601259349	-2.508283799	8.01E-06	-2.935731957	7.97E-07	Ltbp1	inside	24607	3043.1	4602	239	0.594143126	0.000741752	-4.246662826	8.94E-144	latent transforming growth factor beta binding protein 1 [Source:MGI Symbol;Acc:MGI:109151]
chr17	74904669	74904837	5.206744059	4.937196384	4.646977431	0.269547675	0.412022527	0.30903179	0.326883113	0.551554498	0.07476174	Ltbp1	upstream	-100816	3043.1	4602	239	0.594143126	0.000741752	-4.246662826	8.94E-144	latent transforming growth factor beta binding protein 1 [Source:MGI Symbol;Acc:MGI:109151]
chr17	75043942	75044113	4.281650872	4.616633386	4.085809515	-0.334982514	0.387184297	0.549173298	0.131166097	0.195580388	0.578970094	Ltbp1	inside	38459	3043.1	4602	239	0.594143126	0.000741752	-4.246662826	8.94E-144	latent transforming growth factor beta binding protein 1 [Source:MGI Symbol;Acc:MGI:109151]
chr17	75051740	75051904	4.536202621	4.764711464	4.75623678	-0.228508843	0.556014381	0.027705447	0.943450557	-0.222038801	0.539046646	Ltbp1	inside	46253	3043.1	4602	239	0.594143126	0.000741752	-4.246662826	8.94E-144	latent transforming growth factor beta binding protein 1 [Source:MGI Symbol;Acc:MGI:109151]
chr17	75072312	75072459	3.558549817	3.996834122	4.620301572	-0.438284305	0.297710067	-0.605103756	0.194530255	-1.06822146	0.015228866	Ltbp1	inside	66817	3043.1	4602	239	0.594143126	0.000741752	-4.246662826	8.94E-144	latent transforming growth factor beta binding protein 1 [Source:MGI Symbol;Acc:MGI:109151]
chr17	74968875	74969014	3.641929656	4.361002597	4.619202566	-0.719072942	0.111569154	-0.239375344	0.536409605	-0.975035332	0.017110053	Ltbp1	upstream	-36625	3043.1	4602	239	0.594143126	0.000741752	-4.246662826	8.94E-144	latent transforming growth factor beta binding protein 1 [Source:MGI Symbol;Acc:MGI:109151]
chr11	21395002	21395172	5.738375968	5.735958846	5.471659237	0.002417122	0.991469945	0.281550238	0.362353821	0.253684949	0.506385582	Ugp2	upstream	-23886	1151.8	755.6	1004	-0.607710391	3.07E-06	0.409585474	0.001572398	UDP-glucose pyrophosphorylase 2 [Source:MGI Symbol;Acc:MGI:2183447]
chr11	106008738	106008914	4.174496784	4.749578896	4.842238693	-0.575082111	0.145670299	-0.074135284	0.870736852	-0.678954218	0.108995524	Kcnh6	inside	701	9.1	4.9	28.2	-0.84034187	0.254357608	2.450304061	6.08E-06	"potassium voltage-gated channel, subfamily H (eag-related), member 6 [Source:MGI Symbol;Acc:MGI:2684139]"
chr8	84777617	84777778	4.146861143	4.393534985	4.352356189	-0.246673842	0.447121317	0.060140137	0.783864661	-0.209633264	0.582816389	Nfix	inside	22646	30028.4	49156.6	70006.9	0.710295196	6.25E-16	0.509614992	4.96E-09	nuclear factor I/X [Source:MGI Symbol;Acc:MGI:97311]
chr8	84787734	84787875	5.734696562	5.244234927	3.720409023	0.490461635	0.062456329	1.541487786	3.81E-05	2.009520162	1.26E-08	Nfix	inside	12540	30028.4	49156.6	70006.9	0.710295196	6.25E-16	0.509614992	4.96E-09	nuclear factor I/X [Source:MGI Symbol;Acc:MGI:97311]
chr8	84789668	84789805	4.306127495	4.191659922	4.601486527	0.114467573	0.718106052	-0.392450595	0.246213886	-0.29715284	0.387991962	Nfix	inside	10608	30028.4	49156.6	70006.9	0.710295196	6.25E-16	0.509614992	4.96E-09	nuclear factor I/X [Source:MGI Symbol;Acc:MGI:97311]
chr8	84797855	84797985	5.625005644	5.021394616	5.271238772	0.603611028	0.067270229	-0.232657205	0.495644112	0.345158693	0.232265037	Nfix	inside	2424	30028.4	49156.6	70006.9	0.710295196	6.25E-16	0.509614992	4.96E-09	nuclear factor I/X [Source:MGI Symbol;Acc:MGI:97311]
chr8	84767789	84767983	2.410246079	3.589707869	4.393665017	-1.17946179	0.029924189	-0.787268889	0.072909121	-1.981308413	9.88E-05	Nfix	inside	32458	30028.4	49156.6	70006.9	0.710295196	6.25E-16	0.509614992	4.96E-09	nuclear factor I/X [Source:MGI Symbol;Acc:MGI:97311]
chr8	84804141	84804289	6.861689417	6.538591632	6.328443075	0.323097784	0.216424048	0.228094306	0.430510961	0.530590198	0.08595065	Nfix	upstream	-3871	30028.4	49156.6	70006.9	0.710295196	6.25E-16	0.509614992	4.96E-09	nuclear factor I/X [Source:MGI Symbol;Acc:MGI:97311]
chr8	84810014	84810205	5.549476758	4.921421285	4.626636038	0.628055473	0.042346245	0.312974994	0.342664778	0.916890127	0.004345683	Nfix	upstream	-9766	30028.4	49156.6	70006.9	0.710295196	6.25E-16	0.509614992	4.96E-09	nuclear factor I/X [Source:MGI Symbol;Acc:MGI:97311]
chr7	16796654	16796802	4.573446965	4.786262415	4.476633633	-0.21281545	0.655817493	0.324990474	0.517287122	0.089411492	0.865787229	Slc1a5	inside	15381	3213.7	1976.9	279.6	-0.699806103	9.72E-06	-2.811947001	1.87E-74	"solute carrier family 1 (neutral amino acid transporter), member 5 [Source:MGI Symbol;Acc:MGI:105305]"
chr7	16794198	16794340	4.502969434	4.167407403	4.654863286	0.33556203	0.372219311	-0.468895553	0.19722772	-0.153872418	0.694316607	Slc1a5	inside	12922	3213.7	1976.9	279.6	-0.699806103	9.72E-06	-2.811947001	1.87E-74	"solute carrier family 1 (neutral amino acid transporter), member 5 [Source:MGI Symbol;Acc:MGI:105305]"
chr7	16764377	16764546	5.811127629	5.639925962	5.38226676	0.171201667	0.543091535	0.275358389	0.328778059	0.419361009	0.154880525	Slc1a5	upstream	-16885	3213.7	1976.9	279.6	-0.699806103	9.72E-06	-2.811947001	1.87E-74	"solute carrier family 1 (neutral amino acid transporter), member 5 [Source:MGI Symbol;Acc:MGI:105305]"
chr7	16784545	16784720	5.234335737	5.432524531	5.820427614	-0.198188795	0.582081789	-0.370750403	0.30537866	-0.587337326	0.119936243	Slc1a5	inside	3285	3213.7	1976.9	279.6	-0.699806103	9.72E-06	-2.811947001	1.87E-74	"solute carrier family 1 (neutral amino acid transporter), member 5 [Source:MGI Symbol;Acc:MGI:105305]"
chr7	16785487	16785681	4.857667237	5.189657701	5.462669604	-0.331990463	0.298947335	-0.254872889	0.475535624	-0.611706184	0.068869435	Slc1a5	inside	4237	3213.7	1976.9	279.6	-0.699806103	9.72E-06	-2.811947001	1.87E-74	"solute carrier family 1 (neutral amino acid transporter), member 5 [Source:MGI Symbol;Acc:MGI:105305]"
chrX	20641269	20641453	5.001975309	4.980758656	4.594314649	0.021216653	0.916602455	0.402750675	0.37145723	0.398902923	0.252018516	Uba1	upstream	-16966	24720.4	28736.8	53478.1	0.217062842	0.02832752	0.895176721	4.43E-26	ubiquitin-like modifier activating enzyme 1 [Source:MGI Symbol;Acc:MGI:98890]
chrX	20640927	20641069	4.852105754	3.901575991	4.057975227	0.950529763	0.007113186	-0.139336858	0.793608165	0.787173846	0.031930971	Uba1	upstream	-17329	24720.4	28736.8	53478.1	0.217062842	0.02832752	0.895176721	4.43E-26	ubiquitin-like modifier activating enzyme 1 [Source:MGI Symbol;Acc:MGI:98890]
chr6	125552137	125552292	4.74725116	4.891214852	4.624003489	-0.143963692	0.629930023	0.285261334	0.482627529	0.115703365	0.752602393	Vwf	inside	5439	43.8	30.3	6.3	-0.528593296	0.298693686	-2.165348208	1.26E-05	Von Willebrand factor homolog [Source:MGI Symbol;Acc:MGI:98941]
chr6	125530363	125530522	4.922249913	4.819089471	5.127936551	0.103160442	0.696614738	-0.291432828	0.332436038	-0.212177404	0.463834876	Vwf	upstream	-16333	43.8	30.3	6.3	-0.528593296	0.298693686	-2.165348208	1.26E-05	Von Willebrand factor homolog [Source:MGI Symbol;Acc:MGI:98941]
chr6	125551866	125552106	4.755026052	4.813247037	4.830412346	-0.058220985	0.892308372	0.00040996	0.985604095	-0.082449035	0.822792174	Vwf	inside	5211	43.8	30.3	6.3	-0.528593296	0.298693686	-2.165348208	1.26E-05	Von Willebrand factor homolog [Source:MGI Symbol;Acc:MGI:98941]
chr9	37513736	37513931	4.868242348	5.00753314	4.443596675	-0.139290792	0.63115113	0.581905945	0.084336292	0.418046809	0.211524797	Esam	upstream	-14245	99.6	57.9	59.5	-0.784139669	0.027863346	0.040494513	0.926222665	endothelial cell-specific adhesion molecule [Source:MGI Symbol;Acc:MGI:1916774]
chrX	74257000	74257176	5.132208083	4.694447313	4.281706379	0.43776077	0.276801271	0.430338057	0.336819641	0.848512727	0.01703616	Emd	inside	2400	3010.7	3198.3	2598.6	0.08725672	0.386506759	-0.299605119	9.63E-05	emerin [Source:MGI Symbol;Acc:MGI:108117]
chrX	41400924	41401064	5.166267902	4.685657816	4.791009987	0.480610086	0.110721385	-0.087847736	0.774929644	0.368992451	0.210888909	Gria3	inside	139	736	386.1	5598.8	-0.924880021	3.06E-09	3.846363476	6.08E-156	"glutamate receptor, ionotropic, AMPA3 (alpha 3) [Source:MGI Symbol;Acc:MGI:95810]"
chrX	41504665	41504805	4.578579576	4.223183786	5.025308869	0.35539579	0.44592541	-0.784156106	0.035434644	-0.445609444	0.358856614	Gria3	inside	103880	736	386.1	5598.8	-0.924880021	3.06E-09	3.846363476	6.08E-156	"glutamate receptor, ionotropic, AMPA3 (alpha 3) [Source:MGI Symbol;Acc:MGI:95810]"
chr7	16487686	16487844	5.322510961	5.03465562	5.250005358	0.28785534	0.346566979	-0.196984911	0.529237359	0.066909683	0.816062449	Npas1	upstream	-10985	22.7	14.7	400.6	-0.616990187	0.250575137	4.69452057	1.76E-35	neuronal PAS domain protein 1 [Source:MGI Symbol;Acc:MGI:109205]
chr7	16517825	16518015	5.212621608	5.153293983	5.246290535	0.059327624	0.81519601	-0.076333098	0.757634012	-0.043402533	0.876485105	Npas1	upstream	-41140	22.7	14.7	400.6	-0.616990187	0.250575137	4.69452057	1.76E-35	neuronal PAS domain protein 1 [Source:MGI Symbol;Acc:MGI:109205]
chr7	16497764	16497973	5.499402881	5.341472541	5.878798836	0.15793034	0.625057461	-0.51821636	0.132610945	-0.383521373	0.226496904	Npas1	upstream	-21088	22.7	14.7	400.6	-0.616990187	0.250575137	4.69452057	1.76E-35	neuronal PAS domain protein 1 [Source:MGI Symbol;Acc:MGI:109205]
chr8	125469703	125469885	5.043522177	5.530947629	5.739096597	-0.487425452	0.12072507	-0.190720947	0.490978075	-0.69923857	0.019278304	Sipa1l2	inside	22916	6112	9516.7	17506.5	0.63796781	3.78E-07	0.877588411	2.06E-13	signal-induced proliferation-associated 1 like 2 [Source:MGI Symbol;Acc:MGI:2676970]
chr8	125561886	125562043	2.42348276	3.740777793	5.62127196	-1.317295033	0.054019851	-1.861787285	1.32E-05	-3.185107917	9.69E-11	Sipa1l2	upstream	-69254	6112	9516.7	17506.5	0.63796781	3.78E-07	0.877588411	2.06E-13	signal-induced proliferation-associated 1 like 2 [Source:MGI Symbol;Acc:MGI:2676970]
chr8	125400254	125400452	5.993637845	6.063250874	6.636937944	-0.06961303	0.858568154	-0.556927666	0.047846087	-0.646993886	0.020684554	Sipa1l2	downstream	92357	6112	9516.7	17506.5	0.63796781	3.78E-07	0.877588411	2.06E-13	signal-induced proliferation-associated 1 like 2 [Source:MGI Symbol;Acc:MGI:2676970]
chr8	125566742	125566881	4.602006737	3.989655446	4.540410144	0.612351291	0.139003664	-0.533192207	0.228739256	0.060556001	0.814779437	Sipa1l2	upstream	-74102	6112	9516.7	17506.5	0.63796781	3.78E-07	0.877588411	2.06E-13	signal-induced proliferation-associated 1 like 2 [Source:MGI Symbol;Acc:MGI:2676970]
chr8	125498584	125498797	6.331519096	6.34365966	6.801701607	-0.012140564	0.998248747	-0.441453694	0.172998412	-0.477175312	0.078665635	Sipa1l2	upstream	-5980	6112	9516.7	17506.5	0.63796781	3.78E-07	0.877588411	2.06E-13	signal-induced proliferation-associated 1 like 2 [Source:MGI Symbol;Acc:MGI:2676970]
chr8	125381198	125381308	4.877503334	4.468557312	4.62861349	0.408946022	0.301137627	-0.141432793	0.746116079	0.240227437	0.465367255	Sipa1l2	downstream	111457	6112	9516.7	17506.5	0.63796781	3.78E-07	0.877588411	2.06E-13	signal-induced proliferation-associated 1 like 2 [Source:MGI Symbol;Acc:MGI:2676970]
chr8	125419875	125420064	4.522878084	5.024698583	5.338942228	-0.501820499	0.166998349	-0.297392063	0.304647991	-0.818158167	0.009503524	Sipa1l2	inside	72740	6112	9516.7	17506.5	0.63796781	3.78E-07	0.877588411	2.06E-13	signal-induced proliferation-associated 1 like 2 [Source:MGI Symbol;Acc:MGI:2676970]
chr8	125415479	125415610	1.788978281	2.956500277	4.497329339	-1.167521996	0.09852745	-1.525432438	0.000478251	-2.695599088	3.12E-07	Sipa1l2	downstream	77166	6112	9516.7	17506.5	0.63796781	3.78E-07	0.877588411	2.06E-13	signal-induced proliferation-associated 1 like 2 [Source:MGI Symbol;Acc:MGI:2676970]
chr8	125549785	125549948	4.85012576	4.976119634	4.74873783	-0.125993875	0.713680074	0.245455177	0.529836526	0.089681078	0.859421035	Sipa1l2	upstream	-57156	6112	9516.7	17506.5	0.63796781	3.78E-07	0.877588411	2.06E-13	signal-induced proliferation-associated 1 like 2 [Source:MGI Symbol;Acc:MGI:2676970]
chr8	125367233	125367375	5.113638992	4.207185156	4.524993885	0.906453836	0.014847667	-0.298528523	0.457778445	0.584989343	0.074613663	Sipa1l2	downstream	125406	6112	9516.7	17506.5	0.63796781	3.78E-07	0.877588411	2.06E-13	signal-induced proliferation-associated 1 like 2 [Source:MGI Symbol;Acc:MGI:2676970]
chr8	125418388	125418521	3.383399218	3.150607855	4.885244733	0.232791362	0.631715677	-1.719338229	2.60E-05	-1.500594798	0.001186302	Sipa1l2	inside	74256	6112	9516.7	17506.5	0.63796781	3.78E-07	0.877588411	2.06E-13	signal-induced proliferation-associated 1 like 2 [Source:MGI Symbol;Acc:MGI:2676970]
chr8	125425665	125425833	2.519629491	3.854903329	5.684160456	-1.335273837	0.006999251	-1.810265677	1.70E-07	-3.174417136	3.17E-13	Sipa1l2	inside	66961	6112	9516.7	17506.5	0.63796781	3.78E-07	0.877588411	2.06E-13	signal-induced proliferation-associated 1 like 2 [Source:MGI Symbol;Acc:MGI:2676970]
chr8	125403726	125403869	4.997047334	5.198399556	5.140837977	-0.201352222	0.57403049	0.074752805	0.803327024	-0.14837547	0.712587026	Sipa1l2	downstream	88912	6112	9516.7	17506.5	0.63796781	3.78E-07	0.877588411	2.06E-13	signal-induced proliferation-associated 1 like 2 [Source:MGI Symbol;Acc:MGI:2676970]
chr2	127022986	127023189	4.53475007	4.331728811	3.90326742	0.203021259	0.651351871	0.448400138	0.254182936	0.628903661	0.101670652	Ap4e1	inside	14370	1391.2	1637.8	1731.4	0.234384165	0.063551402	0.079962983	0.541053359	"adaptor-related protein complex AP-4, epsilon 1 [Source:MGI Symbol;Acc:MGI:1336993]"
chrX	73823084	73823216	4.133417909	4.470106017	4.558314243	-0.336688107	0.439678002	-0.068823377	0.897887587	-0.432164154	0.268407948	Pdzd4	inside	1819	3405.5	4198.4	14844.8	0.301342241	6.45E-06	1.821144327	6.69E-200	PDZ domain containing 4 [Source:MGI Symbol;Acc:MGI:2443483]
chrX	73659252	73659498	4.654180929	5.007070309	4.591169113	-0.35288938	0.302544457	0.433156915	0.257510994	0.052982808	0.879959005	Pnck	inside	742	396.9	537.4	1833.9	0.432990559	0.002207547	1.768820209	1.05E-48	pregnancy upregulated non-ubiquitously expressed CaM kinase [Source:MGI Symbol;Acc:MGI:1347357]
chrX	73658946	73659090	7.411800431	7.510464863	7.283482783	-0.098664432	0.775781584	0.243037176	0.476964132	0.123485488	0.652180968	Pnck	inside	1099	396.9	537.4	1833.9	0.432990559	0.002207547	1.768820209	1.05E-48	pregnancy upregulated non-ubiquitously expressed CaM kinase [Source:MGI Symbol;Acc:MGI:1347357]
chr17	75692573	75692712	4.714180631	4.96083912	4.910006374	-0.24665849	0.571457787	0.067300618	0.874727114	-0.204701242	0.609349403	Fam98a	upstream	-140696	2611.6	3318.5	4371.7	0.34520427	0.000242077	0.397088038	6.87E-06	"family with sequence similarity 98, member A [Source:MGI Symbol;Acc:MGI:1919972]"
chr17	75799843	75800124	3.947086104	4.264152832	3.644105587	-0.317066729	0.362953741	0.639192608	0.111225824	0.294919487	0.489152818	Fam98a	upstream	-248038	2611.6	3318.5	4371.7	0.34520427	0.000242077	0.397088038	6.87E-06	"family with sequence similarity 98, member A [Source:MGI Symbol;Acc:MGI:1919972]"
chr17	75504126	75504318	4.748426138	4.641759134	4.107773238	0.106667004	0.767318871	0.552151788	0.146678165	0.639196452	0.100256298	Fam98a	downstream	47724	2611.6	3318.5	4371.7	0.34520427	0.000242077	0.397088038	6.87E-06	"family with sequence similarity 98, member A [Source:MGI Symbol;Acc:MGI:1919972]"
chr17	75689210	75689386	4.862907542	4.841590208	4.936342319	0.021317334	0.994091823	-0.075699523	0.850905135	-0.080614736	0.745423333	Fam98a	upstream	-137352	2611.6	3318.5	4371.7	0.34520427	0.000242077	0.397088038	6.87E-06	"family with sequence similarity 98, member A [Source:MGI Symbol;Acc:MGI:1919972]"
chr17	75654976	75655131	5.056976895	4.903009779	4.766298974	0.153967116	0.625500456	0.15420737	0.662684912	0.286316117	0.410677119	Fam98a	upstream	-103108	2611.6	3318.5	4371.7	0.34520427	0.000242077	0.397088038	6.87E-06	"family with sequence similarity 98, member A [Source:MGI Symbol;Acc:MGI:1919972]"
chr17	75787297	75787467	5.978927503	6.022820565	5.544364663	-0.043893062	0.884380757	0.496910028	0.209929549	0.430727051	0.217863882	Fam98a	upstream	-235436	2611.6	3318.5	4371.7	0.34520427	0.000242077	0.397088038	6.87E-06	"family with sequence similarity 98, member A [Source:MGI Symbol;Acc:MGI:1919972]"
chr17	75528654	75528782	2.48935797	3.61282741	4.581389212	-1.123469439	0.083287577	-0.953449666	0.024671295	-2.080381434	0.000150403	Fam98a	downstream	23228	2611.6	3318.5	4371.7	0.34520427	0.000242077	0.397088038	6.87E-06	"family with sequence similarity 98, member A [Source:MGI Symbol;Acc:MGI:1919972]"
chr17	75609771	75609917	4.343593836	4.662805949	4.115939098	-0.319212113	0.341209208	0.566193725	0.170600337	0.216897203	0.653305174	Fam98a	upstream	-57898	2611.6	3318.5	4371.7	0.34520427	0.000242077	0.397088038	6.87E-06	"family with sequence similarity 98, member A [Source:MGI Symbol;Acc:MGI:1919972]"
chr17	75614262	75614395	4.626535389	5.07516094	4.716542681	-0.44862555	0.285234436	0.377244463	0.283906865	-0.103944581	0.830467712	Fam98a	upstream	-62382	2611.6	3318.5	4371.7	0.34520427	0.000242077	0.397088038	6.87E-06	"family with sequence similarity 98, member A [Source:MGI Symbol;Acc:MGI:1919972]"
chr17	75678568	75678750	4.610332109	4.472269641	4.067645435	0.138062468	0.759284335	0.423142589	0.401147619	0.535127666	0.271429382	Fam98a	upstream	-126713	2611.6	3318.5	4371.7	0.34520427	0.000242077	0.397088038	6.87E-06	"family with sequence similarity 98, member A [Source:MGI Symbol;Acc:MGI:1919972]"
chr17	75786706	75786848	5.245314096	5.288086142	5.320078546	-0.042772046	0.955828969	-0.015839815	0.94688574	-0.078564504	0.843526295	Fam98a	upstream	-234831	2611.6	3318.5	4371.7	0.34520427	0.000242077	0.397088038	6.87E-06	"family with sequence similarity 98, member A [Source:MGI Symbol;Acc:MGI:1919972]"
chr12	84885734	84885897	5.139830734	5.15371221	4.796731673	-0.013881476	0.999495416	0.374289425	0.247080442	0.338499794	0.262132574	Ltbp2	upstream	-9284	117.1	55.4	5.4	-1.065262773	0.000346086	-3.246373184	6.48E-14	latent transforming growth factor beta binding protein 2 [Source:MGI Symbol;Acc:MGI:99502]
chr9	44848181	44848342	4.53352974	4.479484854	4.414619427	0.054044887	0.833730019	0.082052673	0.895367785	0.115340769	0.790891977	Mll1	inside	33034	25557.2	25159.3	31248.4	-0.022573963	0.872968579	0.312415495	0.000236366	myeloid/lymphoid or mixed-lineage leukemia 1 [Source:MGI Symbol;Acc:MGI:96995]
chr9	44877937	44878158	4.889183036	5.086724103	5.486832261	-0.197541066	0.665511966	-0.384013665	0.342178237	-0.600989717	0.086125739	Mll1	inside	3248	25557.2	25159.3	31248.4	-0.022573963	0.872968579	0.312415495	0.000236366	myeloid/lymphoid or mixed-lineage leukemia 1 [Source:MGI Symbol;Acc:MGI:96995]
chr9	44847800	44847951	5.979781062	6.195368811	5.96989234	-0.215587749	0.556617302	0.242684847	0.511028718	0.005987311	0.995111123	Mll1	inside	33420	25557.2	25159.3	31248.4	-0.022573963	0.872968579	0.312415495	0.000236366	myeloid/lymphoid or mixed-lineage leukemia 1 [Source:MGI Symbol;Acc:MGI:96995]
chr9	44850532	44850651	4.498597573	3.293911367	3.247116213	1.204686206	0.003041326	0.063686972	0.867702962	1.250805804	0.002250608	Mll1	inside	30704	25557.2	25159.3	31248.4	-0.022573963	0.872968579	0.312415495	0.000236366	myeloid/lymphoid or mixed-lineage leukemia 1 [Source:MGI Symbol;Acc:MGI:96995]
chr9	44795812	44795988	5.056878437	4.82889479	4.524581719	0.227983647	0.521487253	0.321090748	0.411017634	0.520392845	0.164316448	Tmem25	inside	3407	202.4	200.5	369	-0.012438496	0.969185483	0.874263904	2.20E-08	transmembrane protein 25 [Source:MGI Symbol;Acc:MGI:1918937]
chr11	78311974	78312146	4.266585617	4.714789538	4.235424996	-0.448203921	0.208586924	0.499092839	0.186917532	0.023607491	0.924987629	Spag5	inside	10530	6626.4	8328.2	213.8	0.321032731	0.635492221	-5.134920784	1.19E-30	sperm associated antigen 5 [Source:MGI Symbol;Acc:MGI:1927470]
chr11	78341724	78341906	4.42446581	3.844395576	4.611894964	0.580070234	0.203939909	-0.750473907	0.089543137	-0.196012061	0.676910482	Unc119	upstream	-1668	2776	1942.4	1692.7	-0.514239915	8.19E-09	-0.198308527	0.035521327	unc-119 homolog (C. elegans) [Source:MGI Symbol;Acc:MGI:1328357]
chr7	38125828	38125967	4.113012593	5.389341522	5.57534137	-1.27632893	0.005359141	-0.166800765	0.68287229	-1.458548681	0.000977703	Ccne1	upstream	-18364	1363	1280.1	133.5	-0.092217876	0.61924931	-3.248980489	1.05E-119	cyclin E1 [Source:MGI Symbol;Acc:MGI:88316]
chr7	38063839	38063990	5.861459638	5.457257111	5.269659711	0.404202527	0.136510228	0.205297353	0.500482473	0.584986788	0.025528647	Ccne1	downstream	43620	1363	1280.1	133.5	-0.092217876	0.61924931	-3.248980489	1.05E-119	cyclin E1 [Source:MGI Symbol;Acc:MGI:88316]
chr7	38070163	38070292	4.624597334	4.234312122	4.11092229	0.390285212	0.385146899	0.143202698	0.802905908	0.503187509	0.333548336	Ccne1	downstream	37306	1363	1280.1	133.5	-0.092217876	0.61924931	-3.248980489	1.05E-119	cyclin E1 [Source:MGI Symbol;Acc:MGI:88316]
chr7	38132831	38132987	5.89378982	5.983833061	5.654783474	-0.090043241	0.813030666	0.346013063	0.330980457	0.232110194	0.338339452	Ccne1	upstream	-25375	1363	1280.1	133.5	-0.092217876	0.61924931	-3.248980489	1.05E-119	cyclin E1 [Source:MGI Symbol;Acc:MGI:88316]
chr7	38118500	38118676	5.13188236	4.714395305	4.394444959	0.417487055	0.158432595	0.33770186	0.310499338	0.733419602	0.018344201	Ccne1	upstream	-11054	1363	1280.1	133.5	-0.092217876	0.61924931	-3.248980489	1.05E-119	cyclin E1 [Source:MGI Symbol;Acc:MGI:88316]
chr7	38116344	38116513	4.686806794	5.163425125	4.832078786	-0.476618331	0.130948103	0.349007274	0.269785633	-0.151341152	0.64679858	Ccne1	upstream	-8894	1363	1280.1	133.5	-0.092217876	0.61924931	-3.248980489	1.05E-119	cyclin E1 [Source:MGI Symbol;Acc:MGI:88316]
chr7	38130213	38130450	4.508807696	5.213205076	5.846811757	-0.70439738	0.172900963	-0.614943871	0.189965269	-1.335881471	0.002527185	Ccne1	upstream	-22798	1363	1280.1	133.5	-0.092217876	0.61924931	-3.248980489	1.05E-119	cyclin E1 [Source:MGI Symbol;Acc:MGI:88316]
chr2	91209208	91209365	4.486517446	3.474998076	3.649523184	1.01151937	0.043115707	-0.154453849	0.865192564	0.830136475	0.062499464	Acp2	inside	6400	2642.1	3562.5	4365.9	0.431155876	1.86E-06	0.292655306	0.00099519	"acid phosphatase 2, lysosomal [Source:MGI Symbol;Acc:MGI:87882]"
chr2	91075450	91075583	4.892701358	4.602235646	5.05467447	0.290465711	0.40238999	-0.43340514	0.203200996	-0.166627352	0.563805083	Slc39a13	upstream	-5099	695	703.2	953.8	0.015219019	0.937260734	0.43890835	4.28E-05	"solute carrier family 39 (metal ion transporter), member 13 [Source:MGI Symbol;Acc:MGI:1915677]"
chr2	91068769	91068917	4.557719228	4.093973951	4.546107244	0.463745276	0.202104074	-0.433783283	0.300415181	0.009724187	0.971123097	Slc39a13	inside	1574	695	703.2	953.8	0.015219019	0.937260734	0.43890835	4.28E-05	"solute carrier family 39 (metal ion transporter), member 13 [Source:MGI Symbol;Acc:MGI:1915677]"
chr2	7114578	7114750	4.548198007	5.156439612	5.141220875	-0.608241605	0.045542856	0.033108089	0.899987488	-0.600616955	0.050784069	Celf2	upstream	-33362	15045	18192.9	59051	0.274041368	0.002224154	1.697054789	1.44E-101	"CUGBP, Elav-like family member 2 [Source:MGI Symbol;Acc:MGI:1338822]"
chr2	7153026	7153208	6.962074665	6.907357076	6.465454584	0.054717588	0.823830847	0.458259714	0.12607222	0.488981578	0.027862348	Celf2	upstream	-71815	15045	18192.9	59051	0.274041368	0.002224154	1.697054789	1.44E-101	"CUGBP, Elav-like family member 2 [Source:MGI Symbol;Acc:MGI:1338822]"
chr2	91095813	91096010	6.947297936	6.998701941	7.076521488	-0.051404005	0.84335895	-0.060555325	0.788972737	-0.134986771	0.487524587	Sfpi1	inside	13521	17.1	6.4	1.9	-1.340444151	0.099921206	-1.484701581	0.098054615	SFFV proviral integration 1 [Source:MGI Symbol;Acc:MGI:98282]
chr2	91098980	91099154	6.054893063	5.925565373	5.875016939	0.129327689	0.676969768	0.069521734	0.768874826	0.171227926	0.536206088	Sfpi1	inside	16676	17.1	6.4	1.9	-1.340444151	0.099921206	-1.484701581	0.098054615	SFFV proviral integration 1 [Source:MGI Symbol;Acc:MGI:98282]
chr2	91087622	91087828	6.078820359	6.143554253	5.890765149	-0.064733894	0.846740894	0.27025521	0.356028414	0.177402227	0.559468976	Sfpi1	inside	5334	17.1	6.4	1.9	-1.340444151	0.099921206	-1.484701581	0.098054615	SFFV proviral integration 1 [Source:MGI Symbol;Acc:MGI:98282]
chr10	127640671	127640856	4.653834357	4.288661435	4.143451819	0.365172922	0.44906887	0.165449342	0.604549792	0.499510152	0.195824738	Stat6	upstream	-2223	83.5	51.1	21.6	-0.708744976	0.013607694	-1.215876464	7.20E-05	signal transducer and activator of transcription 6 [Source:MGI Symbol;Acc:MGI:103034]
chr8	83420956	83421101	5.606163506	5.420327858	5.287762096	0.185835648	0.636576262	0.15224738	0.600339374	0.309978529	0.303585664	Clgn	inside	31160	294.4	246.6	705.9	-0.256383736	0.098717146	1.517508095	5.78E-36	calmegin [Source:MGI Symbol;Acc:MGI:107472]
chr7	44564377	44564579	5.077443785	4.978406865	4.941563667	0.09903692	0.822858095	0.055846305	0.827473963	0.130118927	0.716193805	Napsa	upstream	-7955	5.7	3.5	5.8	-0.570170025	0.672544069	0.618887145	0.569618839	napsin A aspartic peptidase [Source:MGI Symbol;Acc:MGI:109365]
chr7	44565598	44565788	5.257020626	4.921798336	5.316172584	0.33522229	0.342571045	-0.376358153	0.307150531	-0.069314653	0.858705683	Napsa	upstream	-6740	5.7	3.5	5.8	-0.570170025	0.672544069	0.618887145	0.569618839	napsin A aspartic peptidase [Source:MGI Symbol;Acc:MGI:109365]
chr7	44744083	44744277	4.834489778	4.658893842	3.565266081	0.175595936	0.557223945	1.109928319	0.01516888	1.264205189	0.001097428	Vrk3	upstream	-4234	1074.1	1149.8	705	0.099194134	0.590265832	-0.706080139	3.18E-08	vaccinia related kinase 3 [Source:MGI Symbol;Acc:MGI:2182465]
chr7	44747259	44747392	5.974662512	5.839463947	5.537231267	0.135198564	0.580720355	0.319563386	0.312448029	0.430120126	0.144045858	Vrk3	upstream	-1088	1074.1	1149.8	705	0.099194134	0.590265832	-0.706080139	3.18E-08	vaccinia related kinase 3 [Source:MGI Symbol;Acc:MGI:2182465]
chr7	24408318	24408510	6.519574156	6.792351299	7.352776433	-0.272777143	0.309575524	-0.543206256	0.058593828	-0.840989231	0.001251162	1500002O20Rik	inside	8794	1398.3	1400.2	1688.3	0.000601839	0.997620507	0.270215137	0.006840349	RIKEN cDNA 1500002O20 gene [Source:MGI Symbol;Acc:MGI:1919247]
chr7	24410752	24410907	5.4684706	5.800168227	5.276886471	-0.331697626	0.239803066	0.541153236	0.050077225	0.183460232	0.53199006	1500002O20Rik	inside	11210	1398.3	1400.2	1688.3	0.000601839	0.997620507	0.270215137	0.006840349	RIKEN cDNA 1500002O20 gene [Source:MGI Symbol;Acc:MGI:1919247]
chr5	27714475	27714593	2.227503483	2.37635452	4.346092043	-0.148851037	0.875498879	-1.952531999	0.000131293	-2.121332784	4.81E-05	Paxip1	downstream	76805	4660.4	4476.7	3024	-0.058383738	0.700688643	-0.564907275	1.20E-08	PAX interacting (with transcription-activation domain) protein 1 [Source:MGI Symbol;Acc:MGI:1890430]
chr5	27813001	27813140	4.879609626	4.982172239	4.803605679	-0.102562613	0.712536493	0.197053736	0.622926345	0.068586899	0.853604258	Paxip1	upstream	-21731	4660.4	4476.7	3024	-0.058383738	0.700688643	-0.564907275	1.20E-08	PAX interacting (with transcription-activation domain) protein 1 [Source:MGI Symbol;Acc:MGI:1890430]
chr5	27803511	27803672	4.435616398	4.292282931	4.032917549	0.143333467	0.81273136	0.279750657	0.442700629	0.3930259	0.266321851	Paxip1	upstream	-12253	4660.4	4476.7	3024	-0.058383738	0.700688643	-0.564907275	1.20E-08	PAX interacting (with transcription-activation domain) protein 1 [Source:MGI Symbol;Acc:MGI:1890430]
chr5	27789974	27790233	5.239640842	5.071460977	5.197320016	0.168179865	0.626329476	-0.106670567	0.779042795	0.035536957	0.928319742	Paxip1	inside	1235	4660.4	4476.7	3024	-0.058383738	0.700688643	-0.564907275	1.20E-08	PAX interacting (with transcription-activation domain) protein 1 [Source:MGI Symbol;Acc:MGI:1890430]
chr5	27754650	27754837	4.399952713	4.769286624	3.886022601	-0.369333912	0.238922037	0.901799584	0.010210918	0.509306096	0.144180389	Paxip1	inside	36595	4660.4	4476.7	3024	-0.058383738	0.700688643	-0.564907275	1.20E-08	PAX interacting (with transcription-activation domain) protein 1 [Source:MGI Symbol;Acc:MGI:1890430]
chr5	27771233	27771410	5.29319059	5.40234478	4.876402736	-0.10915419	0.771780554	0.544288907	0.133646616	0.40493836	0.249473698	Paxip1	inside	20017	4660.4	4476.7	3024	-0.058383738	0.700688643	-0.564907275	1.20E-08	PAX interacting (with transcription-activation domain) protein 1 [Source:MGI Symbol;Acc:MGI:1890430]
chr6	71433377	71433545	4.934303245	5.220413179	4.95299929	-0.286109933	0.416177952	0.286348441	0.457757944	-0.025535023	0.916600574	Rmnd5a	inside	7176	5003.4	5027.3	4222.5	0.007212713	0.972163294	-0.251419348	0.01942103	required for meiotic nuclear division 5 homolog A (S. cerevisiae) [Source:MGI Symbol;Acc:MGI:1915727]
chr6	71436810	71436971	4.538846359	4.554657821	4.726927446	-0.015811462	0.95627996	-0.15454685	0.609401524	-0.201895233	0.585028057	Rmnd5a	inside	3747	5003.4	5027.3	4222.5	0.007212713	0.972163294	-0.251419348	0.01942103	required for meiotic nuclear division 5 homolog A (S. cerevisiae) [Source:MGI Symbol;Acc:MGI:1915727]
chr6	71412680	71412841	4.772081121	5.000053057	4.888228747	-0.227971935	0.588780671	0.130750005	0.757815458	-0.122474774	0.766718263	Rmnd5a	inside	27877	5003.4	5027.3	4222.5	0.007212713	0.972163294	-0.251419348	0.01942103	required for meiotic nuclear division 5 homolog A (S. cerevisiae) [Source:MGI Symbol;Acc:MGI:1915727]
chr3	104817048	104817220	4.257774997	4.194004441	4.244251339	0.063770556	0.859022152	-0.032161865	0.890182295	0.009211376	0.962389095	Mov10	inside	1429	843.4	415.9	180.3	-1.020307222	2.50E-11	-1.198212828	5.27E-14	Moloney leukemia virus 10 [Source:MGI Symbol;Acc:MGI:97054]
chr3	104818604	104818740	4.371024463	4.410211449	3.916714134	-0.039186985	0.99412076	0.508977566	0.276831625	0.443180608	0.269006555	Mov10	upstream	-109	843.4	415.9	180.3	-1.020307222	2.50E-11	-1.198212828	5.27E-14	Moloney leukemia virus 10 [Source:MGI Symbol;Acc:MGI:97054]
chr17	28340693	28340860	5.963892526	5.712500226	5.732600139	0.251392301	0.424660368	-0.002154377	0.976005872	0.225859487	0.479365371	Tead3	inside	10029	2716.1	2192.3	516.6	-0.309202297	0.044473292	-2.080893843	9.21E-55	TEA domain family member 3 [Source:MGI Symbol;Acc:MGI:109241]
chr17	28256585	28256715	3.044149448	3.520428382	4.873904246	-0.476278934	0.462743119	-1.335194565	0.00091719	-1.817983036	0.00140836	Ppard	inside	23895	1306.1	913.8	597	-0.515393196	1.31E-07	-0.613492424	3.35E-10	peroxisome proliferator activator receptor delta [Source:MGI Symbol;Acc:MGI:101884]
chr17	28221645	28221765	4.717945767	4.348855508	4.182535372	0.369090259	0.387135806	0.186845879	0.617790285	0.52961128	0.181917565	Ppard	upstream	-11050	1306.1	913.8	597	-0.515393196	1.31E-07	-0.613492424	3.35E-10	peroxisome proliferator activator receptor delta [Source:MGI Symbol;Acc:MGI:101884]
chr17	28246607	28246858	5.083854081	4.938051654	5.474345748	0.145802427	0.706622514	-0.519630934	0.101422238	-0.40385467	0.287485962	Ppard	inside	13977	1306.1	913.8	597	-0.515393196	1.31E-07	-0.613492424	3.35E-10	peroxisome proliferator activator receptor delta [Source:MGI Symbol;Acc:MGI:101884]
chr17	28244672	28244805	6.439738767	6.097615197	6.085309908	0.34212357	0.219876116	0.028882687	0.949929964	0.349487785	0.123214617	Ppard	inside	11983	1306.1	913.8	597	-0.515393196	1.31E-07	-0.613492424	3.35E-10	peroxisome proliferator activator receptor delta [Source:MGI Symbol;Acc:MGI:101884]
chr17	28192678	28192849	4.806511718	4.807176773	4.644864205	-0.000665055	0.984786694	0.180144111	0.594929008	0.159694286	0.608494841	Def6	upstream	-15015	16.7	12.2	20.2	-0.460293724	0.517009688	0.706983702	0.208048477	differentially expressed in FDCP 6 [Source:MGI Symbol;Acc:MGI:1346328]
chr17	28201732	28201932	6.912948683	6.944127572	6.672768815	-0.031178889	0.877162725	0.289461546	0.214255073	0.232931041	0.308429873	Def6	upstream	-5947	16.7	12.2	20.2	-0.460293724	0.517009688	0.706983702	0.208048477	differentially expressed in FDCP 6 [Source:MGI Symbol;Acc:MGI:1346328]
chr17	28217118	28217323	5.120720378	4.906595946	4.733113964	0.214124432	0.468471116	0.190613875	0.580853447	0.382975249	0.200068305	Def6	inside	9441	16.7	12.2	20.2	-0.460293724	0.517009688	0.706983702	0.208048477	differentially expressed in FDCP 6 [Source:MGI Symbol;Acc:MGI:1346328]
chr17	28216330	28216490	4.168068873	4.406689102	4.119218468	-0.238620229	0.607371354	0.305565788	0.365031133	0.035803193	0.890824958	Def6	inside	8631	16.7	12.2	20.2	-0.460293724	0.517009688	0.706983702	0.208048477	differentially expressed in FDCP 6 [Source:MGI Symbol;Acc:MGI:1346328]
chr7	6766036	6766139	5.348873405	5.037704382	5.072566494	0.311169023	0.344537751	-0.015909711	0.961970023	0.268348873	0.364791749	Peg3	upstream	-35667	11928.7	11581.9	16144.8	-0.042530698	0.822772739	0.478467569	4.88E-05	paternally expressed 3 [Source:MGI Symbol;Acc:MGI:104748]
chr7	6702252	6702429	5.434636131	5.050519015	5.029056746	0.384117116	0.292457713	0.037378596	0.995001556	0.395102104	0.264719325	Zim1	upstream	-5890	45.5	37	273.1	-0.273518634	0.450531539	2.854519524	5.78E-35	"zinc finger, imprinted 1 [Source:MGI Symbol;Acc:MGI:1341879]"
chr7	6706041	6706152	3.009793029	3.654545388	5.120739797	-0.644752358	0.158397065	-1.448237921	0.000796575	-2.121033475	1.28E-06	Zim1	upstream	-9646	45.5	37	273.1	-0.273518634	0.450531539	2.854519524	5.78E-35	"zinc finger, imprinted 1 [Source:MGI Symbol;Acc:MGI:1341879]"
chr7	6664294	6664519	4.791784984	4.807380847	4.217592187	-0.015595863	0.965007131	0.607526239	0.090163055	0.568158253	0.102666771	Zim1	downstream	32044	45.5	37	273.1	-0.273518634	0.450531539	2.854519524	5.78E-35	"zinc finger, imprinted 1 [Source:MGI Symbol;Acc:MGI:1341879]"
chr17	25597349	25597461	2.579988683	3.420581196	4.784524733	-0.840592512	0.115857319	-1.344311094	0.003603637	-2.202864051	6.62E-07	Lmf1	inside	18230	951.7	684.6	747.6	-0.475492921	1.62E-05	0.125362983	0.305800652	lipase maturation factor 1 [Source:MGI Symbol;Acc:MGI:1923733]
chr17	25608153	25608271	3.63349623	4.098451509	5.021640316	-0.464955279	0.246520046	-0.904820318	0.011873325	-1.398865075	0.000112187	Lmf1	inside	29037	951.7	684.6	747.6	-0.475492921	1.62E-05	0.125362983	0.305800652	lipase maturation factor 1 [Source:MGI Symbol;Acc:MGI:1923733]
chr17	25583321	25583506	5.755588667	5.643544389	5.334545248	0.112044278	0.746321773	0.327593413	0.28676043	0.411621551	0.152938553	Lmf1	inside	4239	951.7	684.6	747.6	-0.475492921	1.62E-05	0.125362983	0.305800652	lipase maturation factor 1 [Source:MGI Symbol;Acc:MGI:1923733]
chr17	25635164	25635308	5.788523361	5.485595262	5.532722561	0.302928099	0.223506051	-0.029695563	0.956082842	0.249600916	0.363143746	Lmf1	inside	56061	951.7	684.6	747.6	-0.475492921	1.62E-05	0.125362983	0.305800652	lipase maturation factor 1 [Source:MGI Symbol;Acc:MGI:1923733]
chr17	33771901	33772050	4.333974825	3.905317047	4.577023211	0.428657778	0.240487349	-0.655976264	0.084192041	-0.249401845	0.423450323	Angptl4	downstream	9599	106.5	72.1	85.1	-0.568389332	0.053126133	0.235264839	0.440854899	angiopoietin-like 4 [Source:MGI Symbol;Acc:MGI:1888999]
chr17	33779098	33779248	4.595340471	4.98486382	4.253672798	-0.389523349	0.246688599	0.749563268	0.030021563	0.332060755	0.323081282	Angptl4	inside	2402	106.5	72.1	85.1	-0.568389332	0.053126133	0.235264839	0.440854899	angiopoietin-like 4 [Source:MGI Symbol;Acc:MGI:1888999]
chr17	33836430	33836596	5.45829068	5.475022278	5.205658192	-0.016731597	0.913698887	0.288150612	0.347838918	0.246809301	0.388031835	Cd320	upstream	-6579	907.5	956.8	988.7	0.077009712	0.657451614	0.04791878	0.745716697	CD320 antigen [Source:MGI Symbol;Acc:MGI:1860083]
chr14	55600815	55600966	5.039475812	4.912511634	4.838163108	0.126964178	0.723967237	0.093012352	0.734368549	0.195385327	0.524940709	Irf9	upstream	-2682	1075.5	1299.4	1681.8	0.270665788	0.052512483	0.371421419	0.002669463	interferon regulatory factor 9 [Source:MGI Symbol;Acc:MGI:107587]
chr8	70114665	70114868	6.165266387	5.782937038	6.00263959	0.382329349	0.185952763	-0.202097691	0.60868323	0.154565587	0.654758672	Ncan	inside	6107	32699.1	29256	52740.9	-0.16024749	0.232351679	0.848954194	4.07E-16	neurocan [Source:MGI Symbol;Acc:MGI:104694]
chr8	70181615	70181764	5.838695925	5.467201228	5.167132687	0.371494697	0.175637658	0.318578121	0.292349796	0.666123309	0.022655194	Tmem161a	inside	9333	2192.6	2336.4	2140.7	0.09069102	0.541087856	-0.126053808	0.291059584	transmembrane protein 161A [Source:MGI Symbol;Acc:MGI:2384577]
chr17	5885272	5885437	4.726515073	4.557113591	4.236858761	0.169401482	0.715181796	0.33950265	0.35799066	0.490804883	0.223927116	Snx9	inside	44025	812.2	575.1	81.7	-0.498518364	3.08E-05	-2.804584008	5.90E-88	sorting nexin 9 [Source:MGI Symbol;Acc:MGI:1913866]
chr17	5876275	5876454	4.741674077	4.777456438	4.685188943	-0.035782361	0.942952228	0.109856162	0.707029783	0.047217503	0.82570645	Snx9	inside	35035	812.2	575.1	81.7	-0.498518364	3.08E-05	-2.804584008	5.90E-88	sorting nexin 9 [Source:MGI Symbol;Acc:MGI:1913866]
chr17	56654614	56654789	5.504382121	5.328599821	5.338807102	0.175782299	0.534477133	0.006657319	0.988904392	0.15866743	0.542380495	Ranbp3	upstream	-18524	5642.2	5685.2	5088.9	0.010555879	0.952698459	-0.159387666	0.122320092	RAN binding protein 3 [Source:MGI Symbol;Acc:MGI:1919060]
chr8	71349843	71350010	5.737439887	5.915798255	5.466056673	-0.178358368	0.554741951	0.466734564	0.174677319	0.262772628	0.414440875	Use1	upstream	-16923	1385.7	1638.6	1852.4	0.241876165	0.044473292	0.175953169	0.12421521	unconventional SNARE in the ER 1 homolog (S. cerevisiae) [Source:MGI Symbol;Acc:MGI:1914273]
chr8	71337439	71337605	5.676944682	5.757807958	5.618816416	-0.080863275	0.777673517	0.156580572	0.564705973	0.049223928	0.849811901	Use1	upstream	-29327	1385.7	1638.6	1852.4	0.241876165	0.044473292	0.175953169	0.12421521	unconventional SNARE in the ER 1 homolog (S. cerevisiae) [Source:MGI Symbol;Acc:MGI:1914273]
chr8	71354163	71354291	3.964013996	4.325214137	2.700508908	-0.361200141	0.391639293	1.644252698	0.000226356	1.250206729	0.012318315	Use1	upstream	-12622	1385.7	1638.6	1852.4	0.241876165	0.044473292	0.175953169	0.12421521	unconventional SNARE in the ER 1 homolog (S. cerevisiae) [Source:MGI Symbol;Acc:MGI:1914273]
chr8	71364895	71365048	4.66778398	4.661992491	4.295038163	0.005791488	0.96713733	0.385480027	0.233283588	0.3610401	0.381475243	Use1	upstream	-1877	1385.7	1638.6	1852.4	0.241876165	0.044473292	0.175953169	0.12421521	unconventional SNARE in the ER 1 homolog (S. cerevisiae) [Source:MGI Symbol;Acc:MGI:1914273]
chr8	71359479	71359669	4.557603945	4.666454776	4.665972121	-0.10885083	0.77706795	0.01847122	0.930211889	-0.107726175	0.799134466	Use1	upstream	-7275	1385.7	1638.6	1852.4	0.241876165	0.044473292	0.175953169	0.12421521	unconventional SNARE in the ER 1 homolog (S. cerevisiae) [Source:MGI Symbol;Acc:MGI:1914273]
chr8	71375547	71375744	4.146555622	3.969991277	3.861406467	0.176564345	0.774924096	0.129786185	0.674698427	0.281553357	0.460345378	Ocel1	inside	4347	567.9	362.6	817.2	-0.647741971	1.83E-05	1.169798495	7.08E-17	occludin/ELL domain containing 1 [Source:MGI Symbol;Acc:MGI:1924340]
chr7	28206760	28206943	5.063415295	4.755239045	4.781621775	0.30817625	0.415885784	-0.008928678	0.991978508	0.274230202	0.384892421	Dyrk1b	downstream	27382	1896.7	3128.4	3205.8	0.720564174	1.46E-09	0.034961356	0.816872809	dual-specificity tyrosine-(Y)-phosphorylation regulated kinase 1b [Source:MGI Symbol;Acc:MGI:1330302]
chr7	28174628	28174795	6.701535862	6.682105083	6.573966134	0.019430779	0.929107992	0.125022448	0.72418948	0.120286788	0.699445692	Dyrk1b	upstream	-4758	1896.7	3128.4	3205.8	0.720564174	1.46E-09	0.034961356	0.816872809	dual-specificity tyrosine-(Y)-phosphorylation regulated kinase 1b [Source:MGI Symbol;Acc:MGI:1330302]
chr7	28185465	28185607	5.660968146	5.56686222	5.356334238	0.094105926	0.746191894	0.227913916	0.503008158	0.300703581	0.308662767	Dyrk1b	inside	6066	1896.7	3128.4	3205.8	0.720564174	1.46E-09	0.034961356	0.816872809	dual-specificity tyrosine-(Y)-phosphorylation regulated kinase 1b [Source:MGI Symbol;Acc:MGI:1330302]
chr6	39745391	39745536	4.329059633	4.592435123	3.741566082	-0.26337549	0.553640845	0.867660641	0.121417221	0.577117674	0.280243675	Braf	upstream	-20001	4034.6	4854	6688.6	0.266098671	0.008547123	0.461929975	3.87E-07	Braf transforming gene [Source:MGI Symbol;Acc:MGI:88190]
chr6	39758481	39758655	5.027139517	4.446943571	4.021100433	0.580195946	0.116800814	0.443476928	0.248929237	0.995708297	0.007862605	Braf	upstream	-33105	4034.6	4854	6688.6	0.266098671	0.008547123	0.461929975	3.87E-07	Braf transforming gene [Source:MGI Symbol;Acc:MGI:88190]
chr6	39713763	39713877	3.758363866	3.827708399	4.202412734	-0.069344533	0.893304139	-0.357482919	0.343523521	-0.448908991	0.244222636	Braf	inside	11643	4034.6	4854	6688.6	0.266098671	0.008547123	0.461929975	3.87E-07	Braf transforming gene [Source:MGI Symbol;Acc:MGI:88190]
chr6	39723317	39723521	5.401626274	5.207910759	5.425806749	0.193715516	0.516423073	-0.199599304	0.53579892	-0.030043347	0.900877475	Braf	inside	2044	4034.6	4854	6688.6	0.266098671	0.008547123	0.461929975	3.87E-07	Braf transforming gene [Source:MGI Symbol;Acc:MGI:88190]
chr6	39589523	39589738	4.475660579	4.667851449	4.21839567	-0.192190871	0.532662212	0.469145257	0.171201095	0.253291128	0.458995471	Ndufb2	upstream	-2945	981.5	903.7	1154.8	-0.11730092	0.539772916	0.352364217	0.012298208	"NADH dehydrogenase (ubiquinone) 1 beta subcomplex, 2 [Source:MGI Symbol;Acc:MGI:1915448]"
chr3	20061181	20061345	4.877133229	4.617705568	4.423878949	0.259427661	0.572181137	0.212895711	0.583075546	0.456444247	0.344847301	Hltf	inside	3451	1533.7	1842.3	2368.1	0.263930918	0.008930163	0.361820726	7.65E-05	helicase-like transcription factor [Source:MGI Symbol;Acc:MGI:1196437]
chr3	20049733	20049920	5.299597242	4.993017163	4.605059013	0.306580079	0.356740478	0.40687361	0.212226505	0.686719499	0.027714117	Hltf	upstream	-7986	1533.7	1842.3	2368.1	0.263930918	0.008930163	0.361820726	7.65E-05	helicase-like transcription factor [Source:MGI Symbol;Acc:MGI:1196437]
chr3	20104806	20105031	4.612510645	4.553466278	4.540879927	0.059044366	0.920923501	0.030734344	0.907115535	0.060197121	0.894655861	Hltf	inside	47106	1533.7	1842.3	2368.1	0.263930918	0.008930163	0.361820726	7.65E-05	helicase-like transcription factor [Source:MGI Symbol;Acc:MGI:1196437]
chr18	10614122	10614277	5.183141408	4.966499234	4.847621505	0.216642174	0.484106437	0.135981245	0.733683782	0.327188506	0.37930726	Snrpd1	upstream	-3597	2500.8	2357.4	2037.7	-0.084122306	0.444623067	-0.209948677	0.013684746	small nuclear ribonucleoprotein D1 [Source:MGI Symbol;Acc:MGI:98344]
chr5	114714701	114714855	4.576185898	5.147291153	5.143101589	-0.571105255	0.108437561	0.020685519	0.990142682	-0.571495716	0.090030679	Tchp	inside	7017	2022.9	2035.6	1128	0.007794235	0.970611089	-0.850341758	5.59E-16	"trichoplein, keratin filament binding [Source:MGI Symbol;Acc:MGI:1925082]"
chr5	114732061	114732207	2.618217855	3.136645518	4.689084309	-0.518427664	0.331349375	-1.532023996	0.001015575	-2.076721915	5.49E-05	Tchp	downstream	24373	2022.9	2035.6	1128	0.007794235	0.970611089	-0.850341758	5.59E-16	"trichoplein, keratin filament binding [Source:MGI Symbol;Acc:MGI:1925082]"
chr5	114727013	114727154	5.452689951	5.238252371	5.037013208	0.21443758	0.456940255	0.219620316	0.432809799	0.408109278	0.14962845	Tchp	downstream	19323	2022.9	2035.6	1128	0.007794235	0.970611089	-0.850341758	5.59E-16	"trichoplein, keratin filament binding [Source:MGI Symbol;Acc:MGI:1925082]"
chr5	114737469	114737625	2.496307117	3.931474879	4.357723366	-1.435167762	0.002844191	-0.408983807	0.264384134	-1.868554656	0.000103263	Tchp	downstream	29786	2022.9	2035.6	1128	0.007794235	0.970611089	-0.850341758	5.59E-16	"trichoplein, keratin filament binding [Source:MGI Symbol;Acc:MGI:1925082]"
chr16	89968206	89968344	2.733972373	3.885968102	4.668371055	-1.151995729	0.014839348	-0.763332856	0.049900392	-1.931365552	7.92E-06	Tiam1	inside	11805	1857.6	2511.4	3553	0.434264472	0.000207515	0.500187494	5.31E-06	T cell lymphoma invasion and metastasis 1 [Source:MGI Symbol;Acc:MGI:103306]
chr16	90010355	90010492	4.995736859	5.004757855	5.368238147	-0.009020996	0.997400137	-0.346178532	0.436545163	-0.371898687	0.384500824	Tiam1	upstream	-30344	1857.6	2511.4	3553	0.434264472	0.000207515	0.500187494	5.31E-06	T cell lymphoma invasion and metastasis 1 [Source:MGI Symbol;Acc:MGI:103306]
chr16	90085096	90085266	5.481038849	5.421098276	5.803064497	0.059940573	0.817021446	-0.365218819	0.234106329	-0.328569498	0.261563825	Tiam1	upstream	-105101	1857.6	2511.4	3553	0.434264472	0.000207515	0.500187494	5.31E-06	T cell lymphoma invasion and metastasis 1 [Source:MGI Symbol;Acc:MGI:103306]
chr16	90079939	90080083	4.754279721	5.207507955	4.369066888	-0.453228233	0.171961805	0.85611683	0.016893567	0.374717138	0.31635748	Tiam1	upstream	-99931	1857.6	2511.4	3553	0.434264472	0.000207515	0.500187494	5.31E-06	T cell lymphoma invasion and metastasis 1 [Source:MGI Symbol;Acc:MGI:103306]
chr16	90078346	90078582	4.337744008	4.169123149	4.572583197	0.168620859	0.640222746	-0.385528706	0.269684038	-0.244259098	0.473934833	Tiam1	upstream	-98384	1857.6	2511.4	3553	0.434264472	0.000207515	0.500187494	5.31E-06	T cell lymphoma invasion and metastasis 1 [Source:MGI Symbol;Acc:MGI:103306]
chr16	90085564	90085701	5.184712997	5.846721427	6.242926942	-0.662008429	0.071807749	-0.379061737	0.242615694	-1.059767147	0.002284188	Tiam1	upstream	-105552	1857.6	2511.4	3553	0.434264472	0.000207515	0.500187494	5.31E-06	T cell lymphoma invasion and metastasis 1 [Source:MGI Symbol;Acc:MGI:103306]
chr16	89951026	89951163	3.297250109	5.0969805	5.929078919	-1.799730392	1.54E-05	-0.815664814	0.016995978	-2.634547774	7.35E-13	Tiam1	inside	28986	1857.6	2511.4	3553	0.434264472	0.000207515	0.500187494	5.31E-06	T cell lymphoma invasion and metastasis 1 [Source:MGI Symbol;Acc:MGI:103306]
chr16	90003684	90003790	2.007026259	3.718938465	5.592313126	-1.711912206	0.001824595	-1.85511767	3.01E-05	-3.588179619	2.69E-12	Tiam1	upstream	-23657	1857.6	2511.4	3553	0.434264472	0.000207515	0.500187494	5.31E-06	T cell lymphoma invasion and metastasis 1 [Source:MGI Symbol;Acc:MGI:103306]
chr16	90070360	90070553	3.608038957	5.76247792	6.205743386	-2.154438963	3.41E-07	-0.426846601	0.270180727	-2.598941684	7.27E-10	Tiam1	upstream	-90376	1857.6	2511.4	3553	0.434264472	0.000207515	0.500187494	5.31E-06	T cell lymphoma invasion and metastasis 1 [Source:MGI Symbol;Acc:MGI:103306]
chr16	90011529	90011711	5.951267752	5.724751595	6.139737077	0.226516158	0.527519867	-0.398344646	0.296136023	-0.189440645	0.592617973	Tiam1	upstream	-31540	1857.6	2511.4	3553	0.434264472	0.000207515	0.500187494	5.31E-06	T cell lymphoma invasion and metastasis 1 [Source:MGI Symbol;Acc:MGI:103306]
chr16	89973985	89974106	2.54603474	3.828429992	4.661842831	-1.282395251	0.033114089	-0.818419787	0.0880607	-2.112528653	0.00015554	Tiam1	inside	6034	1857.6	2511.4	3553	0.434264472	0.000207515	0.500187494	5.31E-06	T cell lymphoma invasion and metastasis 1 [Source:MGI Symbol;Acc:MGI:103306]
chr16	90021481	90021616	0.925350372	2.116422093	5.328575315	-1.191071721	0.113381169	-3.193970377	1.86E-09	-4.396580719	8.00E-14	Tiam1	upstream	-41468	1857.6	2511.4	3553	0.434264472	0.000207515	0.500187494	5.31E-06	T cell lymphoma invasion and metastasis 1 [Source:MGI Symbol;Acc:MGI:103306]
chr16	89953682	89953839	4.803283582	4.865274017	4.633869373	-0.061990435	0.855568872	0.250416612	0.401758087	0.165341681	0.602484815	Tiam1	inside	26320	1857.6	2511.4	3553	0.434264472	0.000207515	0.500187494	5.31E-06	T cell lymphoma invasion and metastasis 1 [Source:MGI Symbol;Acc:MGI:103306]
chr16	90093156	90093293	3.888045864	3.860776466	5.634934456	0.027269398	0.95668917	-1.755419019	7.27E-07	-1.750680132	5.95E-07	Tiam1	upstream	-113144	1857.6	2511.4	3553	0.434264472	0.000207515	0.500187494	5.31E-06	T cell lymphoma invasion and metastasis 1 [Source:MGI Symbol;Acc:MGI:103306]
chr16	90069237	90069405	4.737868014	5.413302608	5.916328198	-0.675434594	0.022683093	-0.484695898	0.134639903	-1.18439494	0.000203337	Tiam1	upstream	-89241	1857.6	2511.4	3553	0.434264472	0.000207515	0.500187494	5.31E-06	T cell lymphoma invasion and metastasis 1 [Source:MGI Symbol;Acc:MGI:103306]
chr16	90042497	90042663	4.829240539	5.092299339	5.757119938	-0.2630588	0.460325447	-0.646657112	0.037950227	-0.934507639	0.002757378	Tiam1	upstream	-62500	1857.6	2511.4	3553	0.434264472	0.000207515	0.500187494	5.31E-06	T cell lymphoma invasion and metastasis 1 [Source:MGI Symbol;Acc:MGI:103306]
chr16	90072206	90072409	4.393110649	4.356684006	5.022640003	0.036426643	0.922671586	-0.648329283	0.065024144	-0.631558678	0.092002658	Tiam1	upstream	-92228	1857.6	2511.4	3553	0.434264472	0.000207515	0.500187494	5.31E-06	T cell lymphoma invasion and metastasis 1 [Source:MGI Symbol;Acc:MGI:103306]
chr16	89981556	89981750	4.698496936	4.482838674	4.38226676	0.215658262	0.563410277	0.119013833	0.691190081	0.314871702	0.379089117	Tiam1	upstream	-1573	1857.6	2511.4	3553	0.434264472	0.000207515	0.500187494	5.31E-06	T cell lymphoma invasion and metastasis 1 [Source:MGI Symbol;Acc:MGI:103306]
chr16	90009987	90010128	5.074107581	5.496724706	5.603379903	-0.422617125	0.403113951	-0.090125876	0.840286381	-0.531822404	0.133321413	Tiam1	upstream	-29978	1857.6	2511.4	3553	0.434264472	0.000207515	0.500187494	5.31E-06	T cell lymphoma invasion and metastasis 1 [Source:MGI Symbol;Acc:MGI:103306]
chr16	90065207	90065389	5.548802129	5.374799613	4.948256809	0.174002516	0.506469485	0.444324312	0.137710802	0.593444851	0.03214474	Tiam1	upstream	-85218	1857.6	2511.4	3553	0.434264472	0.000207515	0.500187494	5.31E-06	T cell lymphoma invasion and metastasis 1 [Source:MGI Symbol;Acc:MGI:103306]
chr16	89988176	89988310	4.648817518	4.743830003	5.362910119	-0.095012485	0.825606157	-0.601562233	0.042485375	-0.713140378	0.044052217	Tiam1	upstream	-8163	1857.6	2511.4	3553	0.434264472	0.000207515	0.500187494	5.31E-06	T cell lymphoma invasion and metastasis 1 [Source:MGI Symbol;Acc:MGI:103306]
chr16	90084036	90084198	5.721371071	5.29440893	5.45282321	0.426962141	0.171565899	-0.13954679	0.73039373	0.260836141	0.385176274	Tiam1	upstream	-104037	1857.6	2511.4	3553	0.434264472	0.000207515	0.500187494	5.31E-06	T cell lymphoma invasion and metastasis 1 [Source:MGI Symbol;Acc:MGI:103306]
chr17	24631064	24631224	4.89363268	5.098267168	4.561361947	-0.204634488	0.543320977	0.554488677	0.098162422	0.325345524	0.401832224	Tsc2	inside	1485	6927.8	7651.8	10174.8	0.14334962	0.136721349	0.410868908	2.05E-07	tuberous sclerosis 2 [Source:MGI Symbol;Acc:MGI:102548]
chr2	32264709	32264856	4.681729139	4.402668831	4.492151079	0.279060308	0.47072697	-0.071216093	0.80729152	0.178258268	0.673612238	Uck1	upstream	-4623	1375.5	1071.1	1165.8	-0.36094732	0.00153126	0.122581203	0.314928785	uridine-cytidine kinase 1 [Source:MGI Symbol;Acc:MGI:98904]
chr7	25790376	25790615	5.94364455	5.969220187	5.659569689	-0.025575637	0.955647155	0.326640328	0.305690492	0.274984411	0.310799959	Axl	upstream	-1791	4077	2061.1	89.7	-0.983021317	8.63E-16	-4.507689989	8.39E-208	AXL receptor tyrosine kinase [Source:MGI Symbol;Acc:MGI:1347244]
chr7	25772728	25772891	5.11412617	4.964616092	4.489619276	0.149510078	0.643983342	0.492781423	0.194084513	0.616282015	0.084712227	Axl	inside	15895	4077	2061.1	89.7	-0.983021317	8.63E-16	-4.507689989	8.39E-208	AXL receptor tyrosine kinase [Source:MGI Symbol;Acc:MGI:1347244]
chr7	25708788	25708976	4.724355545	4.046898626	4.362484132	0.677456919	0.108612017	-0.294926475	0.527942932	0.353717492	0.381596285	Ccdc97	downstream	10206	4443.6	4903	4459.3	0.141400984	0.050789939	-0.136661954	0.041485597	coiled-coil domain containing 97 [Source:MGI Symbol;Acc:MGI:1196455]
chr17	23181776	23181943	5.010940988	4.591773317	4.16244361	0.419167671	0.226141731	0.447541666	0.230071794	0.839787832	0.017699406	Zfp40	inside	11392	1129.2	1236.5	2610.8	0.130763237	0.478936141	1.075347542	1.00E-16	zinc finger protein 40 [Source:MGI Symbol;Acc:MGI:99185]
chr5	28720692	28720848	7.001827318	6.66717914	6.592164562	0.334648178	0.275859727	0.091875124	0.787443525	0.402456431	0.133634062	Shh	upstream	-253669	0.4	0.3	8.6	-0.034430965	0.991984081	3.700163375	0.00200319	sonic hedgehog [Source:MGI Symbol;Acc:MGI:98297]
chr5	28727379	28727534	6.122211676	6.102382829	6.265681577	0.019828847	0.947010988	-0.145184663	0.645034525	-0.15312186	0.649643581	Shh	upstream	-260355	0.4	0.3	8.6	-0.034430965	0.991984081	3.700163375	0.00200319	sonic hedgehog [Source:MGI Symbol;Acc:MGI:98297]
chr5	28706565	28706722	5.724048093	5.713578458	5.858529785	0.010469635	0.935228944	-0.127446918	0.701117968	-0.140008514	0.676914019	Shh	upstream	-239543	0.4	0.3	8.6	-0.034430965	0.991984081	3.700163375	0.00200319	sonic hedgehog [Source:MGI Symbol;Acc:MGI:98297]
chr5	28731529	28731694	7.488746859	7.463217616	7.45445056	0.025529242	0.899522764	0.025403669	0.934793604	0.029703984	0.876781159	Shh	upstream	-264511	0.4	0.3	8.6	-0.034430965	0.991984081	3.700163375	0.00200319	sonic hedgehog [Source:MGI Symbol;Acc:MGI:98297]
chr5	28825476	28825623	6.347599694	6.077303916	6.220486888	0.270295778	0.303822764	-0.124489346	0.753379766	0.119392398	0.685232562	Shh	upstream	-358449	0.4	0.3	8.6	-0.034430965	0.991984081	3.700163375	0.00200319	sonic hedgehog [Source:MGI Symbol;Acc:MGI:98297]
chr5	28558971	28559097	6.34851935	5.918494237	5.975057836	0.430025113	0.214265483	-0.039186918	0.888420349	0.362753141	0.237070202	Shh	upstream	-91933	0.4	0.3	8.6	-0.034430965	0.991984081	3.700163375	0.00200319	sonic hedgehog [Source:MGI Symbol;Acc:MGI:98297]
chr5	28680816	28680998	4.820356815	4.852353417	4.684451241	-0.031996602	0.921460882	0.18683827	0.532855869	0.123692275	0.74199155	Shh	upstream	-213806	0.4	0.3	8.6	-0.034430965	0.991984081	3.700163375	0.00200319	sonic hedgehog [Source:MGI Symbol;Acc:MGI:98297]
chr5	28601148	28601273	4.493946508	4.230085321	3.969630652	0.263861187	0.573866451	0.280325027	0.465558849	0.51649348	0.147545701	Shh	upstream	-134109	0.4	0.3	8.6	-0.034430965	0.991984081	3.700163375	0.00200319	sonic hedgehog [Source:MGI Symbol;Acc:MGI:98297]
chr7	34209119	34209313	4.835080299	5.161383304	4.726210708	-0.326303005	0.268303018	0.453611884	0.164085613	0.102160002	0.771356145	Pdcd2l	upstream	-12555	828.2	813.1	759.5	-0.027440454	0.847480794	-0.097494778	0.33346338	programmed cell death 2-like [Source:MGI Symbol;Acc:MGI:1915329]
chr17	57080358	57080522	6.624929562	6.541037492	6.229612357	0.08389207	0.783660407	0.33025893	0.243170802	0.387216143	0.161574726	Dennd1c	upstream	-1930	63.8	282	304.4	2.131357465	4.16E-20	0.108979498	0.683364918	DENN/MADD domain containing 1C [Source:MGI Symbol;Acc:MGI:1918035]
chr12	50443020	50443201	3.843476303	4.304075445	2.983167062	-0.460599142	0.196045795	1.339765656	0.001577309	0.856597527	0.053987341	Prkd1	inside	206113	2831.4	1863.4	326.3	-0.603661084	7.99E-15	-2.511006806	1.21E-184	protein kinase D1 [Source:MGI Symbol;Acc:MGI:99879]
chr12	50211600	50211756	4.82395034	4.611336576	4.596110943	0.212613764	0.58955322	0.034325831	0.841256109	0.22027436	0.479958093	Prkd1	downstream	437545	2831.4	1863.4	326.3	-0.603661084	7.99E-15	-2.511006806	1.21E-184	protein kinase D1 [Source:MGI Symbol;Acc:MGI:99879]
chr12	50206004	50206165	4.442909577	4.576764955	4.576854647	-0.133855378	0.640348228	0.018982703	0.881845904	-0.140513977	0.699603591	Prkd1	downstream	443139	2831.4	1863.4	326.3	-0.603661084	7.99E-15	-2.511006806	1.21E-184	protein kinase D1 [Source:MGI Symbol;Acc:MGI:99879]
chr12	50602475	50602631	4.459590338	4.585904237	4.029100836	-0.126313899	0.8454683	0.572517565	0.19801633	0.425272439	0.267836531	Prkd1	inside	46670	2831.4	1863.4	326.3	-0.603661084	7.99E-15	-2.511006806	1.21E-184	protein kinase D1 [Source:MGI Symbol;Acc:MGI:99879]
chr12	50261736	50261897	5.258883063	4.857645827	5.10233453	0.401237236	0.235982874	-0.225732928	0.570636229	0.153136778	0.577885613	Prkd1	downstream	387407	2831.4	1863.4	326.3	-0.603661084	7.99E-15	-2.511006806	1.21E-184	protein kinase D1 [Source:MGI Symbol;Acc:MGI:99879]
chr12	50540557	50540783	4.687904168	4.483169207	4.936830587	0.204734961	0.513181102	-0.436574785	0.185722417	-0.254101314	0.401072237	Prkd1	inside	108553	2831.4	1863.4	326.3	-0.603661084	7.99E-15	-2.511006806	1.21E-184	protein kinase D1 [Source:MGI Symbol;Acc:MGI:99879]
chr12	50332173	50332383	5.180836846	4.902782812	5.218171308	0.278054035	0.557150407	-0.295892719	0.5223154	-0.036535014	0.908728446	Prkd1	downstream	316945	2831.4	1863.4	326.3	-0.603661084	7.99E-15	-2.511006806	1.21E-184	protein kinase D1 [Source:MGI Symbol;Acc:MGI:99879]
chr12	50642274	50642430	4.439281401	4.237283422	4.484657426	0.201997979	0.588465559	-0.228623269	0.526728596	-0.051403856	0.822061594	Prkd1	inside	6871	2831.4	1863.4	326.3	-0.603661084	7.99E-15	-2.511006806	1.21E-184	protein kinase D1 [Source:MGI Symbol;Acc:MGI:99879]
chr12	50164013	50164162	4.700233848	4.599266365	3.894168027	0.100967484	0.774642302	0.722924728	0.069076977	0.803734892	0.037469575	Prkd1	downstream	485135	2831.4	1863.4	326.3	-0.603661084	7.99E-15	-2.511006806	1.21E-184	protein kinase D1 [Source:MGI Symbol;Acc:MGI:99879]
chr12	50312235	50312401	4.935050793	4.648565141	4.837831376	0.286485652	0.348297367	-0.171389114	0.613554354	0.091448992	0.749381079	Prkd1	downstream	336905	2831.4	1863.4	326.3	-0.603661084	7.99E-15	-2.511006806	1.21E-184	protein kinase D1 [Source:MGI Symbol;Acc:MGI:99879]
chr12	50251632	50251819	4.855881757	5.251543899	4.477550408	-0.395662143	0.30566254	0.79117931	0.026572638	0.366564286	0.367254247	Prkd1	downstream	397497	2831.4	1863.4	326.3	-0.603661084	7.99E-15	-2.511006806	1.21E-184	protein kinase D1 [Source:MGI Symbol;Acc:MGI:99879]
chr12	50347107	50347231	3.088291099	4.000693416	4.682336008	-0.912402317	0.059269797	-0.664692706	0.070652129	-1.603932854	9.86E-05	Prkd1	inside	302054	2831.4	1863.4	326.3	-0.603661084	7.99E-15	-2.511006806	1.21E-184	protein kinase D1 [Source:MGI Symbol;Acc:MGI:99879]
chr12	50342088	50342258	2.559009042	3.647995514	4.629101223	-1.088986472	0.025962929	-0.962966265	0.04065713	-2.077377933	3.36E-05	Prkd1	inside	307050	2831.4	1863.4	326.3	-0.603661084	7.99E-15	-2.511006806	1.21E-184	protein kinase D1 [Source:MGI Symbol;Acc:MGI:99879]
chr12	50803946	50804106	4.373594834	4.257026208	4.602492936	0.116568627	0.835621739	-0.326597799	0.409245938	-0.239275548	0.529102322	Prkd1	upstream	-154803	2831.4	1863.4	326.3	-0.603661084	7.99E-15	-2.511006806	1.21E-184	protein kinase D1 [Source:MGI Symbol;Acc:MGI:99879]
chr12	50639834	50640014	4.978503497	4.980215696	5.067276247	-0.001712199	0.970102071	-0.070504161	0.864751022	-0.098541039	0.830740836	Prkd1	inside	9299	2831.4	1863.4	326.3	-0.603661084	7.99E-15	-2.511006806	1.21E-184	protein kinase D1 [Source:MGI Symbol;Acc:MGI:99879]
chr12	50389590	50389784	5.180762501	5.150047645	5.657121305	0.030714856	0.929878389	-0.48916099	0.215999009	-0.476936491	0.201031011	Prkd1	inside	259536	2831.4	1863.4	326.3	-0.603661084	7.99E-15	-2.511006806	1.21E-184	protein kinase D1 [Source:MGI Symbol;Acc:MGI:99879]
chr12	50852246	50852366	6.949125248	6.627441597	6.668399362	0.321683652	0.163984957	-0.023763562	0.94966192	0.27305146	0.324625821	Prkd1	upstream	-203083	2831.4	1863.4	326.3	-0.603661084	7.99E-15	-2.511006806	1.21E-184	protein kinase D1 [Source:MGI Symbol;Acc:MGI:99879]
chr12	50761143	50761298	4.840140365	5.030340276	4.6638296	-0.190199911	0.668578789	0.383041019	0.301964346	0.174695232	0.605012054	Prkd1	upstream	-111997	2831.4	1863.4	326.3	-0.603661084	7.99E-15	-2.511006806	1.21E-184	protein kinase D1 [Source:MGI Symbol;Acc:MGI:99879]
chr12	50593502	50593649	4.444209819	4.342922992	4.186409351	0.101286828	0.809260029	0.175098079	0.653872865	0.247232589	0.54317786	Prkd1	inside	55647	2831.4	1863.4	326.3	-0.603661084	7.99E-15	-2.511006806	1.21E-184	protein kinase D1 [Source:MGI Symbol;Acc:MGI:99879]
chr12	50262254	50262422	5.460861213	5.378760869	4.998314446	0.082100344	0.745891124	0.39811814	0.188374871	0.456320311	0.094653316	Prkd1	downstream	386885	2831.4	1863.4	326.3	-0.603661084	7.99E-15	-2.511006806	1.21E-184	protein kinase D1 [Source:MGI Symbol;Acc:MGI:99879]
chr11	34020189	34020378	5.043522177	4.723836371	4.413540736	0.319685806	0.382156037	0.329901955	0.38554715	0.626317291	0.086957742	Lcp2	upstream	-26637	13.2	3.2	1.7	-1.91345411	0.020750282	-0.784630795	0.450943801	lymphocyte cytosolic protein 2 [Source:MGI Symbol;Acc:MGI:1321402]
chr11	34055464	34055613	6.296986509	6.044551606	6.106121215	0.252434903	0.364395619	-0.043026504	0.943892309	0.184424652	0.536444522	Lcp2	inside	8617	13.2	3.2	1.7	-1.91345411	0.020750282	-0.784630795	0.450943801	lymphocyte cytosolic protein 2 [Source:MGI Symbol;Acc:MGI:1321402]
chr11	34054403	34054606	4.590316222	4.603578357	4.82170457	-0.013262135	0.901255674	-0.197262425	0.729500202	-0.237385511	0.497339705	Lcp2	inside	7583	13.2	3.2	1.7	-1.91345411	0.020750282	-0.784630795	0.450943801	lymphocyte cytosolic protein 2 [Source:MGI Symbol;Acc:MGI:1321402]
chr11	34021122	34021281	5.817755908	6.022529161	6.001877017	-0.204773253	0.501904683	0.037865144	0.898807126	-0.192358514	0.540359801	Lcp2	upstream	-25719	13.2	3.2	1.7	-1.91345411	0.020750282	-0.784630795	0.450943801	lymphocyte cytosolic protein 2 [Source:MGI Symbol;Acc:MGI:1321402]
chr2	166907755	166907981	4.716230755	4.200081652	4.230730687	0.516149103	0.254003225	-0.011799013	0.968600935	0.476473632	0.271585956	Cse1l	inside	1827	6139.3	5700.9	3746.9	-0.106803021	0.333035942	-0.605028722	4.33E-13	chromosome segregation 1-like (S. cerevisiae) [Source:MGI Symbol;Acc:MGI:1339951]
chr2	166887901	166888127	5.159651242	5.303741095	5.356102612	-0.144089853	0.675899172	-0.034785391	0.948245903	-0.201187661	0.595136323	Cse1l	upstream	-18027	6139.3	5700.9	3746.9	-0.106803021	0.333035942	-0.605028722	4.33E-13	chromosome segregation 1-like (S. cerevisiae) [Source:MGI Symbol;Acc:MGI:1339951]
chr2	166885310	166885429	4.569879969	4.433756504	4.46985003	0.136123465	0.740094306	-0.017438741	0.952261607	0.089706754	0.852970028	Cse1l	upstream	-20671	6139.3	5700.9	3746.9	-0.106803021	0.333035942	-0.605028722	4.33E-13	chromosome segregation 1-like (S. cerevisiae) [Source:MGI Symbol;Acc:MGI:1339951]
chr2	145907954	145908156	5.077943339	5.087417207	4.939615803	-0.009473868	0.93061373	0.166914038	0.592823541	0.127874876	0.720601231	Naa20	inside	5955	1152.8	1057	692.4	-0.12433344	0.285910396	-0.611506962	2.99E-11	"N(alpha)-acetyltransferase 20, NatB catalytic subunit [Source:MGI Symbol;Acc:MGI:1915127]"
chr2	76635186	76635314	4.3980703	4.386884495	4.625867688	0.011185805	0.982833652	-0.220212408	0.571560574	-0.231680894	0.48776164	Prkra	inside	12765	1505.9	1545.8	1536.1	0.038832187	0.798874897	-0.009561838	0.942883699	"protein kinase, interferon inducible double stranded RNA dependent activator [Source:MGI Symbol;Acc:MGI:1344375]"
chr2	76681511	76681668	4.439682696	4.006573844	4.11640284	0.433108851	0.272026037	-0.091507883	0.810559789	0.32328103	0.413063348	Plekha3	inside	6308	1163.7	1156.3	694.1	-0.008668324	0.955612944	-0.735735025	6.31E-19	"pleckstrin homology domain-containing, family A (phosphoinositide binding specific) member 3 [Source:MGI Symbol;Acc:MGI:1932515]"
chr11	5987104	5987266	4.593023346	3.883064975	3.540645144	0.709958371	0.052762168	0.360614335	0.403353046	1.049164807	0.006420804	Ykt6	downstream	31491	5184.7	5513.8	8384.8	0.088597658	0.250440248	0.604397512	9.50E-25	YKT6 homolog (S. Cerevisiae) [Source:MGI Symbol;Acc:MGI:1927550]
chr11	6007131	6007277	5.822797608	5.218725729	4.954353733	0.604071879	0.048469865	0.283207088	0.323663743	0.8596877	0.003101883	Ykt6	downstream	51510	5184.7	5513.8	8384.8	0.088597658	0.250440248	0.604397512	9.50E-25	YKT6 homolog (S. Cerevisiae) [Source:MGI Symbol;Acc:MGI:1927550]
chr5	135181460	135181650	4.234216843	4.661809303	4.70342517	-0.42759246	0.332291562	-0.025246585	0.859856051	-0.481932133	0.207714471	Baz1b	upstream	-5710	24807.5	26313.7	15354.4	0.084978329	0.284069731	-0.77669559	2.78E-38	"bromodomain adjacent to zinc finger domain, 1B [Source:MGI Symbol;Acc:MGI:1353499]"
chr5	135185181	135185377	4.764497733	4.597875183	4.338807153	0.16662255	0.672936167	0.277415413	0.454037491	0.416689166	0.223456486	Baz1b	upstream	-1986	24807.5	26313.7	15354.4	0.084978329	0.284069731	-0.77669559	2.78E-38	"bromodomain adjacent to zinc finger domain, 1B [Source:MGI Symbol;Acc:MGI:1353499]"
chr17	46724660	46724829	4.598397676	4.170678232	5.252285393	0.427719444	0.242653182	-1.064230576	0.002890756	-0.655301587	0.056642027	Gnmt	downstream	4424	79.7	69.5	69.1	-0.199573992	0.530519647	-0.005663988	0.986545396	glycine N-methyltransferase [Source:MGI Symbol;Acc:MGI:1202304]
chr7	45867079	45867268	6.203869943	6.137908218	6.078441882	0.065961725	0.792649364	0.076625524	0.800656053	0.116356067	0.677202708	Grin2d	inside	3754	55.6	102.6	248.8	0.873502432	0.007661862	1.267806424	6.43E-06	"glutamate receptor, ionotropic, NMDA2D (epsilon 4) [Source:MGI Symbol;Acc:MGI:95823]"
chr7	45855482	45855621	4.780927713	4.178401066	4.174436265	0.602526648	0.08397686	0.021570243	0.9928253	0.597823679	0.093788656	Grin2d	inside	15376	55.6	102.6	248.8	0.873502432	0.007661862	1.267806424	6.43E-06	"glutamate receptor, ionotropic, NMDA2D (epsilon 4) [Source:MGI Symbol;Acc:MGI:95823]"
chr17	32105496	32105662	6.317740779	5.996769311	5.790521871	0.320971468	0.223720484	0.22290994	0.499115996	0.521614795	0.071591725	Pdxk-ps	upstream	-5293	4.1	3.9	1.4	-0.095535221	0.954420132	-1.272487115	0.250202125	"pyridoxal (pyridoxine, vitamin B6) kinase, pseudogene [Source:MGI Symbol;Acc:MGI:1933201]"
chr6	55013372	55013538	6.749598575	6.357410394	6.312592068	0.39218818	0.082871274	0.063564513	0.803893247	0.430746995	0.087568876	Ggct	upstream	-20505	54.1	70.7	538.6	0.379773347	0.10630763	2.915091773	3.10E-76	gamma-glutamyl cyclotransferase [Source:MGI Symbol;Acc:MGI:95700]
chr12	112918683	112918844	4.722647449	4.976664138	4.361029377	-0.254016689	0.465738911	0.633457391	0.096059601	0.354417427	0.306344017	Jag2	inside	10731	286.7	283.1	1663.2	-0.025522062	0.924143125	2.551427358	4.82E-74	jagged 2 [Source:MGI Symbol;Acc:MGI:1098270]
chr12	112913452	112913601	2.763733568	3.784525951	4.682918336	-1.020792383	0.049948668	-0.879303536	0.021383593	-1.930884438	6.75E-05	Jag2	inside	15969	286.7	283.1	1663.2	-0.025522062	0.924143125	2.551427358	4.82E-74	jagged 2 [Source:MGI Symbol;Acc:MGI:1098270]
chr12	112927240	112927419	4.213236553	4.016071687	5.078399151	0.197164866	0.725859703	-1.043967032	0.008299472	-0.865129094	0.044735049	Jag2	inside	2165	286.7	283.1	1663.2	-0.025522062	0.924143125	2.551427358	4.82E-74	jagged 2 [Source:MGI Symbol;Acc:MGI:1098270]
chr12	112918929	112919148	6.160593336	5.718395515	5.492968811	0.44219782	0.067136233	0.243312795	0.458111923	0.663262802	0.03986522	Jag2	inside	10457	286.7	283.1	1663.2	-0.025522062	0.924143125	2.551427358	4.82E-74	jagged 2 [Source:MGI Symbol;Acc:MGI:1098270]
chr12	112916002	112916313	5.076026735	5.274451519	6.129600399	-0.198424784	0.452412542	-0.836138222	0.009056478	-1.060074877	0.000343743	Jag2	inside	13337	286.7	283.1	1663.2	-0.025522062	0.924143125	2.551427358	4.82E-74	jagged 2 [Source:MGI Symbol;Acc:MGI:1098270]
chr12	112919370	112919502	5.157503977	4.904787725	5.047841065	0.252716252	0.510090023	-0.123390828	0.775746283	0.101044335	0.73325861	Jag2	inside	10059	286.7	283.1	1663.2	-0.025522062	0.924143125	2.551427358	4.82E-74	jagged 2 [Source:MGI Symbol;Acc:MGI:1098270]
chr12	112965740	112966028	0.649142879	4.439273366	4.846861964	-3.790130487	3.92E-07	-0.38832406	0.455193824	-4.208289869	2.48E-14	Btbd6	upstream	-10599	669.5	531.4	1207.7	-0.334551501	0.003555734	1.182664627	2.32E-32	BTB (POZ) domain containing 6 [Source:MGI Symbol;Acc:MGI:3026623]
chr13	19544262	19544409	4.810237272	5.113931247	5.188271705	-0.303693975	0.344190042	-0.0568142	0.808450884	-0.381380968	0.200547241	Epdr1	downstream	75494	1817.4	999.6	390.8	-0.862197689	1.10E-13	-1.35010134	5.74E-30	ependymin related protein 1 (zebrafish) [Source:MGI Symbol;Acc:MGI:2145369]
chr11	60724956	60725119	4.686701379	4.934542925	4.320790927	-0.247841546	0.516628156	0.630770922	0.10500987	0.362161126	0.297987789	Flii	inside	2225	5775.3	5390.1	6578	-0.099424608	0.442235116	0.28704854	0.003424378	flightless I homolog (Drosophila) [Source:MGI Symbol;Acc:MGI:1342286]
chr17	56097336	56097482	6.063415023	5.822416413	5.57935236	0.24099861	0.34403494	0.260734331	0.362277919	0.478144499	0.047169904	Plin4	downstream	12393	8.4	4.8	7.6	-0.765092188	0.449138358	0.59962733	0.502971565	perilipin 4 [Source:MGI Symbol;Acc:MGI:1929709]
chr17	56092135	56092316	5.287578727	5.133928184	4.913521499	0.153650543	0.650757129	0.239451453	0.437087517	0.367495614	0.220952316	Hdgfrp2	inside	12568	5568.7	6060	6155.6	0.121706262	0.250202948	0.02267605	0.834247719	"hepatoma-derived growth factor, related protein 2 [Source:MGI Symbol;Acc:MGI:1194492]"
chr17	56084913	56085090	4.647102725	4.031250986	3.849407758	0.615851739	0.096074794	0.199778642	0.655296624	0.789287759	0.029746744	Hdgfrp2	inside	5344	5568.7	6060	6155.6	0.121706262	0.250202948	0.02267605	0.834247719	"hepatoma-derived growth factor, related protein 2 [Source:MGI Symbol;Acc:MGI:1194492]"
chr16	38524474	38524661	5.221638705	5.310166946	5.118126133	-0.088528241	0.766786296	0.21078724	0.460289904	0.09206614	0.79346983	4930455C21Rik	upstream	-1905	1114.9	1161.5	1184.4	0.058154128	0.771011571	0.027913197	0.864234025	RIKEN cDNA 4930455C21 gene [Source:MGI Symbol;Acc:MGI:1922139]
chr6	88913600	88913729	5.510598324	5.335538727	5.112526707	0.175059597	0.568990854	0.240815857	0.453367506	0.39140089	0.216047391	Tpra1	downstream	11412	974.3	1033	918.2	0.083186247	0.645110749	-0.169596046	0.214318786	"transmembrane protein, adipocyte asscociated 1 [Source:MGI Symbol;Acc:MGI:1345190]"
chr1	52489100	52489325	4.662685388	4.745429363	4.636160547	-0.082743975	0.801990116	0.127270331	0.744737853	0.020991102	0.999420224	Nab1	inside	11467	784.6	1267	3266.1	0.689581775	2.94E-16	1.364570971	9.61E-70	Ngfi-A binding protein 1 [Source:MGI Symbol;Acc:MGI:107564]
chr8	83743015	83743205	4.322743504	3.845116021	3.380376439	0.477627483	0.313756116	0.485377269	0.236329775	0.942297056	0.025436029	Cd97	upstream	-1784	161.3	70.4	28	-1.189304672	0.000207351	-1.301907696	0.000131504	CD97 antigen [Source:MGI Symbol;Acc:MGI:1347095]
chr8	83737799	83737968	5.485464162	5.534022322	5.548751244	-0.04855816	0.887122081	0.002760043	0.958744527	-0.071137209	0.772755752	Cd97	inside	3442	161.3	70.4	28	-1.189304672	0.000207351	-1.301907696	0.000131504	CD97 antigen [Source:MGI Symbol;Acc:MGI:1347095]
chr6	120432032	120432222	5.276313242	5.298596854	4.738003224	-0.022283612	0.897477363	0.579341996	0.078457536	0.531035284	0.132850083	Il17ra	upstream	-31071	307.1	749.1	1276.2	1.281667524	1.56E-21	0.767337786	1.80E-09	interleukin 17 receptor A [Source:MGI Symbol;Acc:MGI:107399]
chr12	31301928	31302111	5.717757568	5.753745718	5.720021686	-0.03598815	0.932402373	0.050706943	0.877809222	-0.01400671	0.989097697	Lamb1	inside	36785	544.4	1724.4	4295.5	1.649406696	1.48E-12	1.30784292	8.74E-09	laminin B1 [Source:MGI Symbol;Acc:MGI:96743]
chr12	31290376	31290521	5.135027532	5.136056917	4.656585794	-0.001029384	0.964310869	0.496935014	0.132020382	0.475613923	0.141056777	Lamb1	inside	25213	544.4	1724.4	4295.5	1.649406696	1.48E-12	1.30784292	8.74E-09	laminin B1 [Source:MGI Symbol;Acc:MGI:96743]
chr12	31294858	31295060	4.578076387	5.015331197	5.380507728	-0.43725481	0.165370591	-0.34573342	0.375266903	-0.80806792	0.028654893	Lamb1	inside	29724	544.4	1724.4	4295.5	1.649406696	1.48E-12	1.30784292	8.74E-09	laminin B1 [Source:MGI Symbol;Acc:MGI:96743]
chr12	31305884	31306021	3.179699207	3.535584942	4.662115724	-0.355885735	0.648841195	-1.111377969	0.014100888	-1.471584156	0.005303128	Lamb1	inside	40717	544.4	1724.4	4295.5	1.649406696	1.48E-12	1.30784292	8.74E-09	laminin B1 [Source:MGI Symbol;Acc:MGI:96743]
chr8	70842750	70842896	4.16413047	3.845630254	4.32221453	0.318500216	0.450354874	-0.458053153	0.295394253	-0.168220375	0.677136569	Arrdc2	upstream	-3103	380.4	431.8	853.7	0.180412166	0.424817183	0.978841528	1.52E-09	arrestin domain containing 2 [Source:MGI Symbol;Acc:MGI:1918057]
chr6	56105089	56105245	4.328625445	4.373685534	3.583945806	-0.045060089	0.8588801	0.809331088	0.067704143	0.733246701	0.081674695	Ppp1r17	downstream	87651	10.4	110.8	7	3.383117303	6.40E-14	-3.904679358	1.49E-16	"protein phosphatase 1, regulatory subunit 17 [Source:MGI Symbol;Acc:MGI:1333876]"
chr6	56011896	56012025	3.039328915	4.305401681	5.627898354	-1.266072766	0.009706917	-1.306973588	0.000326299	-2.58812148	1.91E-11	Ppp1r17	upstream	-5556	10.4	110.8	7	3.383117303	6.40E-14	-3.904679358	1.49E-16	"protein phosphatase 1, regulatory subunit 17 [Source:MGI Symbol;Acc:MGI:1333876]"
chr6	55986447	55986614	4.789230856	4.239371934	4.382004589	0.549858922	0.127870037	-0.124690342	0.783386622	0.399105654	0.2055494	Ppp1r17	upstream	-30986	10.4	110.8	7	3.383117303	6.40E-14	-3.904679358	1.49E-16	"protein phosphatase 1, regulatory subunit 17 [Source:MGI Symbol;Acc:MGI:1333876]"
chr6	56140005	56140190	4.734990849	4.406689102	4.506909263	0.328301747	0.386824985	-0.082125008	0.866232871	0.216934433	0.546130815	Ppp1r17	downstream	122582	10.4	110.8	7	3.383117303	6.40E-14	-3.904679358	1.49E-16	"protein phosphatase 1, regulatory subunit 17 [Source:MGI Symbol;Acc:MGI:1333876]"
chr5	17923801	17923998	4.123562345	3.932824345	4.346969175	0.190738	0.624583438	-0.395549208	0.329404562	-0.228879871	0.543462157	Cd36	upstream	-34941	13.4	0.3	0	-4.412639483	0.000230506	-0.767776112	0.644660458	CD36 antigen [Source:MGI Symbol;Acc:MGI:107899]
chr8	4240575	4240768	5.806248396	5.741416833	5.448200783	0.064831563	0.816116644	0.310065393	0.35895871	0.354274982	0.223780281	Map2k7	inside	1931	4928.1	5390.8	5578.1	0.128770265	0.458655609	0.04920895	0.760885295	mitogen-activated protein kinase kinase 7 [Source:MGI Symbol;Acc:MGI:1346871]
chr8	4293107	4293266	4.513479187	4.519010452	4.311466697	-0.005531265	0.901408642	0.22752408	0.513721427	0.191023694	0.639238595	Timm44	upstream	-17273	2621.1	2425.7	1663.5	-0.112816863	0.325388973	-0.543337022	6.94E-10	translocase of inner mitochondrial membrane 44 [Source:MGI Symbol;Acc:MGI:1343262]
chr7	141562769	141562945	5.864029305	5.474390508	5.047267174	0.389638798	0.224258483	0.444255464	0.234363249	0.806957163	0.040373834	Ap2a2	inside	676	7024.5	6535.6	12550.6	-0.103873374	0.391301754	0.940292074	1.07E-26	"adaptor protein complex AP-2, alpha 2 subunit [Source:MGI Symbol;Acc:MGI:101920]"
chr7	44861454	44861720	4.173262296	4.503421403	5.558136938	-0.330159107	0.441962708	-1.035087964	0.029011448	-1.386784859	0.000564159	Pnkp	inside	4447	1068.3	1125.9	1181.4	0.074891653	0.554336355	0.070648785	0.505334009	polynucleotide kinase 3prime- phosphatase [Source:MGI Symbol;Acc:MGI:1891698]
chr7	44861023	44861181	4.304286247	4.346691824	4.280656155	-0.042405577	0.924753649	0.084635051	0.890367836	0.024178868	0.995532385	Pnkp	inside	3962	1068.3	1125.9	1181.4	0.074891653	0.554336355	0.070648785	0.505334009	polynucleotide kinase 3prime- phosphatase [Source:MGI Symbol;Acc:MGI:1891698]
chr7	44855396	44855549	5.070504002	4.901978377	4.861871183	0.168525625	0.634559853	0.057981614	0.927818191	0.208676383	0.62823893	Pnkp	upstream	-1668	1068.3	1125.9	1181.4	0.074891653	0.554336355	0.070648785	0.505334009	polynucleotide kinase 3prime- phosphatase [Source:MGI Symbol;Acc:MGI:1891698]
chr7	44888101	44888324	4.457414345	3.899127473	4.060820724	0.558286872	0.157020804	-0.143698033	0.711083351	0.395239374	0.342864418	Med25	inside	4185	7956.3	5406.7	4510.1	-0.556670367	9.65E-07	-0.261026536	0.025511444	"mediator of RNA polymerase II transcription, subunit 25 homolog (yeast) [Source:MGI Symbol;Acc:MGI:1922863]"
chr7	19776309	19776422	7.622042875	7.611284088	7.220479357	0.010758787	0.945556576	0.40765374	0.11575268	0.39701175	0.070485676	Bcam	upstream	-5350	63.9	38.5	20.4	-0.72304464	0.118560274	-0.876148192	0.048962372	basal cell adhesion molecule [Source:MGI Symbol;Acc:MGI:1929940]
chr7	19653485	19653613	6.800425749	6.713336997	6.292010236	0.087088752	0.754204683	0.437319911	0.199760635	0.500882178	0.042851818	Clptm1	inside	11481	3435.2	3300.1	4101.8	-0.057918075	0.656596559	0.313678219	0.000392302	cleft lip and palate associated transmembrane protein 1 [Source:MGI Symbol;Acc:MGI:1927155]
chr7	19621973	19622125	5.112900577	4.981015016	4.529756565	0.131885561	0.704720061	0.470187093	0.160082585	0.57709736	0.071917438	Relb	inside	7389	34	55	48.5	0.710691645	0.036347557	-0.18102524	0.607663599	avian reticuloendotheliosis viral (v-rel) oncogene related B [Source:MGI Symbol;Acc:MGI:103289]
chr7	19627612	19627826	4.524343424	4.197124124	3.887772584	0.327219299	0.349938199	0.327784047	0.471882455	0.630283674	0.138011519	Relb	inside	1719	34	55	48.5	0.710691645	0.036347557	-0.18102524	0.607663599	avian reticuloendotheliosis viral (v-rel) oncogene related B [Source:MGI Symbol;Acc:MGI:103289]
chr7	19620109	19620262	5.583732274	5.65023816	5.365576542	-0.066505885	0.846260983	0.301941965	0.344053228	0.213948782	0.531858631	Relb	inside	9252	34	55	48.5	0.710691645	0.036347557	-0.18102524	0.607663599	avian reticuloendotheliosis viral (v-rel) oncogene related B [Source:MGI Symbol;Acc:MGI:103289]
chr7	19723315	19723483	5.717345854	5.560690682	5.325165625	0.156655172	0.674626124	0.255202616	0.38819839	0.383265456	0.190952756	Tomm40	upstream	-7961	3114.3	2542.8	2195.6	-0.29222822	0.009352025	-0.211082912	0.054591208	translocase of outer mitochondrial membrane 40 homolog (yeast) [Source:MGI Symbol;Acc:MGI:1858259]
chr7	19724795	19725078	4.740718412	4.399529278	4.302620136	0.341189134	0.387117708	0.113661263	0.8589871	0.425719531	0.314885428	Tomm40	upstream	-9498	3114.3	2542.8	2195.6	-0.29222822	0.009352025	-0.211082912	0.054591208	translocase of outer mitochondrial membrane 40 homolog (yeast) [Source:MGI Symbol;Acc:MGI:1858259]
chr12	31964402	31964585	2.786847209	3.499004024	4.263167464	-0.712156816	0.179541125	-0.745385222	0.1183393	-1.494191245	0.003816911	Hbp1	upstream	-13959	5124.4	6880.6	4472.2	0.424299808	0.000258273	-0.620684829	1.07E-08	high mobility group box transcription factor 1 [Source:MGI Symbol;Acc:MGI:894659]
chr12	31973928	31974095	4.716767083	4.679424971	4.322761005	0.037342111	0.891697846	0.373213506	0.404430131	0.393774394	0.338923904	Hbp1	upstream	-23477	5124.4	6880.6	4472.2	0.424299808	0.000258273	-0.620684829	1.07E-08	high mobility group box transcription factor 1 [Source:MGI Symbol;Acc:MGI:894659]
chr12	31978093	31978254	2.566187995	4.743190113	5.245934535	-2.177002119	0.000161543	-0.484931941	0.252591994	-2.681193438	2.69E-10	Hbp1	upstream	-27639	5124.4	6880.6	4472.2	0.424299808	0.000258273	-0.620684829	1.07E-08	high mobility group box transcription factor 1 [Source:MGI Symbol;Acc:MGI:894659]
chr12	31990329	31990455	3.239815287	3.624693736	4.960332184	-0.384878449	0.424278719	-1.317988704	0.001356228	-1.719867739	9.40E-05	Hbp1	upstream	-39857	5124.4	6880.6	4472.2	0.424299808	0.000258273	-0.620684829	1.07E-08	high mobility group box transcription factor 1 [Source:MGI Symbol;Acc:MGI:894659]
chr12	31984736	31984922	4.803789163	4.875080509	4.909910328	-0.071291346	0.908239178	-0.018420886	0.917616821	-0.105856963	0.775811651	Hbp1	upstream	-34294	5124.4	6880.6	4472.2	0.424299808	0.000258273	-0.620684829	1.07E-08	high mobility group box transcription factor 1 [Source:MGI Symbol;Acc:MGI:894659]
chr12	32075807	32075972	4.564168635	4.747833924	4.547104449	-0.18366529	0.631207236	0.217840204	0.638139075	0.009926612	0.931689955	Prkar2b	upstream	-14594	2206.8	1461.5	6576.8	-0.593355342	1.76E-08	2.167347563	5.30E-108	"protein kinase, cAMP dependent regulatory, type II beta [Source:MGI Symbol;Acc:MGI:97760]"
chr12	32024022	32024212	4.383400964	4.491960576	4.715918834	-0.108559612	0.777521032	-0.20508914	0.652349443	-0.341790383	0.408263541	Prkar2b	inside	37179	2206.8	1461.5	6576.8	-0.593355342	1.76E-08	2.167347563	5.30E-108	"protein kinase, cAMP dependent regulatory, type II beta [Source:MGI Symbol;Acc:MGI:97760]"
chr12	32022343	32022500	4.531060072	4.452540816	4.482047731	0.078519256	0.85939161	-0.01132471	0.947272324	0.039534185	0.966705264	Prkar2b	inside	38874	2206.8	1461.5	6576.8	-0.593355342	1.76E-08	2.167347563	5.30E-108	"protein kinase, cAMP dependent regulatory, type II beta [Source:MGI Symbol;Acc:MGI:97760]"
chr12	32082679	32082816	5.101082364	5.100552926	5.098579987	0.000529438	0.955988777	0.021195105	0.895074458	-0.008627659	0.993669191	Prkar2b	upstream	-21452	2206.8	1461.5	6576.8	-0.593355342	1.76E-08	2.167347563	5.30E-108	"protein kinase, cAMP dependent regulatory, type II beta [Source:MGI Symbol;Acc:MGI:97760]"
chr12	32019325	32019483	5.418556393	5.309344325	4.925492984	0.109212068	0.70593031	0.401474164	0.213416683	0.483851381	0.138153554	Prkar2b	inside	41892	2206.8	1461.5	6576.8	-0.593355342	1.76E-08	2.167347563	5.30E-108	"protein kinase, cAMP dependent regulatory, type II beta [Source:MGI Symbol;Acc:MGI:97760]"
chr6	134916099	134916227	4.503950996	4.646878649	4.647356159	-0.142927652	0.663927169	0.018060703	0.985518751	-0.147932397	0.623113617	Cdkn1b	upstream	-4239	10427.8	13412.2	9393.2	0.363037773	1.71E-07	-0.513681832	9.71E-15	cyclin-dependent kinase inhibitor 1B [Source:MGI Symbol;Acc:MGI:104565]
chr6	134944203	134944361	5.121454802	4.597569915	4.498347279	0.523884887	0.158338383	0.118820952	0.796953286	0.620851291	0.134158085	Cdkn1b	downstream	23880	10427.8	13412.2	9393.2	0.363037773	1.71E-07	-0.513681832	9.71E-15	cyclin-dependent kinase inhibitor 1B [Source:MGI Symbol;Acc:MGI:104565]
chr4	55540300	55540490	4.942054413	4.504702403	4.379920808	0.43735201	0.236552198	0.141448398	0.790012097	0.560036632	0.116532242	Klf4	upstream	-7929	382.1	224	167.6	-0.766660703	0.002718157	-0.414367621	0.11680211	Kruppel-like factor 4 (gut) [Source:MGI Symbol;Acc:MGI:1342287]
chr4	55545734	55545941	5.116321659	4.778788939	4.814007665	0.33753272	0.250531686	-0.018137605	0.896336337	0.295478412	0.329325815	Klf4	upstream	-13372	382.1	224	167.6	-0.766660703	0.002718157	-0.414367621	0.11680211	Kruppel-like factor 4 (gut) [Source:MGI Symbol;Acc:MGI:1342287]
chr8	72247005	72247152	4.583983667	4.523165422	3.645301265	0.060818245	0.860657233	0.896307831	0.027882179	0.933265549	0.023096996	Ap1m1	inside	7059	5135.2	5544.4	8651.5	0.110475455	0.20395565	0.641384631	3.09E-21	"adaptor-related protein complex AP-1, mu subunit 1 [Source:MGI Symbol;Acc:MGI:102776]"
chr4	133957824	133957963	5.159070711	4.627842315	5.133009237	0.531228396	0.154057144	-0.486436925	0.179664578	0.016199305	0.946153098	Hmgn2	downstream	10756	6696.9	7056.5	2486.2	0.075447959	0.735064811	-1.501182834	8.27E-27	high mobility group nucleosomal binding domain 2 [Source:MGI Symbol;Acc:MGI:96136]
chr4	133930397	133930552	5.212621116	5.175635863	4.862059104	0.036985253	0.870753514	0.330646255	0.340577918	0.343798533	0.261823634	Hmgn2	downstream	38176	6696.9	7056.5	2486.2	0.075447959	0.735064811	-1.501182834	8.27E-27	high mobility group nucleosomal binding domain 2 [Source:MGI Symbol;Acc:MGI:96136]
chr4	133956576	133956784	5.394792162	5.476087834	5.437691008	-0.081295672	0.773903808	0.056822726	0.830613497	-0.046173696	0.864500832	Hmgn2	downstream	11970	6696.9	7056.5	2486.2	0.075447959	0.735064811	-1.501182834	8.27E-27	high mobility group nucleosomal binding domain 2 [Source:MGI Symbol;Acc:MGI:96136]
chr1	135260779	135260945	3.896978663	4.368407821	4.143761125	-0.471429158	0.220157857	0.242070265	0.564778976	-0.251649267	0.53555212	Elf3	upstream	-2390	27.3	11.2	3.5	-1.254356409	0.046956158	-1.571411422	0.025962452	E74-like factor 3 [Source:MGI Symbol;Acc:MGI:1101781]
chr13	19498919	19499106	4.481853201	3.85916101	3.548088057	0.62269219	0.173180473	0.328503615	0.560819464	0.928644955	0.076481979	Stard3nl	upstream	-103260	691.4	685.7	1518.1	-0.011903924	0.958698585	1.143788948	2.68E-23	STARD3 N-terminal like [Source:MGI Symbol;Acc:MGI:1923455]
chr13	19432182	19432346	5.056552156	4.761658826	4.704936451	0.29489333	0.394887297	0.074952524	0.790185656	0.346908358	0.287176087	Stard3nl	upstream	-36512	691.4	685.7	1518.1	-0.011903924	0.958698585	1.143788948	2.68E-23	STARD3 N-terminal like [Source:MGI Symbol;Acc:MGI:1923455]
chr13	19387753	19387912	4.711920421	4.929021553	4.436284052	-0.217101132	0.459848486	0.511824077	0.126952368	0.271475951	0.401391855	Stard3nl	inside	7920	691.4	685.7	1518.1	-0.011903924	0.958698585	1.143788948	2.68E-23	STARD3 N-terminal like [Source:MGI Symbol;Acc:MGI:1923455]
chr13	19474729	19474937	4.366946673	4.299002357	3.822994938	0.067944316	0.841108089	0.493885761	0.206734957	0.544496608	0.189481178	Stard3nl	upstream	-79081	691.4	685.7	1518.1	-0.011903924	0.958698585	1.143788948	2.68E-23	STARD3 N-terminal like [Source:MGI Symbol;Acc:MGI:1923455]
chr10	80122648	80122881	4.167432338	4.82875639	4.726210708	-0.661324053	0.067149311	0.121382501	0.707442796	-0.569668942	0.105122432	Stk11	inside	6960	7241.6	8019.6	5052.6	0.146779612	0.065217373	-0.665961314	2.23E-23	serine/threonine kinase 11 [Source:MGI Symbol;Acc:MGI:1341870]
chr10	80182992	80183147	3.464204007	3.980924553	4.519738869	-0.516720546	0.200388053	-0.519843982	0.170456643	-1.059808335	0.006410206	Efna2	inside	3587	1035.2	1241.9	1540.7	0.264063369	0.029996379	0.309959148	0.00483026	ephrin A2 [Source:MGI Symbol;Acc:MGI:102707]
chr10	80189234	80189408	4.213999499	4.627192401	5.672046863	-0.413192902	0.285276814	-1.028119565	0.004222369	-1.463308822	2.27E-05	Efna2	inside	9838	1035.2	1241.9	1540.7	0.264063369	0.029996379	0.309959148	0.00483026	ephrin A2 [Source:MGI Symbol;Acc:MGI:102707]
chr10	80195818	80196015	4.728299114	4.821538447	4.365974283	-0.093239333	0.740067856	0.474063013	0.146998584	0.352706762	0.302391797	Efna2	downstream	16433	1035.2	1241.9	1540.7	0.264063369	0.029996379	0.309959148	0.00483026	ephrin A2 [Source:MGI Symbol;Acc:MGI:102707]
chr7	17039794	17039940	6.445639105	6.467284769	6.107243737	-0.021645664	0.922932553	0.378208162	0.118039224	0.32971293	0.202749087	Ppp5c	upstream	-11943	3823.7	3332.5	3100.6	-0.198487751	0.038493238	-0.103743267	0.279447206	"protein phosphatase 5, catalytic subunit [Source:MGI Symbol;Acc:MGI:102666]"
chr7	17025522	17025816	5.521091186	5.50488018	5.331077977	0.016211006	0.953002509	0.191572741	0.600006369	0.18512078	0.495820146	Ppp5c	inside	2255	3823.7	3332.5	3100.6	-0.198487751	0.038493238	-0.103743267	0.279447206	"protein phosphatase 5, catalytic subunit [Source:MGI Symbol;Acc:MGI:102666]"
chr7	17041558	17041754	5.24769198	5.229638472	5.367026621	0.018053508	0.910319134	-0.121845846	0.769033062	-0.127359284	0.768105164	Ppp5c	upstream	-13732	3823.7	3332.5	3100.6	-0.198487751	0.038493238	-0.103743267	0.279447206	"protein phosphatase 5, catalytic subunit [Source:MGI Symbol;Acc:MGI:102666]"
chr7	17031065	17031215	4.667700732	4.478822021	3.97861466	0.188878711	0.681027571	0.520111387	0.321006177	0.683306053	0.161687802	Ppp5c	upstream	-3216	3823.7	3332.5	3100.6	-0.198487751	0.038493238	-0.103743267	0.279447206	"protein phosphatase 5, catalytic subunit [Source:MGI Symbol;Acc:MGI:102666]"
chr7	17042413	17042570	4.88248814	4.463902262	4.562628087	0.418585878	0.189870999	-0.0809168	0.822461342	0.314790991	0.306460802	Ppp5c	upstream	-14568	3823.7	3332.5	3100.6	-0.198487751	0.038493238	-0.103743267	0.279447206	"protein phosphatase 5, catalytic subunit [Source:MGI Symbol;Acc:MGI:102666]"
chr7	17040132	17040293	5.608674551	5.571798373	5.140683136	0.036876178	0.911851237	0.449671652	0.143307792	0.463752432	0.125729334	Ppp5c	upstream	-12288	3823.7	3332.5	3100.6	-0.198487751	0.038493238	-0.103743267	0.279447206	"protein phosphatase 5, catalytic subunit [Source:MGI Symbol;Acc:MGI:102666]"
chr11	98210865	98211033	5.592942658	5.459870585	5.509322607	0.133072073	0.692060803	-0.030791021	0.991476086	0.075616689	0.782729136	Cdk12	inside	7889	5095.2	5834.2	5134.7	0.194884954	0.006025926	-0.184292248	0.00606645	cyclin-dependent kinase 12 [Source:MGI Symbol;Acc:MGI:1098802]
chr9	45979301	45979480	4.875689959	4.989726438	4.625099013	-0.114036479	0.813732233	0.381218682	0.411374389	0.248889512	0.585871735	Pafah1b2	inside	5481	9555.2	11291.5	15623.1	0.240968602	0.002994691	0.467988043	1.92E-10	"platelet-activating factor acetylhydrolase, isoform 1b, subunit 2 [Source:MGI Symbol;Acc:MGI:108415]"
chr9	45991054	45991238	5.777948248	5.758430724	5.083971177	0.019517524	0.924516701	0.691815519	0.017825256	0.686263299	0.013718596	Pafah1b2	upstream	-6275	9555.2	11291.5	15623.1	0.240968602	0.002994691	0.467988043	1.92E-10	"platelet-activating factor acetylhydrolase, isoform 1b, subunit 2 [Source:MGI Symbol;Acc:MGI:108415]"
chr1	39425768	39425954	5.607336229	5.61302921	5.501137095	-0.005692981	0.984326466	0.12984057	0.727101899	0.10058333	0.78101237	Tbc1d8	inside	52886	676	845.7	1371.5	0.321015739	0.008532043	0.69785207	5.73E-11	"TBC1 domain family, member 8 [Source:MGI Symbol;Acc:MGI:1927225]"
chr1	39472831	39473046	4.187118287	3.778211088	3.909690759	0.408907199	0.43671927	-0.110109328	0.944968524	0.273111693	0.430042992	Tbc1d8	inside	5809	676	845.7	1371.5	0.321015739	0.008532043	0.69785207	5.73E-11	"TBC1 domain family, member 8 [Source:MGI Symbol;Acc:MGI:1927225]"
chr1	39455334	39455473	3.987377916	4.951524175	5.666554901	-0.96414626	0.010767792	-0.697814118	0.048088762	-1.680384827	9.33E-06	Tbc1d8	inside	23343	676	845.7	1371.5	0.321015739	0.008532043	0.69785207	5.73E-11	"TBC1 domain family, member 8 [Source:MGI Symbol;Acc:MGI:1927225]"
chr1	39445741	39445886	4.477470558	5.696465282	6.50224098	-1.218994724	0.028426356	-0.788364252	0.09022926	-2.020481303	7.37E-06	Tbc1d8	inside	32933	676	845.7	1371.5	0.321015739	0.008532043	0.69785207	5.73E-11	"TBC1 domain family, member 8 [Source:MGI Symbol;Acc:MGI:1927225]"
chr1	39462002	39462106	0.341102465	2.206469909	4.814824969	-1.865367444	0.026807384	-2.591816235	9.05E-09	-4.482765525	3.89E-15	Tbc1d8	inside	16693	676	845.7	1371.5	0.321015739	0.008532043	0.69785207	5.73E-11	"TBC1 domain family, member 8 [Source:MGI Symbol;Acc:MGI:1927225]"
chr1	39531535	39531708	4.819355091	4.579347948	4.514351782	0.240007143	0.471902765	0.083121245	0.812106491	0.295873904	0.435811351	D1Bwg0212e	upstream	-3371	1690	1546.3	1613.5	-0.128130561	0.335788662	0.060695984	0.629298003	"DNA segment, Chr 1, Brigham & Womenprimes Genetics 0212 expressed [Source:MGI Symbol;Acc:MGI:106580]"
chr1	39537664	39537959	5.25200815	4.745153776	5.188161361	0.506854373	0.122806643	-0.423876523	0.227696207	0.059710574	0.806327915	D1Bwg0212e	inside	2819	1690	1546.3	1613.5	-0.128130561	0.335788662	0.060695984	0.629298003	"DNA segment, Chr 1, Brigham & Womenprimes Genetics 0212 expressed [Source:MGI Symbol;Acc:MGI:106580]"
chr6	122813477	122813671	4.191586965	4.398286845	3.980072557	-0.206699879	0.512754036	0.438088451	0.212617958	0.203276491	0.604009115	Foxj2	upstream	-6341	1674.4	1540.7	1916.4	-0.119665001	0.310322607	0.313868595	0.000729333	forkhead box J2 [Source:MGI Symbol;Acc:MGI:1926805]
chr5	8049093	8049242	4.743055698	4.372662485	4.525405934	0.370393213	0.289642149	-0.135556152	0.669959305	0.214143457	0.534923737	Sri	inside	3089	970.9	555.8	648.4	-0.802006522	1.58E-12	0.222404723	0.073245129	sorcin [Source:MGI Symbol;Acc:MGI:98419]
chr5	8031649	8031802	5.215052964	5.309344325	4.580260149	-0.09429136	0.75001871	0.746706998	0.016385836	0.626671964	0.04098661	Sri	upstream	-14353	970.9	555.8	648.4	-0.802006522	1.58E-12	0.222404723	0.073245129	sorcin [Source:MGI Symbol;Acc:MGI:98419]
chr6	121087608	121087832	4.305519691	4.200580579	4.874688322	0.104939112	0.902156046	-0.653868416	0.131665219	-0.579145616	0.145251245	Mical3	upstream	-6111	667.2	883.9	2285.5	0.405434153	0.000292017	1.369773857	2.77E-44	"microtubule associated monoxygenase, calponin and LIM domain containing 3 [Source:MGI Symbol;Acc:MGI:2442733]"
chr6	121108813	121108993	5.403027546	5.60406623	5.879585597	-0.201038684	0.601310963	-0.259483038	0.385280926	-0.482744379	0.06489892	Mical3	upstream	-27294	667.2	883.9	2285.5	0.405434153	0.000292017	1.369773857	2.77E-44	"microtubule associated monoxygenase, calponin and LIM domain containing 3 [Source:MGI Symbol;Acc:MGI:2442733]"
chr6	121078625	121078799	4.593360024	4.791763577	5.437750423	-0.198403553	0.613014638	-0.628523643	0.120853588	-0.850476772	0.014668685	Mical3	inside	2897	667.2	883.9	2285.5	0.405434153	0.000292017	1.369773857	2.77E-44	"microtubule associated monoxygenase, calponin and LIM domain containing 3 [Source:MGI Symbol;Acc:MGI:2442733]"
chr6	121081766	121081934	4.999701022	5.417065224	5.43631023	-0.417364202	0.305942149	-0.001609755	0.988876249	-0.439038567	0.188259393	Mical3	upstream	-241	667.2	883.9	2285.5	0.405434153	0.000292017	1.369773857	2.77E-44	"microtubule associated monoxygenase, calponin and LIM domain containing 3 [Source:MGI Symbol;Acc:MGI:2442733]"
chr6	121079596	121079826	4.901132423	5.19523684	6.301413683	-0.294104417	0.31794439	-1.088580064	0.000869776	-1.40638831	1.51E-05	Mical3	inside	1898	667.2	883.9	2285.5	0.405434153	0.000292017	1.369773857	2.77E-44	"microtubule associated monoxygenase, calponin and LIM domain containing 3 [Source:MGI Symbol;Acc:MGI:2442733]"
chr6	121090532	121090682	4.843456075	3.772200393	4.1308034	1.071255682	0.024156787	-0.337050963	0.523305319	0.701951086	0.066275566	Mical3	upstream	-8998	667.2	883.9	2285.5	0.405434153	0.000292017	1.369773857	2.77E-44	"microtubule associated monoxygenase, calponin and LIM domain containing 3 [Source:MGI Symbol;Acc:MGI:2442733]"
chr6	121104325	121104502	4.924401058	5.268426716	5.267056165	-0.344025658	0.32669016	0.018225586	0.982000853	-0.346931469	0.310756975	Mical3	upstream	-22805	667.2	883.9	2285.5	0.405434153	0.000292017	1.369773857	2.77E-44	"microtubule associated monoxygenase, calponin and LIM domain containing 3 [Source:MGI Symbol;Acc:MGI:2442733]"
chr6	121094077	121094228	3.28486379	3.877282057	4.537961791	-0.592418266	0.219613182	-0.642238731	0.094918373	-1.246894825	0.007704826	Mical3	upstream	-12543	667.2	883.9	2285.5	0.405434153	0.000292017	1.369773857	2.77E-44	"microtubule associated monoxygenase, calponin and LIM domain containing 3 [Source:MGI Symbol;Acc:MGI:2442733]"
chr7	45007273	45007540	2.174044651	3.035025687	4.061957303	-0.860981036	0.10839759	-1.005282992	0.062657156	-1.883129379	0.000478215	Bcl2l12	upstream	-8694	1948.3	1360.4	76.6	-0.517706648	0.002529874	-4.132226727	1.48E-118	BCL2-like 12 (proline rich) [Source:MGI Symbol;Acc:MGI:1922986]
chr17	55953502	55953620	4.577370689	3.972429412	3.466238645	0.604941277	0.105834765	0.52473938	0.194979648	1.107515252	0.002842834	Ebi3	inside	937	15.3	17.6	28.2	0.186849217	0.796757393	0.662342538	0.165168342	Epstein-Barr virus induced gene 3 [Source:MGI Symbol;Acc:MGI:1354171]
chr17	55958375	55958547	5.186028264	5.055358669	5.168676	0.130669595	0.622641331	-0.095771	0.770843843	0.010446084	0.936279239	Ccdc94	upstream	-727	578.9	659.1	550.3	0.184495737	0.213178397	-0.260557793	0.040827844	coiled-coil domain containing 94 [Source:MGI Symbol;Acc:MGI:1920136]
chr10	58627492	58627693	6.765703653	7.009258416	6.723426924	-0.243554763	0.434677701	0.302492471	0.359159862	0.034337227	0.879096627	Edar	inside	48062	33.7	23.4	4.2	-0.493228252	0.503791931	-2.288515949	0.000345463	ectodysplasin-A receptor [Source:MGI Symbol;Acc:MGI:1343498]
chr10	58588275	58588418	5.238055577	4.781268085	5.066950222	0.456787492	0.262357718	-0.265406657	0.514029242	0.162281457	0.630674048	Edar	downstream	87308	33.7	23.4	4.2	-0.493228252	0.503791931	-2.288515949	0.000345463	ectodysplasin-A receptor [Source:MGI Symbol;Acc:MGI:1343498]
chr10	58663564	58663707	4.292928425	4.374042041	4.660775031	-0.081113617	0.860237133	-0.268602621	0.530369692	-0.368480472	0.309916201	Edar	inside	12018	33.7	23.4	4.2	-0.493228252	0.503791931	-2.288515949	0.000345463	ectodysplasin-A receptor [Source:MGI Symbol;Acc:MGI:1343498]
chr10	58687935	58688096	5.260429993	4.693301001	4.753777161	0.567128992	0.079188914	-0.041423919	0.905952093	0.502881992	0.129975634	Edar	upstream	-12362	33.7	23.4	4.2	-0.493228252	0.503791931	-2.288515949	0.000345463	ectodysplasin-A receptor [Source:MGI Symbol;Acc:MGI:1343498]
chr10	58659123	58659274	4.498957021	4.764374027	4.123976077	-0.265417006	0.416871754	0.658688397	0.081180281	0.371242687	0.36917869	Edar	inside	16456	33.7	23.4	4.2	-0.493228252	0.503791931	-2.288515949	0.000345463	ectodysplasin-A receptor [Source:MGI Symbol;Acc:MGI:1343498]
chr19	60910701	60910863	5.387250553	4.6855468	4.392118743	0.701703752	0.025270596	0.310983597	0.417892062	0.991297454	0.004121406	Grk5	inside	21032	395.7	539.3	434.2	0.447030112	0.000118733	-0.312630632	0.005959672	G protein-coupled receptor kinase 5 [Source:MGI Symbol;Acc:MGI:109161]
chr19	60917639	60917806	5.06265017	4.830603437	4.376007305	0.232046732	0.415640034	0.471738373	0.189942573	0.679890884	0.032153419	Grk5	inside	27972	395.7	539.3	434.2	0.447030112	0.000118733	-0.312630632	0.005959672	G protein-coupled receptor kinase 5 [Source:MGI Symbol;Acc:MGI:109161]
chr19	60914017	60914189	4.502173956	4.505986787	4.026192148	-0.003812831	0.985114612	0.497183483	0.270470233	0.463281738	0.352668102	Grk5	inside	24353	395.7	539.3	434.2	0.447030112	0.000118733	-0.312630632	0.005959672	G protein-coupled receptor kinase 5 [Source:MGI Symbol;Acc:MGI:109161]
chr19	60902318	60902486	6.43765789	6.188457967	5.915928559	0.249199923	0.317753475	0.289546677	0.335834001	0.517951691	0.065822303	Grk5	inside	12652	395.7	539.3	434.2	0.447030112	0.000118733	-0.312630632	0.005959672	G protein-coupled receptor kinase 5 [Source:MGI Symbol;Acc:MGI:109161]
chr16	20566575	20566749	4.062812632	4.274670283	4.261055237	-0.211857651	0.627550233	0.030364969	0.979364468	-0.208578443	0.605651671	Abcf3	downstream	18084	2464.2	2405.3	2521.9	-0.034889873	0.791558527	0.067886879	0.491527318	"ATP-binding cassette, sub-family F (GCN20), member 3 [Source:MGI Symbol;Acc:MGI:1351656]"
chr7	45800865	45801096	4.930885049	4.8402935	4.996829466	0.090591549	0.797573655	-0.138026269	0.692948162	-0.071510312	0.812256135	Cyth2	downstream	13601	2980.1	4879.6	7481.6	0.711132416	1.79E-16	0.615871748	2.60E-13	cytohesin 2 [Source:MGI Symbol;Acc:MGI:1334255]
chr7	45806081	45806229	4.886998935	4.8534209	5.271134594	0.033578035	0.922162589	-0.399169168	0.269536639	-0.386686532	0.310733978	Cyth2	downstream	8426	2980.1	4879.6	7481.6	0.711132416	1.79E-16	0.615871748	2.60E-13	cytohesin 2 [Source:MGI Symbol;Acc:MGI:1334255]
chr7	45761863	45762027	7.57705105	7.446277553	7.167754601	0.130773497	0.574146653	0.295471026	0.362691651	0.403755309	0.168364301	Sult2b1	upstream	-2333	2.1	1.3	10.3	-0.504381018	0.74766302	2.639767618	0.005781238	"sulfotransferase family, cytosolic, 2B, member 1 [Source:MGI Symbol;Acc:MGI:1926342]"
chr7	45701717	45701880	4.885564272	4.791229777	4.924640906	0.094334495	0.844997872	-0.11376003	0.793142208	-0.039082222	0.905373716	Car11	inside	1954	79.4	162.2	1646.4	1.02292632	5.12E-05	3.321651581	2.11E-54	carbonic anhydrase 11 [Source:MGI Symbol;Acc:MGI:1336193]
chr7	45698811	45699052	4.986107638	5.422165271	5.059278083	-0.436057632	0.209385682	0.379907208	0.232327774	-0.083677287	0.828469359	Car11	upstream	-912	79.4	162.2	1646.4	1.02292632	5.12E-05	3.321651581	2.11E-54	carbonic anhydrase 11 [Source:MGI Symbol;Acc:MGI:1336193]
chr7	45699900	45700036	6.098007105	5.752495862	5.739096558	0.345511243	0.264778893	0.03084981	0.914019786	0.349499444	0.2491455	Car11	inside	124	79.4	162.2	1646.4	1.02292632	5.12E-05	3.321651581	2.11E-54	carbonic anhydrase 11 [Source:MGI Symbol;Acc:MGI:1336193]
chr17	70029313	70029469	4.958218553	4.137552714	4.354873418	0.820665839	0.018782378	-0.198851524	0.61423413	0.596816737	0.090853504	Dlgap1	inside	60317	254.2	160.6	2376.7	-0.648096744	0.013729624	3.856393699	1.64E-67	"discs, large (Drosophila) homolog-associated protein 1 [Source:MGI Symbol;Acc:MGI:1346065]"
chr17	69920565	69920737	4.869527842	4.996581294	4.564804172	-0.127053452	0.831048056	0.448571583	0.364679402	0.310212082	0.53989659	Dlgap1	upstream	-48423	254.2	160.6	2376.7	-0.648096744	0.013729624	3.856393699	1.64E-67	"discs, large (Drosophila) homolog-associated protein 1 [Source:MGI Symbol;Acc:MGI:1346065]"
chr17	69804787	69804946	5.052315383	4.795516008	4.693391594	0.256799375	0.481205751	0.121186648	0.748429027	0.356784453	0.336649707	Dlgap1	upstream	-164208	254.2	160.6	2376.7	-0.648096744	0.013729624	3.856393699	1.64E-67	"discs, large (Drosophila) homolog-associated protein 1 [Source:MGI Symbol;Acc:MGI:1346065]"
chr17	69897287	69897458	4.656102707	4.494218467	5.04406368	0.16188424	0.682829134	-0.531887472	0.197677133	-0.393397689	0.223079928	Dlgap1	upstream	-71702	254.2	160.6	2376.7	-0.648096744	0.013729624	3.856393699	1.64E-67	"discs, large (Drosophila) homolog-associated protein 1 [Source:MGI Symbol;Acc:MGI:1346065]"
chr17	69921990	69922152	5.33467563	5.291170362	5.082011663	0.043505268	0.837501091	0.226328762	0.50483894	0.246881997	0.406960446	Dlgap1	upstream	-47003	254.2	160.6	2376.7	-0.648096744	0.013729624	3.856393699	1.64E-67	"discs, large (Drosophila) homolog-associated protein 1 [Source:MGI Symbol;Acc:MGI:1346065]"
chr17	69829182	69829365	4.662686108	4.55584838	4.232108809	0.106837728	0.726671904	0.341037704	0.412094933	0.420696867	0.288725038	Dlgap1	upstream	-139800	254.2	160.6	2376.7	-0.648096744	0.013729624	3.856393699	1.64E-67	"discs, large (Drosophila) homolog-associated protein 1 [Source:MGI Symbol;Acc:MGI:1346065]"
chr17	69934207	69934352	5.342563294	4.85652001	4.755992531	0.486043284	0.08657449	0.117945523	0.733811047	0.579906795	0.0645354	Dlgap1	upstream	-34794	254.2	160.6	2376.7	-0.648096744	0.013729624	3.856393699	1.64E-67	"discs, large (Drosophila) homolog-associated protein 1 [Source:MGI Symbol;Acc:MGI:1346065]"
chr17	69880120	69880293	3.489306257	3.929451681	4.568068611	-0.440145424	0.268048561	-0.620611094	0.094122051	-1.084858028	0.003971366	Dlgap1	upstream	-88868	254.2	160.6	2376.7	-0.648096744	0.013729624	3.856393699	1.64E-67	"discs, large (Drosophila) homolog-associated protein 1 [Source:MGI Symbol;Acc:MGI:1346065]"
chr17	70261927	70262088	4.447204331	3.969148179	4.672740533	0.478056152	0.230039057	-0.685617643	0.070470578	-0.227968045	0.493459783	Dlgap1	inside	292934	254.2	160.6	2376.7	-0.648096744	0.013729624	3.856393699	1.64E-67	"discs, large (Drosophila) homolog-associated protein 1 [Source:MGI Symbol;Acc:MGI:1346065]"
chr17	70311432	70311608	4.856691725	4.565874359	4.627241201	0.290817366	0.399258261	-0.043019495	0.96180606	0.221949933	0.451940089	Dlgap1	inside	342446	254.2	160.6	2376.7	-0.648096744	0.013729624	3.856393699	1.64E-67	"discs, large (Drosophila) homolog-associated protein 1 [Source:MGI Symbol;Acc:MGI:1346065]"
chr17	69864069	69864223	4.460478542	5.258025835	5.039200966	-0.797547293	0.014942491	0.23660608	0.446998491	-0.583853112	0.073654821	Dlgap1	upstream	-104928	254.2	160.6	2376.7	-0.648096744	0.013729624	3.856393699	1.64E-67	"discs, large (Drosophila) homolog-associated protein 1 [Source:MGI Symbol;Acc:MGI:1346065]"
chr17	70142568	70142767	4.661592322	4.195129477	4.410609899	0.466462845	0.22567876	-0.196286894	0.696134928	0.248112326	0.440538271	Dlgap1	inside	173594	254.2	160.6	2376.7	-0.648096744	0.013729624	3.856393699	1.64E-67	"discs, large (Drosophila) homolog-associated protein 1 [Source:MGI Symbol;Acc:MGI:1346065]"
chr4	3917451	3917594	4.683170058	4.486641921	4.476207321	0.196528137	0.586967413	0.028714295	0.888156963	0.197373878	0.53426629	Plag1	inside	20901	1219.1	1175.7	629.6	-0.052550264	0.669889358	-0.90010511	2.25E-27	pleiomorphic adenoma gene 1 [Source:MGI Symbol;Acc:MGI:1891916]
chr2	153114338	153114479	5.661342982	5.943495939	5.600982974	-0.282152957	0.312298287	0.360398932	0.186304662	0.052505375	0.866829241	Hck	inside	5939	7.5	6.1	4.5	-0.262349427	0.840122976	-0.398296779	0.698199935	hemopoietic cell kinase [Source:MGI Symbol;Acc:MGI:96052]
chr2	153102360	153102496	5.256964816	4.945046949	5.539915977	0.311917867	0.317576721	-0.576198724	0.073740877	-0.286303266	0.354360026	Hck	upstream	-6041	7.5	6.1	4.5	-0.262349427	0.840122976	-0.398296779	0.698199935	hemopoietic cell kinase [Source:MGI Symbol;Acc:MGI:96052]
chr9	21237089	21237212	2.027975987	3.333118217	5.594564447	-1.30514223	0.030608594	-2.242004397	8.47E-09	-3.552701667	5.87E-13	Keap1	inside	2182	2986.4	2656.1	3846.5	-0.168764283	0.149245527	0.533749414	2.07E-08	kelch-like ECH-associated protein 1 [Source:MGI Symbol;Acc:MGI:1858732]
chr8	111278976	111279119	4.366422044	4.557791485	3.502361498	-0.191369441	0.747395383	1.073223469	0.006623798	0.865535466	0.135014169	Glg1	upstream	-19832	12353.8	13419.6	14541.5	0.119386285	0.288520154	0.11573698	0.242481882	golgi apparatus protein 1 [Source:MGI Symbol;Acc:MGI:104967]
chr10	80537070	80537215	4.42107149	4.67592061	3.645622589	-0.25484912	0.452332235	1.048120116	0.006860852	0.771188243	0.045202593	Atp8b3	inside	1982	23.4	19.2	14.9	-0.278767942	0.724952757	-0.365972367	0.569843598	"ATPase, class I, type 8B, member 3 [Source:MGI Symbol;Acc:MGI:1914581]"
chr10	80546393	80546592	5.100196665	5.866985573	6.303493819	-0.766788907	0.028750188	-0.420029935	0.23500993	-1.210711306	0.000433551	Atp8b3	upstream	-7368	23.4	19.2	14.9	-0.278767942	0.724952757	-0.365972367	0.569843598	"ATPase, class I, type 8B, member 3 [Source:MGI Symbol;Acc:MGI:1914581]"
chr10	80548963	80549149	4.599429182	4.437399751	4.246616483	0.162029432	0.697283816	0.208028439	0.622471156	0.342004884	0.344375903	Atp8b3	upstream	-9932	23.4	19.2	14.9	-0.278767942	0.724952757	-0.365972367	0.569843598	"ATPase, class I, type 8B, member 3 [Source:MGI Symbol;Acc:MGI:1914581]"
chr10	80539563	80539760	4.517451468	4.640155119	4.089564106	-0.12270365	0.758759037	0.568184699	0.156902259	0.418669426	0.28070339	Atp8b3	upstream	-538	23.4	19.2	14.9	-0.278767942	0.724952757	-0.365972367	0.569843598	"ATPase, class I, type 8B, member 3 [Source:MGI Symbol;Acc:MGI:1914581]"
chr10	80654779	80654995	5.09129375	5.122814783	5.200498356	-0.031521033	0.985498139	-0.061001549	0.83879458	-0.112586827	0.802552756	Btbd2	inside	2184	3670.9	3005.6	3701.1	-0.288451828	0.002893925	0.299990468	0.001018851	BTB (POZ) domain containing 2 [Source:MGI Symbol;Acc:MGI:1933831]
chr10	80657230	80657398	4.865035861	4.041282511	4.671838613	0.82375335	0.024396257	-0.612899192	0.088006217	0.183493675	0.621752057	Btbd2	upstream	-243	3670.9	3005.6	3701.1	-0.288451828	0.002893925	0.299990468	0.001018851	BTB (POZ) domain containing 2 [Source:MGI Symbol;Acc:MGI:1933831]
chr10	80656826	80657000	6.518003017	6.383594546	6.191934217	0.134408471	0.638201363	0.209242893	0.449199797	0.31647124	0.290764506	Btbd2	inside	158	3670.9	3005.6	3701.1	-0.288451828	0.002893925	0.299990468	0.001018851	BTB (POZ) domain containing 2 [Source:MGI Symbol;Acc:MGI:1933831]
chr10	80629070	80629217	2.168369873	3.661065659	5.487921976	-1.492695786	0.003723893	-1.809081157	8.24E-06	-3.33313524	2.27E-12	Csnk1g2	inside	6363	5584.9	5371.8	4728.1	-0.056023384	0.64825515	-0.183798361	0.036352873	"casein kinase 1, gamma 2 [Source:MGI Symbol;Acc:MGI:1920014]"
chr10	80592598	80592773	4.484019437	4.383795655	3.780188841	0.100223782	0.866035519	0.623524288	0.168444405	0.698956801	0.058842483	Fam108a	upstream	-2345	2037.9	1952.4	2559.1	-0.061559337	0.689518398	0.389984257	0.000145911	"family with sequence similarity 108, member A [Source:MGI Symbol;Acc:MGI:106388]"
chr15	98641587	98641797	4.504812313	4.605971827	4.509587561	-0.101159514	0.748098554	0.115159074	0.74584197	-0.009219173	0.937581008	Cacnb3	inside	9471	2578.3	4339.9	17029	0.749493231	2.68E-13	1.969685981	2.47E-91	"calcium channel, voltage-dependent, beta 3 subunit [Source:MGI Symbol;Acc:MGI:103307]"
chr15	98646673	98646838	5.27960842	5.155156732	5.63512542	0.124451688	0.628452771	-0.462406175	0.092613577	-0.360617683	0.178640462	Cacnb3	downstream	14535	2578.3	4339.9	17029	0.749493231	2.68E-13	1.969685981	2.47E-91	"calcium channel, voltage-dependent, beta 3 subunit [Source:MGI Symbol;Acc:MGI:103307]"
chr15	98632195	98632381	4.492570558	4.253496325	4.191769145	0.239074234	0.619492274	0.081920247	0.768249885	0.29461029	0.400160475	Cacnb3	overlapStart	67	2578.3	4339.9	17029	0.749493231	2.68E-13	1.969685981	2.47E-91	"calcium channel, voltage-dependent, beta 3 subunit [Source:MGI Symbol;Acc:MGI:103307]"
chr15	98647362	98647475	3.436797877	3.693369819	4.827640275	-0.256571942	0.506310013	-1.113061591	0.009783814	-1.40176834	0.000207858	Cacnb3	downstream	15197	2578.3	4339.9	17029	0.749493231	2.68E-13	1.969685981	2.47E-91	"calcium channel, voltage-dependent, beta 3 subunit [Source:MGI Symbol;Acc:MGI:103307]"
chr15	98695639	98695767	5.672485793	6.012473066	5.970538812	-0.339987273	0.353643333	0.060300387	0.873306355	-0.299396023	0.367522921	Ccdc65	upstream	-12505	10.5	12.4	32.9	0.215332188	0.800414574	1.36096989	0.00766574	coiled-coil domain containing 65 [Source:MGI Symbol;Acc:MGI:2146001]
chr15	98722836	98722973	5.130191183	5.597164544	5.953894652	-0.466973361	0.207630703	-0.340458802	0.2908314	-0.827328907	0.003475619	Fkbp11	downstream	5294	35.7	25.7	32.8	-0.473266893	0.28277059	0.355601456	0.379165555	FK506 binding protein 11 [Source:MGI Symbol;Acc:MGI:1913370]
chr15	98655130	98655371	5.005332519	4.588667944	4.559753566	0.416664575	0.376142812	0.049433117	0.806483466	0.436573898	0.230042916	Ddx23	inside	7639	8539.4	7989.4	5420.8	-0.095992459	0.400724243	-0.558913263	3.30E-11	DEAD (Asp-Glu-Ala-Asp) box polypeptide 23 [Source:MGI Symbol;Acc:MGI:1921601]
chr15	98656544	98656704	5.139907735	5.02804957	4.727285682	0.111858166	0.711320401	0.318995038	0.322216704	0.40632763	0.180523994	Ddx23	inside	6265	8539.4	7989.4	5420.8	-0.095992459	0.400724243	-0.558913263	3.30E-11	DEAD (Asp-Glu-Ala-Asp) box polypeptide 23 [Source:MGI Symbol;Acc:MGI:1921601]
chr7	27541390	27541572	5.054526308	5.005347093	5.524669113	0.049179215	0.899411743	-0.500525946	0.153588264	-0.475656714	0.144319168	Pld3	inside	11737	1101.6	1501.3	3555.1	0.447759893	0.000153416	1.241145479	1.99E-31	"phospholipase D family, member 3 [Source:MGI Symbol;Acc:MGI:1333782]"
chr7	27538694	27538862	6.529631323	6.492345552	6.430771537	0.037285772	0.883402302	0.078375987	0.812822495	0.09053193	0.743957898	Pld3	inside	14440	1101.6	1501.3	3555.1	0.447759893	0.000153416	1.241145479	1.99E-31	"phospholipase D family, member 3 [Source:MGI Symbol;Acc:MGI:1333782]"
chr7	27550020	27550163	5.317925503	5.199722308	4.695279609	0.118203196	0.645374117	0.521915737	0.105110934	0.618320251	0.042053313	Pld3	inside	3126	1101.6	1501.3	3555.1	0.447759893	0.000153416	1.241145479	1.99E-31	"phospholipase D family, member 3 [Source:MGI Symbol;Acc:MGI:1333782]"
chr7	25060684	25060852	5.383998816	5.720651191	5.359678695	-0.336652375	0.252959494	0.378550882	0.220739909	0.014864129	0.934383237	Grik5	inside	11601	8178.8	7762.9	12165	-0.075427027	0.407894142	0.647701833	7.39E-23	"glutamate receptor, ionotropic, kainate 5 (gamma 2) [Source:MGI Symbol;Acc:MGI:95818]"
chr7	25064029	25064204	5.614446257	5.137603293	5.360735683	0.476842964	0.202816797	-0.203077171	0.682462765	0.24558796	0.455434413	Grik5	inside	8253	8178.8	7762.9	12165	-0.075427027	0.407894142	0.647701833	7.39E-23	"glutamate receptor, ionotropic, kainate 5 (gamma 2) [Source:MGI Symbol;Acc:MGI:95818]"
chr7	25047401	25047580	4.421324078	5.037302224	5.09457122	-0.615978146	0.090289792	-0.039857613	0.850543015	-0.677956325	0.044567127	Grik5	inside	24879	8178.8	7762.9	12165	-0.075427027	0.407894142	0.647701833	7.39E-23	"glutamate receptor, ionotropic, kainate 5 (gamma 2) [Source:MGI Symbol;Acc:MGI:95818]"
chr7	25058653	25058864	4.599093166	4.751105784	4.348296211	-0.152012618	0.705206269	0.419739219	0.249451185	0.247394506	0.45834821	Grik5	inside	13611	8178.8	7762.9	12165	-0.075427027	0.407894142	0.647701833	7.39E-23	"glutamate receptor, ionotropic, kainate 5 (gamma 2) [Source:MGI Symbol;Acc:MGI:95818]"
chr7	25074092	25074206	3.520390099	4.042359742	4.93961587	-0.521969643	0.19104904	-0.878286464	0.033398333	-1.427263706	0.000681216	Grik5	upstream	-1780	8178.8	7762.9	12165	-0.075427027	0.407894142	0.647701833	7.39E-23	"glutamate receptor, ionotropic, kainate 5 (gamma 2) [Source:MGI Symbol;Acc:MGI:95818]"
chr7	25066015	25066166	4.694785464	4.507097064	3.623116566	0.1876884	0.708397902	0.904660515	0.027147145	1.064905388	0.002637301	Grik5	inside	6279	8178.8	7762.9	12165	-0.075427027	0.407894142	0.647701833	7.39E-23	"glutamate receptor, ionotropic, kainate 5 (gamma 2) [Source:MGI Symbol;Acc:MGI:95818]"
chr7	25049706	25049839	3.488046859	4.432803034	5.369977282	-0.944756175	0.018716887	-0.91945951	0.046519322	-1.889053962	5.19E-05	Grik5	inside	22597	8178.8	7762.9	12165	-0.075427027	0.407894142	0.647701833	7.39E-23	"glutamate receptor, ionotropic, kainate 5 (gamma 2) [Source:MGI Symbol;Acc:MGI:95818]"
chr7	25071364	25071562	5.402345014	5.361445803	5.475444885	0.040899212	0.877324209	-0.096757991	0.76491835	-0.081975136	0.808323569	Grik5	inside	906	8178.8	7762.9	12165	-0.075427027	0.407894142	0.647701833	7.39E-23	"glutamate receptor, ionotropic, kainate 5 (gamma 2) [Source:MGI Symbol;Acc:MGI:95818]"
chr7	25069315	25069479	6.144541761	5.777186902	6.280571147	0.367354859	0.196004523	-0.484690586	0.124689131	-0.143810098	0.610156324	Grik5	inside	2972	8178.8	7762.9	12165	-0.075427027	0.407894142	0.647701833	7.39E-23	"glutamate receptor, ionotropic, kainate 5 (gamma 2) [Source:MGI Symbol;Acc:MGI:95818]"
chr7	24897588	24897749	4.825542675	4.499308829	4.839157847	0.326233846	0.453216346	-0.320022842	0.463394015	-0.022068719	0.947461829	Cd79a	inside	286	33.9	16.6	10.7	-1.013882696	0.063551402	-0.61001637	0.299119105	CD79A antigen (immunoglobulin-associated alpha) [Source:MGI Symbol;Acc:MGI:101774]
chr7	24986516	24986654	4.453424297	4.312437657	4.046936532	0.14098664	0.704395259	0.281242055	0.558018989	0.404719816	0.302799297	Rabac1	upstream	-13857	933.2	760.6	1582.1	-0.292266516	0.063251609	1.053581585	9.75E-16	Rab acceptor 1 (prenylated) [Source:MGI Symbol;Acc:MGI:1201692]
chr7	24949688	24949874	4.498571882	4.664652736	3.622790189	-0.166080855	0.633669491	1.059392061	0.006224412	0.86624162	0.026092993	Rabac1	downstream	22947	933.2	760.6	1582.1	-0.292266516	0.063251609	1.053581585	9.75E-16	Rab acceptor 1 (prenylated) [Source:MGI Symbol;Acc:MGI:1201692]
chr7	24949384	24949534	4.413666789	4.370124811	3.850444751	0.043541978	0.966498005	0.539195606	0.150599138	0.555826636	0.13172421	Rabac1	downstream	23269	933.2	760.6	1582.1	-0.292266516	0.063251609	1.053581585	9.75E-16	Rab acceptor 1 (prenylated) [Source:MGI Symbol;Acc:MGI:1201692]
chr7	24978339	24978504	6.507612727	6.663428007	6.496485393	-0.155815281	0.663920228	0.18297674	0.590713756	0.002917147	0.969930066	Rabac1	upstream	-5694	933.2	760.6	1582.1	-0.292266516	0.063251609	1.053581585	9.75E-16	Rab acceptor 1 (prenylated) [Source:MGI Symbol;Acc:MGI:1201692]
chr7	24941765	24941921	3.458277471	4.384120876	5.62792755	-0.925843405	0.021442517	-1.226753891	6.73E-05	-2.180040601	1.07E-10	Rabac1	downstream	30885	933.2	760.6	1582.1	-0.292266516	0.063251609	1.053581585	9.75E-16	Rab acceptor 1 (prenylated) [Source:MGI Symbol;Acc:MGI:1201692]
chr7	24981692	24981850	5.089422309	5.137390387	4.867181303	-0.047968078	0.868161506	0.288753049	0.333068204	0.209799924	0.582984306	Rabac1	upstream	-9043	933.2	760.6	1582.1	-0.292266516	0.063251609	1.053581585	9.75E-16	Rab acceptor 1 (prenylated) [Source:MGI Symbol;Acc:MGI:1201692]
chr7	24973795	24973969	4.929385838	4.812822777	4.479923368	0.116563061	0.834219655	0.352583246	0.423206174	0.438134293	0.2498544	Rabac1	upstream	-1154	933.2	760.6	1582.1	-0.292266516	0.063251609	1.053581585	9.75E-16	Rab acceptor 1 (prenylated) [Source:MGI Symbol;Acc:MGI:1201692]
chr7	24952866	24953089	4.780216465	4.998031233	4.978823724	-0.217814768	0.556475517	0.036268553	0.919328429	-0.207346106	0.596120307	Rabac1	downstream	19750	933.2	760.6	1582.1	-0.292266516	0.063251609	1.053581585	9.75E-16	Rab acceptor 1 (prenylated) [Source:MGI Symbol;Acc:MGI:1201692]
chr7	24952443	24952582	3.915437202	3.73349007	4.192948174	0.181947132	0.653900943	-0.442300197	0.314765113	-0.27976896	0.466347448	Rabac1	downstream	20216	933.2	760.6	1582.1	-0.292266516	0.063251609	1.053581585	9.75E-16	Rab acceptor 1 (prenylated) [Source:MGI Symbol;Acc:MGI:1201692]
chr3	87501464	87501630	4.654873099	4.984303406	5.131459551	-0.329430307	0.335553144	-0.129467085	0.711751563	-0.480565774	0.149649135	Etv3	upstream	-23861	2330.1	2520.6	2070.2	0.112398538	0.332040517	-0.284059738	0.001946543	ets variant gene 3 [Source:MGI Symbol;Acc:MGI:1350926]
chr3	87546793	87546953	4.243378672	4.208699769	4.255736628	0.034678902	0.942332338	-0.028297888	0.954403498	-0.021906789	0.95856208	Etv3	downstream	21465	2330.1	2520.6	2070.2	0.112398538	0.332040517	-0.284059738	0.001946543	ets variant gene 3 [Source:MGI Symbol;Acc:MGI:1350926]
chr9	22025346	22025506	5.118687343	5.316633412	4.761652993	-0.197946068	0.495250489	0.572757432	0.071307999	0.350746856	0.243918953	Prkcsh	downstream	22390	4867.8	5086.4	4770.5	0.063303552	0.650203626	-0.092216042	0.40022049	protein kinase C substrate 80K-H [Source:MGI Symbol;Acc:MGI:107877]
chr9	22016254	22016484	4.181824008	4.758578369	5.044594914	-0.576754361	0.134704567	-0.268674928	0.491986831	-0.868760913	0.018719304	Prkcsh	downstream	13333	4867.8	5086.4	4770.5	0.063303552	0.650203626	-0.092216042	0.40022049	protein kinase C substrate 80K-H [Source:MGI Symbol;Acc:MGI:107877]
chr9	22049221	22049353	3.543380812	3.591417845	5.576221381	-0.048037032	0.919456218	-1.966427838	1.31E-05	-2.035798228	7.30E-06	Elavl3	inside	2736	7283.5	18530.3	56043.4	1.344381789	3.46E-24	1.592985218	1.16E-34	"ELAV (embryonic lethal, abnormal vision, Drosophila)-like 3 (Hu antigen C) [Source:MGI Symbol;Acc:MGI:109157]"
chr9	22030440	22030613	5.756957707	5.123129081	5.437345926	0.633828626	0.055421433	-0.295196937	0.385449244	0.311830634	0.259541605	Elavl3	inside	21497	7283.5	18530.3	56043.4	1.344381789	3.46E-24	1.592985218	1.16E-34	"ELAV (embryonic lethal, abnormal vision, Drosophila)-like 3 (Hu antigen C) [Source:MGI Symbol;Acc:MGI:109157]"
chr9	22048549	22048675	3.691297083	3.688233067	4.634031405	0.003064016	0.995522448	-0.92705363	0.014609898	-0.951807668	0.014928488	Elavl3	inside	3411	7283.5	18530.3	56043.4	1.344381789	3.46E-24	1.592985218	1.16E-34	"ELAV (embryonic lethal, abnormal vision, Drosophila)-like 3 (Hu antigen C) [Source:MGI Symbol;Acc:MGI:109157]"
chr9	22031071	22031241	3.848957368	3.800323873	4.789836123	0.048633495	0.964913582	-0.970212814	0.014568616	-0.95305854	0.013228618	Elavl3	inside	20867	7283.5	18530.3	56043.4	1.344381789	3.46E-24	1.592985218	1.16E-34	"ELAV (embryonic lethal, abnormal vision, Drosophila)-like 3 (Hu antigen C) [Source:MGI Symbol;Acc:MGI:109157]"
chr4	108897977	108898163	3.746219667	4.011507729	4.475535354	-0.265288062	0.499775447	-0.445768387	0.219131082	-0.730257147	0.054057709	Rab3b	inside	19006	88.7	109.6	551.9	0.306079123	0.155104724	2.327017152	4.26E-54	"RAB3B, member RAS oncogene family [Source:MGI Symbol;Acc:MGI:1917158]"
chr4	108898390	108898563	5.789840192	5.326437468	4.952293197	0.463402724	0.222635997	0.391787255	0.32439261	0.827678953	0.009949635	Rab3b	inside	19412	88.7	109.6	551.9	0.306079123	0.155104724	2.327017152	4.26E-54	"RAB3B, member RAS oncogene family [Source:MGI Symbol;Acc:MGI:1917158]"
chr2	13786213	13786359	5.412939182	5.108573559	4.904304278	0.304365623	0.277878139	0.221337842	0.53652175	0.504681301	0.116885965	St8sia6	inside	7522	4.2	2.6	3.9	-0.6030594	0.660520243	0.532435582	0.639371667	"ST8 alpha-N-acetyl-neuraminide alpha-2,8-sialyltransferase 6 [Source:MGI Symbol;Acc:MGI:2386797]"
chr2	13902499	13902683	4.294953048	4.465843869	4.159099411	-0.170890821	0.639336611	0.325140009	0.451737302	0.13442058	0.793100888	St8sia6	upstream	-108783	4.2	2.6	3.9	-0.6030594	0.660520243	0.532435582	0.639371667	"ST8 alpha-N-acetyl-neuraminide alpha-2,8-sialyltransferase 6 [Source:MGI Symbol;Acc:MGI:2386797]"
chr2	13732486	13732653	4.547850622	4.337478078	4.236645373	0.210372544	0.588284393	0.120026686	0.644984448	0.306578159	0.355456288	St8sia6	inside	61238	4.2	2.6	3.9	-0.6030594	0.660520243	0.532435582	0.639371667	"ST8 alpha-N-acetyl-neuraminide alpha-2,8-sialyltransferase 6 [Source:MGI Symbol;Acc:MGI:2386797]"
chr2	13709256	13709442	4.991451002	4.957442749	5.082571839	0.034008253	0.939502464	-0.106512474	0.780211197	-0.100716921	0.771036701	St8sia6	inside	84459	4.2	2.6	3.9	-0.6030594	0.660520243	0.532435582	0.639371667	"ST8 alpha-N-acetyl-neuraminide alpha-2,8-sialyltransferase 6 [Source:MGI Symbol;Acc:MGI:2386797]"
chr7	28341097	28341308	5.130578211	4.948472593	4.761451526	0.182105617	0.535967674	0.203524068	0.589561471	0.360104764	0.236568822	Supt5h	upstream	-2483	9495.6	11271.5	11242.2	0.247154183	0.00261784	-0.003681222	0.97342653	suppressor of Ty 5 homolog (S. cerevisiae) [Source:MGI Symbol;Acc:MGI:1202400]
chr7	28328806	28328960	5.304325098	5.111818111	4.966599429	0.192506987	0.54404774	0.163550368	0.590476247	0.329408551	0.255844758	Supt5h	inside	9836	9495.6	11271.5	11242.2	0.247154183	0.00261784	-0.003681222	0.97342653	suppressor of Ty 5 homolog (S. cerevisiae) [Source:MGI Symbol;Acc:MGI:1202400]
chr7	28303297	28303557	4.730124716	4.945955344	5.121756196	-0.215830628	0.463726133	-0.157454953	0.704418359	-0.396888349	0.281808372	Dll3	upstream	-1189	281.2	1688.6	901.1	2.571191992	5.08E-26	-0.899667657	0.000283536	delta-like 3 (Drosophila) [Source:MGI Symbol;Acc:MGI:1096877]
chr7	28300273	28300418	0.98644852	2.664451151	4.933766669	-1.678002631	0.015056687	-2.250518224	1.53E-05	-3.954955532	4.77E-12	Dll3	inside	1892	281.2	1688.6	901.1	2.571191992	5.08E-26	-0.899667657	0.000283536	delta-like 3 (Drosophila) [Source:MGI Symbol;Acc:MGI:1096877]
chr7	28296702	28296857	4.207892499	4.385819278	4.030508875	-0.177926779	0.603426307	0.374433513	0.275326377	0.167129091	0.642804145	Dll3	inside	5458	281.2	1688.6	901.1	2.571191992	5.08E-26	-0.899667657	0.000283536	delta-like 3 (Drosophila) [Source:MGI Symbol;Acc:MGI:1096877]
chr7	28398921	28399061	5.493318968	5.707663411	4.973525735	-0.214344443	0.468929021	0.751700179	0.015319358	0.511457527	0.0779805	Paf1	inside	6039	3423.4	3989.8	4197.3	0.221091941	0.003339111	0.073159113	0.360050467	"Paf1, RNA polymerase II associated factor, homolog (S. cerevisiae) [Source:MGI Symbol;Acc:MGI:1923988]"
chr7	28391217	28391386	4.584572991	4.790627739	4.380831926	-0.206054749	0.624023832	0.426599937	0.276769674	0.198804129	0.583460649	Med29	inside	1406	378.6	387.5	381.4	0.033628959	0.864313912	-0.021092708	0.891292712	mediator complex subunit 29 [Source:MGI Symbol;Acc:MGI:1914474]
chr6	149408697	149408823	3.962586672	4.229933079	4.087806335	-0.267346407	0.556557691	0.16206732	0.602924712	-0.13479895	0.799964145	Bicd1	upstream	-225	1252	2016.3	4157.9	0.687417456	2.45E-08	1.041691786	2.85E-19	bicaudal D homolog 1 (Drosophila) [Source:MGI Symbol;Acc:MGI:1101760]
chr6	149414991	149415154	3.482755413	3.842768823	3.269801365	-0.36001341	0.351490114	0.594487205	0.163088691	0.207050557	0.583920409	Bicd1	inside	6087	1252	2016.3	4157.9	0.687417456	2.45E-08	1.041691786	2.85E-19	bicaudal D homolog 1 (Drosophila) [Source:MGI Symbol;Acc:MGI:1101760]
chr14	70471355	70471503	4.567497062	4.613133664	5.008086937	-0.045636601	0.930366438	-0.37766194	0.240667226	-0.452871981	0.21156082	Phyhip	downstream	13952	25.5	192.9	205	2.90911147	9.30E-40	0.089560001	0.652821027	phytanoyl-CoA hydroxylase interacting protein [Source:MGI Symbol;Acc:MGI:1860417]
chr14	70460971	70461114	3.998374218	4.247307975	4.491243353	-0.248933757	0.542026117	-0.225888175	0.564202975	-0.492944583	0.219923779	Phyhip	inside	3565	25.5	192.9	205	2.90911147	9.30E-40	0.089560001	0.652821027	phytanoyl-CoA hydroxylase interacting protein [Source:MGI Symbol;Acc:MGI:1860417]
chr14	70458802	70458964	3.945251788	4.754224502	5.763776673	-0.808972714	0.020410951	-0.990634537	0.00128381	-1.828088091	9.88E-09	Phyhip	inside	1406	25.5	192.9	205	2.90911147	9.30E-40	0.089560001	0.652821027	phytanoyl-CoA hydroxylase interacting protein [Source:MGI Symbol;Acc:MGI:1860417]
chr6	55094740	55094916	4.666694771	4.962455621	4.536673807	-0.29576085	0.335788678	0.444375606	0.212294376	0.120976201	0.785668859	Crhr2	inside	38188	5.4	4.1	7.3	-0.359662076	0.781106438	0.733860648	0.438198252	corticotropin releasing hormone receptor 2 [Source:MGI Symbol;Acc:MGI:894312]
chr6	55134825	55134970	5.502499053	5.52047976	5.095446201	-0.017980706	0.911564666	0.444462603	0.1638205	0.396614581	0.220249842	Crhr2	upstream	-1882	5.4	4.1	7.3	-0.359662076	0.781106438	0.733860648	0.438198252	corticotropin releasing hormone receptor 2 [Source:MGI Symbol;Acc:MGI:894312]
chr6	55128890	55129060	5.364598056	5.310827422	5.031713778	0.053770633	0.81727231	0.296200121	0.370306715	0.327847106	0.276696296	Crhr2	inside	4041	5.4	4.1	7.3	-0.359662076	0.781106438	0.733860648	0.438198252	corticotropin releasing hormone receptor 2 [Source:MGI Symbol;Acc:MGI:894312]
chr8	72009363	72009506	3.891638239	4.618239269	3.793563252	-0.726601031	0.043602334	0.842404048	0.051627189	0.087899171	0.820906941	Cyp4f18	inside	192	4.8	0.6	0.7	-2.321563911	0.086607464	0.087993002	0.961496713	"cytochrome P450, family 4, subfamily f, polypeptide 18 [Source:MGI Symbol;Acc:MGI:1919304]"
chr16	18098092	18098236	4.629989376	4.246768253	3.883355517	0.383221124	0.341154222	0.383124501	0.346692902	0.739186565	0.061527744	Prodh	upstream	-7961	490.2	253.3	106.6	-0.951888515	8.42E-11	-1.240553086	9.56E-15	proline dehydrogenase [Source:MGI Symbol;Acc:MGI:97770]
chr16	17948538	17948690	4.7962531	4.691707684	4.391735585	0.104545417	0.764057731	0.317453631	0.389807574	0.393184848	0.291995284	Slc25a1	upstream	-20395	1677.3	1503.1	3150.2	-0.156539742	0.096192579	1.065746617	2.74E-45	"solute carrier family 25 (mitochondrial carrier, citrate transporter), member 1 [Source:MGI Symbol;Acc:MGI:1345283]"
chr16	18043139	18043299	4.688557122	4.388056656	4.057163948	0.300500466	0.388349362	0.347838336	0.361179062	0.628607365	0.092914742	Dgcr6	upstream	-9642	1548.2	1615.7	2273.2	0.062485044	0.696967631	0.491579718	2.72E-06	DiGeorge syndrome critical region gene 6 [Source:MGI Symbol;Acc:MGI:1202877]
chr16	18057464	18057693	5.753917173	5.900725178	5.60870508	-0.146808004	0.617167036	0.309425485	0.304463025	0.13672242	0.606703583	Dgcr6	inside	4717	1548.2	1615.7	2273.2	0.062485044	0.696967631	0.491579718	2.72E-06	DiGeorge syndrome critical region gene 6 [Source:MGI Symbol;Acc:MGI:1202877]
chr16	18041558	18041719	5.941345513	5.704928152	5.33104211	0.236417361	0.434647324	0.392430473	0.177406201	0.601121464	0.043914248	Dgcr6	upstream	-11223	1548.2	1615.7	2273.2	0.062485044	0.696967631	0.491579718	2.72E-06	DiGeorge syndrome critical region gene 6 [Source:MGI Symbol;Acc:MGI:1202877]
chr17	35720692	35720868	5.336761636	5.131776225	4.790812504	0.204985411	0.507871994	0.358369351	0.292337658	0.536913613	0.095350904	Ddr1	upstream	-16159	17365.8	21723.7	10996.5	0.322555421	0.006220072	-0.980810849	7.58E-21	"discoidin domain receptor family, member 1 [Source:MGI Symbol;Acc:MGI:99216]"
chr17	35712347	35712518	3.748325131	4.542423502	4.768684393	-0.79409837	0.060224182	-0.207590476	0.589066446	-1.019599575	0.011199746	Ddr1	upstream	-7811	17365.8	21723.7	10996.5	0.322555421	0.006220072	-0.980810849	7.58E-21	"discoidin domain receptor family, member 1 [Source:MGI Symbol;Acc:MGI:99216]"
chr17	35802794	35802969	4.937074778	4.640522893	4.416397826	0.296551885	0.397653518	0.242744241	0.584024482	0.516096835	0.234680595	Ier3	upstream	-18803	161	270.1	518.8	0.738347244	0.000757848	0.937474946	1.96E-06	immediate early response 3 [Source:MGI Symbol;Acc:MGI:104814]
chr7	19339870	19340026	4.880477603	4.642741539	4.382004589	0.237736063	0.446496113	0.277372978	0.473170658	0.493869318	0.115181033	Ercc1	upstream	-4831	1064.7	1123.9	1002	0.078122368	0.491125795	-0.165062013	0.06226626	"excision repair cross-complementing rodent repair deficiency, complementation group 1 [Source:MGI Symbol;Acc:MGI:95412]"
chr19	46637506	46637686	4.39230926	4.742358073	5.729227095	-0.350048813	0.32759386	-0.968781725	0.015074623	-1.341878093	0.000382964	Cyp17a1	downstream	35378	2.6	0.7	1.8	-1.469323869	0.350493837	0.994199274	0.493970762	"cytochrome P450, family 17, subfamily a, polypeptide 1 [Source:MGI Symbol;Acc:MGI:88586]"
chr19	46678487	46678628	5.609642391	5.640465622	5.30468027	-0.030823231	0.885543924	0.354430914	0.251845341	0.297126782	0.311712367	Cyp17a1	upstream	-5584	2.6	0.7	1.8	-1.469323869	0.350493837	0.994199274	0.493970762	"cytochrome P450, family 17, subfamily a, polypeptide 1 [Source:MGI Symbol;Acc:MGI:88586]"
chr19	46640285	46640484	2.702154965	3.718721488	4.908695434	-1.016566524	0.06205533	-1.171617009	0.005362873	-2.222168489	8.69E-08	Cyp17a1	downstream	32590	2.6	0.7	1.8	-1.469323869	0.350493837	0.994199274	0.493970762	"cytochrome P450, family 17, subfamily a, polypeptide 1 [Source:MGI Symbol;Acc:MGI:88586]"
chr8	70282465	70282687	5.270690496	5.147630532	4.642966704	0.123059965	0.681123529	0.521845118	0.110025716	0.619060755	0.052055653	Homer3	upstream	-252	3447.8	4513.1	3526.8	0.387852329	0.000144903	-0.355068971	0.000300283	homer homolog 3 (Drosophila) [Source:MGI Symbol;Acc:MGI:1347359]
chr8	70290168	70290325	5.22506052	5.003049892	5.332926456	0.222010628	0.493165199	-0.311130675	0.386578102	-0.114094684	0.731719175	Homer3	inside	7418	3447.8	4513.1	3526.8	0.387852329	0.000144903	-0.355068971	0.000300283	homer homolog 3 (Drosophila) [Source:MGI Symbol;Acc:MGI:1347359]
chr8	70408144	70408351	1.151948007	3.313881158	4.149037304	-2.161933151	0.000389024	-0.814230847	0.11954985	-3.010272456	5.68E-07	Crtc1	inside	31331	4173.2	4252.7	8868.8	0.027015417	0.812851993	1.059804291	1.46E-55	CREB regulated transcription coactivator 1 [Source:MGI Symbol;Acc:MGI:2142523]
chr2	112494956	112495101	4.994369964	5.184118945	4.793998298	-0.189748981	0.535734089	0.407957756	0.220009328	0.19077531	0.599142271	Aven	inside	2063	352.8	362.4	172.8	0.042890466	0.841596755	-1.070407352	4.08E-15	"apoptosis, caspase activation inhibitor [Source:MGI Symbol;Acc:MGI:1921518]"
chr3	19950423	19950596	5.632786929	5.484114023	5.150074453	0.148672905	0.598976948	0.350756325	0.332983259	0.476580661	0.172716333	Cp	upstream	-6545	20.9	44	4.8	1.023497308	0.078339715	-3.049972732	1.60E-07	ceruloplasmin [Source:MGI Symbol;Acc:MGI:88476]
chr3	19959783	19959962	5.053067965	4.974430776	5.048049963	0.07863719	0.842545068	-0.054952204	0.911671881	-0.000662458	0.998264212	Cp	inside	2817	20.9	44	4.8	1.023497308	0.078339715	-3.049972732	1.60E-07	ceruloplasmin [Source:MGI Symbol;Acc:MGI:88476]
chr5	8990703	8990869	3.812851107	4.736687435	4.025432399	-0.923836327	0.025452388	0.728279256	0.099640884	-0.216009098	0.573449391	Crot	inside	6538	1236.3	1072.4	666.3	-0.203259857	0.055881781	-0.686703163	1.58E-13	carnitine O-octanoyltransferase [Source:MGI Symbol;Acc:MGI:1921364]
chr4	133895075	133895229	6.213999499	5.969320985	5.817208371	0.244678514	0.278157489	0.169531985	0.582961329	0.391529671	0.169284459	Rps6ka1	upstream	-7355	492	381.7	663.5	-0.367817285	0.00500474	0.797933409	6.93E-12	ribosomal protein S6 kinase polypeptide 1 [Source:MGI Symbol;Acc:MGI:104558]
chr8	110174084	110174196	3.987890194	4.426784907	4.138219508	-0.438894714	0.246142269	0.307131054	0.422081368	-0.155905218	0.635614458	Calb2	upstream	-5934	2.8	7.9	391.8	1.302345295	0.049962214	5.548272608	1.43E-54	calbindin 2 [Source:MGI Symbol;Acc:MGI:101914]
chr17	17845241	17845382	4.338175461	4.743830003	4.345427561	-0.405654542	0.279943537	0.415920324	0.251080749	-0.01562367	0.974345892	Has1	inside	9876	45.3	17	7.8	-1.39187774	0.002727795	-1.069014823	0.047235966	hyaluronan synthase1 [Source:MGI Symbol;Acc:MGI:106590]
chr17	17844186	17844309	2.445409267	2.375804192	4.517191922	0.069605075	0.887226033	-2.123928909	2.76E-06	-2.064349567	1.78E-05	Has1	inside	10940	45.3	17	7.8	-1.39187774	0.002727795	-1.069014823	0.047235966	hyaluronan synthase1 [Source:MGI Symbol;Acc:MGI:106590]
chr17	17847737	17847979	5.013653311	5.305190126	4.369525959	-0.291536815	0.382126484	0.955514162	0.014836664	0.635713589	0.065674967	Has1	inside	7330	45.3	17	7.8	-1.39187774	0.002727795	-1.069014823	0.047235966	hyaluronan synthase1 [Source:MGI Symbol;Acc:MGI:106590]
chr1	121222582	121222732	5.14263534	5.182214559	4.340213097	-0.039579219	0.95670232	0.858994128	0.01371228	0.796992116	0.013534541	Insig2	downstream	109932	1024.3	1105.4	1335.8	0.110378686	0.43930394	0.272406278	0.012501859	insulin induced gene 2 [Source:MGI Symbol;Acc:MGI:1920249]
chr1	121247940	121248329	5.603864088	5.504237638	5.476239847	0.09962645	0.693781469	0.045407503	0.933470235	0.123287067	0.702286398	Insig2	downstream	84455	1024.3	1105.4	1335.8	0.110378686	0.43930394	0.272406278	0.012501859	insulin induced gene 2 [Source:MGI Symbol;Acc:MGI:1920249]
chr4	129682798	129682970	4.790568356	4.302657771	4.501346478	0.487910585	0.194779854	-0.179324776	0.715551363	0.282701575	0.349437409	Kpna6	upstream	-10117	4066.6	3967.8	3629.6	-0.035639095	0.748418088	-0.128702371	0.09679693	karyopherin (importin) alpha 6 [Source:MGI Symbol;Acc:MGI:1100836]
chr10	53959735	53960088	5.70982408	5.519132811	5.234088455	0.190691269	0.489973602	0.30314649	0.264893763	0.472503087	0.099900636	Man1a	inside	115884	172	57	114.4	-1.586097271	1.41E-15	1.005834274	8.74E-07	"mannosidase 1, alpha [Source:MGI Symbol;Acc:MGI:104677]"
chr10	54062994	54063123	1.447398312	2.590943745	4.844121278	-1.143545433	0.068597522	-2.234583419	6.01E-06	-3.412968329	6.90E-10	Man1a	inside	12738	172	57	114.4	-1.586097271	1.41E-15	1.005834274	8.74E-07	"mannosidase 1, alpha [Source:MGI Symbol;Acc:MGI:104677]"
chr10	53982841	53982987	4.925421204	4.448646478	4.449570234	0.476774726	0.17489026	0.017424312	0.947962509	0.470365457	0.15263645	Man1a	inside	92882	172	57	114.4	-1.586097271	1.41E-15	1.005834274	8.74E-07	"mannosidase 1, alpha [Source:MGI Symbol;Acc:MGI:104677]"
chr7	27227163	27227351	4.748102164	5.050314109	4.832028098	-0.302211945	0.324098569	0.236009088	0.498381244	-0.090252901	0.741041079	Itpkc	inside	1371	782.3	1025.9	1196	0.391272813	8.24E-05	0.220453199	0.024463661	"inositol 1,4,5-trisphosphate 3-kinase C [Source:MGI Symbol;Acc:MGI:2442554]"
chr7	27241316	27241465	5.195154827	5.057970681	5.010149337	0.137184146	0.710205948	0.066937244	0.8196702	0.180445447	0.587792758	Adck4	inside	8366	1144.2	1331.8	1239.1	0.217218381	0.05470821	-0.10429796	0.356182203	aarF domain containing kinase 4 [Source:MGI Symbol;Acc:MGI:1924139]
chr18	34635144	34635271	3.896392835	4.85403097	4.131344893	-0.957638135	0.016685549	0.7390884	0.078620654	-0.241237684	0.467130103	Kif20a	downstream	10583	3997	5536.7	224.9	0.462065999	0.333035942	-4.539247111	7.51E-37	kinesin family member 20A [Source:MGI Symbol;Acc:MGI:1201682]
chr4	116463424	116463592	6.115020382	5.95981367	5.873860157	0.155206712	0.573420412	0.10462214	0.730856581	0.233463978	0.482376311	Mast2	inside	675	7154.5	7954.7	17077.5	0.152594481	0.038513188	1.101770338	2.07E-71	microtubule associated serine/threonine kinase 2 [Source:MGI Symbol;Acc:MGI:894676]
chr8	107426754	107426964	5.344008347	5.082297305	5.161037627	0.261711042	0.461204831	-0.060242812	0.904551148	0.173737904	0.569630969	Nob1	upstream	-1808	2376.9	2155.3	2443.2	-0.140821328	0.27145831	0.180694975	0.098958177	NIN1/RPN12 binding protein 1 homolog (S. cerevisiae) [Source:MGI Symbol;Acc:MGI:1914869]
chr8	107413571	107413702	3.938282058	4.471754718	4.533275118	-0.53347266	0.133930428	-0.042764765	0.900597263	-0.598135025	0.234130108	Nqo1	upstream	-10430	36.3	15.6	8.8	-1.193503224	0.013893244	-0.813489325	0.139193461	"NAD(P)H dehydrogenase, quinone 1 [Source:MGI Symbol;Acc:MGI:103187]"
chr7	45442540	45442695	4.822164961	4.415393956	3.418820452	0.406771005	0.277154567	1.015404665	0.026633732	1.397009272	0.000529986	Ruvbl2	upstream	-4522	4860.2	4403.7	3476	-0.141968549	0.409103117	-0.340402944	0.011088301	RuvB-like protein 2 [Source:MGI Symbol;Acc:MGI:1342299]
chr7	45376747	45376948	7.00008198	6.877649892	6.679298232	0.122432088	0.577875009	0.215454492	0.450701883	0.315104741	0.226524741	Lin7b	upstream	-6265	67.7	50.5	118.3	-0.423517676	0.199930272	1.225605201	2.03E-06	lin-7 homolog B (C. elegans) [Source:MGI Symbol;Acc:MGI:1330858]
chr7	45372297	45372445	4.603617261	4.700043159	3.734648941	-0.096425898	0.795408912	0.983048728	0.030239097	0.859036757	0.064860111	Lin7b	upstream	-1788	67.7	50.5	118.3	-0.423517676	0.199930272	1.225605201	2.03E-06	lin-7 homolog B (C. elegans) [Source:MGI Symbol;Acc:MGI:1330858]
chr7	45467499	45467644	5.753655176	5.771409995	5.539304047	-0.017754819	0.99205301	0.248837467	0.455996535	0.205646969	0.479983162	Bax	upstream	-674	2440	2399.6	2921.3	-0.023388011	0.887792427	0.283272598	0.004562894	BCL2-associated X protein [Source:MGI Symbol;Acc:MGI:99702]
chr10	71250646	71250841	4.653427426	3.954518522	4.771318947	0.698908905	0.154582117	-0.795290631	0.103753349	-0.120030876	0.746310215	Tfam	upstream	-12464	2855.5	2601	1857.8	-0.134213089	0.135929287	-0.484957711	7.14E-11	"transcription factor A, mitochondrial [Source:MGI Symbol;Acc:MGI:107810]"
chr10	71255427	71255654	4.635359874	4.296095591	4.418752855	0.339264283	0.470580116	-0.105103896	0.731621694	0.220983631	0.645888914	Tfam	upstream	-17260	2855.5	2601	1857.8	-0.134213089	0.135929287	-0.484957711	7.14E-11	"transcription factor A, mitochondrial [Source:MGI Symbol;Acc:MGI:107810]"
chr10	71248029	71248156	5.590959293	5.642719994	5.479923368	-0.051760702	0.851337681	0.180578113	0.586465981	0.104276423	0.751048234	Tfam	upstream	-9812	2855.5	2601	1857.8	-0.134213089	0.135929287	-0.484957711	7.14E-11	"transcription factor A, mitochondrial [Source:MGI Symbol;Acc:MGI:107810]"
chr10	71256755	71256885	3.751679144	4.405582778	5.872398088	-0.653903635	0.103877137	-1.449616742	4.00E-05	-2.12183879	3.10E-08	Tfam	upstream	-18540	2855.5	2601	1857.8	-0.134213089	0.135929287	-0.484957711	7.14E-11	"transcription factor A, mitochondrial [Source:MGI Symbol;Acc:MGI:107810]"
chr17	33374475	33374617	4.323285166	4.756508774	3.77454788	-0.433223607	0.18169045	1.000040867	0.004898436	0.542223605	0.134516981	Zfp81	upstream	-15668	1802.2	2413.9	4772.3	0.421491194	2.89E-05	0.981702758	1.81E-26	zinc finger protein 81 [Source:MGI Symbol;Acc:MGI:1890752]
chr11	69555930	69556149	4.581736579	4.54595077	5.687818374	0.035785809	0.939267161	-1.123297076	0.008826476	-1.111327995	0.004758596	Efnb3	inside	4165	1937.5	2068.1	6561.6	0.09402658	0.47566421	1.664008397	3.96E-75	ephrin B3 [Source:MGI Symbol;Acc:MGI:109196]
chr11	69555341	69555536	5.351034422	5.475584949	5.415866514	-0.124550527	0.739017439	0.076431513	0.848947833	-0.070337895	0.820277333	Efnb3	inside	4767	1937.5	2068.1	6561.6	0.09402658	0.47566421	1.664008397	3.96E-75	ephrin B3 [Source:MGI Symbol;Acc:MGI:109196]
chr11	69566519	69566671	4.572031451	4.215113551	3.490463704	0.356917899	0.366583614	0.742511711	0.102283552	1.073598805	0.006723454	Efnb3	upstream	-6390	1937.5	2068.1	6561.6	0.09402658	0.47566421	1.664008397	3.96E-75	ephrin B3 [Source:MGI Symbol;Acc:MGI:109196]
chr11	90280830	90280960	3.832410537	4.499056171	3.248115372	-0.666645634	0.107727482	1.270883505	0.007679637	0.583608484	0.309538876	Mmd	downstream	93210	1959.9	1425.7	3800.2	-0.457381629	2.86E-06	1.412079877	2.06E-55	monocyte to macrophage differentiation-associated [Source:MGI Symbol;Acc:MGI:1914718]
chr11	90257439	90257612	5.114064023	5.118611411	5.299279329	-0.004547389	0.991211127	-0.162384572	0.729878203	-0.182772184	0.700426987	Mmd	inside	69841	1959.9	1425.7	3800.2	-0.457381629	2.86E-06	1.412079877	2.06E-55	monocyte to macrophage differentiation-associated [Source:MGI Symbol;Acc:MGI:1914718]
chr11	90239695	90239858	4.760252023	4.279682422	3.226682096	0.480569601	0.153045038	1.070818292	0.008501739	1.530761374	8.12E-05	Mmd	inside	52091	1959.9	1425.7	3800.2	-0.457381629	2.86E-06	1.412079877	2.06E-55	monocyte to macrophage differentiation-associated [Source:MGI Symbol;Acc:MGI:1914718]
chr11	90285672	90285817	4.766079259	4.842445579	4.679960203	-0.07636632	0.847565279	0.180206252	0.574601758	0.081721638	0.763233498	Mmd	downstream	98059	1959.9	1425.7	3800.2	-0.457381629	2.86E-06	1.412079877	2.06E-55	monocyte to macrophage differentiation-associated [Source:MGI Symbol;Acc:MGI:1914718]
chr11	90276712	90276856	0.925350372	2.836097167	4.91980426	-1.910746795	0.006908037	-2.0655503	0.000405164	-3.987809665	2.62E-09	Mmd	inside	89099	1959.9	1425.7	3800.2	-0.457381629	2.86E-06	1.412079877	2.06E-55	monocyte to macrophage differentiation-associated [Source:MGI Symbol;Acc:MGI:1914718]
chr11	90275339	90275508	4.744415012	4.475587258	4.405626186	0.268827754	0.454918173	0.088552439	0.768669499	0.329446887	0.329932307	Mmd	inside	87739	1959.9	1425.7	3800.2	-0.457381629	2.86E-06	1.412079877	2.06E-55	monocyte to macrophage differentiation-associated [Source:MGI Symbol;Acc:MGI:1914718]
chr11	90263341	90263493	5.66531404	5.778769333	5.525374498	-0.113455293	0.645047663	0.271518054	0.348689189	0.133710335	0.620032826	Mmd	inside	75732	1959.9	1425.7	3800.2	-0.457381629	2.86E-06	1.412079877	2.06E-55	monocyte to macrophage differentiation-associated [Source:MGI Symbol;Acc:MGI:1914718]
chr11	90358404	90358591	5.835975476	6.355880439	6.238550709	-0.519904963	0.101694996	0.133905752	0.70167153	-0.406385284	0.128000098	Hlf	inside	32397	96.2	58.9	239.3	-0.700730947	0.018020634	1.998447891	1.44E-15	hepatic leukemia factor [Source:MGI Symbol;Acc:MGI:96108]
chr11	90453337	90453486	4.758786502	4.230332408	4.201975723	0.528454095	0.333705172	0.051127187	0.834411044	0.550523191	0.093971157	Hlf	upstream	-62517	96.2	58.9	239.3	-0.700730947	0.018020634	1.998447891	1.44E-15	hepatic leukemia factor [Source:MGI Symbol;Acc:MGI:96108]
chr11	90420901	90421092	4.540203855	4.41581891	4.126150972	0.124384945	0.723768661	0.305781622	0.509493706	0.407305946	0.236280815	Hlf	upstream	-30101	96.2	58.9	239.3	-0.700730947	0.018020634	1.998447891	1.44E-15	hepatic leukemia factor [Source:MGI Symbol;Acc:MGI:96108]
chr11	90369126	90369300	4.52755467	4.630104817	4.478156845	-0.102550146	0.812438527	0.169870171	0.713654038	0.051687792	0.943512234	Hlf	inside	21682	96.2	58.9	239.3	-0.700730947	0.018020634	1.998447891	1.44E-15	hepatic leukemia factor [Source:MGI Symbol;Acc:MGI:96108]
chr11	90423399	90423543	4.519655605	4.875980392	4.973269743	-0.356324787	0.343048773	-0.077432041	0.871520359	-0.45954763	0.25547799	Hlf	upstream	-32576	96.2	58.9	239.3	-0.700730947	0.018020634	1.998447891	1.44E-15	hepatic leukemia factor [Source:MGI Symbol;Acc:MGI:96108]
chr11	90324917	90325088	5.78293452	5.704160725	5.667013734	0.078773794	0.821817419	0.055418037	0.842560343	0.106020309	0.722316309	Hlf	downstream	65893	96.2	58.9	239.3	-0.700730947	0.018020634	1.998447891	1.44E-15	hepatic leukemia factor [Source:MGI Symbol;Acc:MGI:96108]
chr11	90434692	90434861	4.53912989	4.675296023	4.021932369	-0.136166132	0.680487944	0.672525739	0.076194973	0.515504762	0.171642731	Hlf	upstream	-43881	96.2	58.9	239.3	-0.700730947	0.018020634	1.998447891	1.44E-15	hepatic leukemia factor [Source:MGI Symbol;Acc:MGI:96108]
chr11	90318952	90319228	4.334810175	4.29061668	4.460764873	0.044193495	0.906163494	-0.152035914	0.64727448	-0.134702179	0.668719983	Hlf	downstream	71805	96.2	58.9	239.3	-0.700730947	0.018020634	1.998447891	1.44E-15	hepatic leukemia factor [Source:MGI Symbol;Acc:MGI:96108]
chr11	90375000	90375151	6.086242153	5.947778116	6.000202342	0.138464036	0.629425653	-0.036132084	0.896940456	0.0770948	0.757889409	Hlf	inside	15819	96.2	58.9	239.3	-0.700730947	0.018020634	1.998447891	1.44E-15	hepatic leukemia factor [Source:MGI Symbol;Acc:MGI:96108]
chr11	90321086	90321241	3.845255722	3.557356285	4.584448787	0.287899437	0.559274672	-1.007956554	0.010927	-0.737164191	0.068779649	Hlf	downstream	69731	96.2	58.9	239.3	-0.700730947	0.018020634	1.998447891	1.44E-15	hepatic leukemia factor [Source:MGI Symbol;Acc:MGI:96108]
chr5	9628740	9628966	4.386107892	4.67815507	4.992572608	-0.292047179	0.408194599	-0.29634603	0.354446711	-0.613522653	0.062976286	Grm3	inside	96499	29.7	105.2	121.8	1.764054305	2.86E-05	0.209440703	0.657525723	"glutamate receptor, metabotropic 3 [Source:MGI Symbol;Acc:MGI:1351340]"
chr5	9719767	9719951	5.063918639	4.434627012	4.478582489	0.629291627	0.042195264	-0.026946001	0.841742594	0.57961884	0.117363871	Grm3	inside	5493	29.7	105.2	121.8	1.764054305	2.86E-05	0.209440703	0.657525723	"glutamate receptor, metabotropic 3 [Source:MGI Symbol;Acc:MGI:1351340]"
chr5	9678670	9678877	5.922438254	5.74327433	5.560039979	0.179163923	0.483736175	0.199894785	0.538018456	0.357083362	0.157899923	Grm3	inside	46578	29.7	105.2	121.8	1.764054305	2.86E-05	0.209440703	0.657525723	"glutamate receptor, metabotropic 3 [Source:MGI Symbol;Acc:MGI:1351340]"
chr13	91545398	91545563	5.427642466	4.905856455	4.58727457	0.521786012	0.186248758	0.338744601	0.391071366	0.834243313	0.007037897	Ssbp2	inside	85196	2602.9	1657	2920.9	-0.650492502	5.80E-07	0.816823803	5.17E-11	single-stranded DNA binding protein 2 [Source:MGI Symbol;Acc:MGI:1914220]
chr13	91475067	91475225	5.166326825	5.237207682	5.38047297	-0.070880857	0.794577526	-0.124479652	0.708665885	-0.224604818	0.469158198	Ssbp2	inside	14862	2602.9	1657	2920.9	-0.650492502	5.80E-07	0.816823803	5.17E-11	single-stranded DNA binding protein 2 [Source:MGI Symbol;Acc:MGI:1914220]
chr13	91490920	91491095	4.715794771	4.357549762	4.566698488	0.358245009	0.319097499	-0.190466758	0.597869864	0.145725082	0.688449943	Ssbp2	inside	30724	2602.9	1657	2920.9	-0.650492502	5.80E-07	0.816823803	5.17E-11	single-stranded DNA binding protein 2 [Source:MGI Symbol;Acc:MGI:1914220]
chr13	91554714	91554823	4.705743518	4.489720293	4.023099989	0.216023225	0.545789765	0.482542659	0.290476665	0.674744546	0.082310581	Ssbp2	inside	94484	2602.9	1657	2920.9	-0.650492502	5.80E-07	0.816823803	5.17E-11	single-stranded DNA binding protein 2 [Source:MGI Symbol;Acc:MGI:1914220]
chr1	158177814	158178065	3.522144856	4.024314416	4.62356018	-0.50216956	0.242733057	-0.580474979	0.140949102	-1.101414149	0.00452531	Fam5b	downstream	178320	196.1	479.7	4536.8	1.295925745	2.75E-15	3.230186048	2.93E-107	"family with sequence similarity 5, member B [Source:MGI Symbol;Acc:MGI:2443333]"
chr1	158055123	158055314	4.719453346	4.677931872	5.15971117	0.041521474	0.894271754	-0.463604993	0.139089735	-0.442479957	0.167375557	Fam5b	downstream	301042	196.1	479.7	4536.8	1.295925745	2.75E-15	3.230186048	2.93E-107	"family with sequence similarity 5, member B [Source:MGI Symbol;Acc:MGI:2443333]"
chr1	158133142	158133280	6.297586976	6.018560929	6.753046813	0.279026047	0.384828646	-0.715343581	0.024702751	-0.462734446	0.091005772	Fam5b	downstream	223049	196.1	479.7	4536.8	1.295925745	2.75E-15	3.230186048	2.93E-107	"family with sequence similarity 5, member B [Source:MGI Symbol;Acc:MGI:2443333]"
chr1	158244995	158245169	5.497453203	5.397891615	5.026932526	0.099561589	0.744627976	0.388965365	0.249776874	0.464187173	0.145433715	Fam5b	downstream	111178	196.1	479.7	4536.8	1.295925745	2.75E-15	3.230186048	2.93E-107	"family with sequence similarity 5, member B [Source:MGI Symbol;Acc:MGI:2443333]"
chr1	158183543	158183698	5.221420901	4.990284749	4.8099029	0.231136151	0.470190123	0.197654674	0.555094613	0.401936842	0.212939199	Fam5b	downstream	172640	196.1	479.7	4536.8	1.295925745	2.75E-15	3.230186048	2.93E-107	"family with sequence similarity 5, member B [Source:MGI Symbol;Acc:MGI:2443333]"
chr1	158217461	158217640	4.638746199	4.022417396	4.808302692	0.616328803	0.118701786	-0.766418343	0.07433004	-0.174853737	0.570552224	Fam5b	downstream	138710	196.1	479.7	4536.8	1.295925745	2.75E-15	3.230186048	2.93E-107	"family with sequence similarity 5, member B [Source:MGI Symbol;Acc:MGI:2443333]"
chr1	158089218	158089375	4.645516844	4.05654364	4.115076223	0.588973204	0.115992041	-0.041444412	0.948857389	0.522654706	0.150237257	Fam5b	downstream	266964	196.1	479.7	4536.8	1.295925745	2.75E-15	3.230186048	2.93E-107	"family with sequence similarity 5, member B [Source:MGI Symbol;Acc:MGI:2443333]"
chr1	158357334	158357471	3.998712784	4.295628631	4.200865801	-0.296915847	0.561160203	0.111012667	0.895447322	-0.202828917	0.631277497	Fam5b	upstream	-1142	196.1	479.7	4536.8	1.295925745	2.75E-15	3.230186048	2.93E-107	"family with sequence similarity 5, member B [Source:MGI Symbol;Acc:MGI:2443333]"
chr1	158125741	158125898	4.753029684	4.343374894	4.36991506	0.40965479	0.444091261	-0.006696974	0.97887706	0.380276166	0.350687937	Fam5b	downstream	230440	196.1	479.7	4536.8	1.295925745	2.75E-15	3.230186048	2.93E-107	"family with sequence similarity 5, member B [Source:MGI Symbol;Acc:MGI:2443333]"
chr1	158187936	158188088	4.777246451	4.950253011	4.820931258	-0.17300656	0.637207319	0.149731932	0.703995212	-0.049817215	0.896421518	Fam5b	downstream	168248	196.1	479.7	4536.8	1.295925745	2.75E-15	3.230186048	2.93E-107	"family with sequence similarity 5, member B [Source:MGI Symbol;Acc:MGI:2443333]"
chr1	158192914	158193166	5.697292108	5.743512011	5.620167343	-0.046219903	0.837550573	0.142568911	0.637587727	0.071209923	0.786579316	Fam5b	downstream	163220	196.1	479.7	4536.8	1.295925745	2.75E-15	3.230186048	2.93E-107	"family with sequence similarity 5, member B [Source:MGI Symbol;Acc:MGI:2443333]"
chr1	158252908	158253077	4.242027606	4.201855751	4.327165655	0.040171855	0.962563209	-0.104042119	0.930749923	-0.093254119	0.860892983	Fam5b	inside	103268	196.1	479.7	4536.8	1.295925745	2.75E-15	3.230186048	2.93E-107	"family with sequence similarity 5, member B [Source:MGI Symbol;Acc:MGI:2443333]"
chr1	157958999	157959160	4.323555466	3.865016875	4.431321478	0.45853859	0.270003029	-0.549119624	0.129044334	-0.11476	0.709360837	Fam5b	downstream	397180	196.1	479.7	4536.8	1.295925745	2.75E-15	3.230186048	2.93E-107	"family with sequence similarity 5, member B [Source:MGI Symbol;Acc:MGI:2443333]"
chr1	158019101	158019322	5.043932611	4.472012203	4.698107248	0.571920409	0.093604516	-0.207458052	0.596245383	0.339767217	0.327863664	Fam5b	downstream	337048	196.1	479.7	4536.8	1.295925745	2.75E-15	3.230186048	2.93E-107	"family with sequence similarity 5, member B [Source:MGI Symbol;Acc:MGI:2443333]"
chr1	158283727	158283902	5.123061679	4.86783808	4.871637424	0.255223599	0.381221816	0.013308544	0.95495972	0.244738047	0.468414743	Fam5b	inside	72446	196.1	479.7	4536.8	1.295925745	2.75E-15	3.230186048	2.93E-107	"family with sequence similarity 5, member B [Source:MGI Symbol;Acc:MGI:2443333]"
chr3	107932236	107932470	5.45230469	5.115893868	5.649196504	0.336410822	0.303361594	-0.515652211	0.103064626	-0.200846423	0.481523372	Gstm7	upstream	-536	445.4	324.3	1827.9	-0.450921736	0.056625262	2.480656536	3.54E-37	"glutathione S-transferase, mu 7 [Source:MGI Symbol;Acc:MGI:1915562]"
chr11	100889591	100889761	5.398020553	5.01455067	5.134941829	0.383469883	0.19720198	-0.103263358	0.700925011	0.260150941	0.376392093	Stat5a	downstream	30324	28.6	23.2	4.8	-0.282119975	0.660552061	-2.188013624	6.51E-05	signal transducer and activator of transcription 5A [Source:MGI Symbol;Acc:MGI:103036]
chr11	100857800	100857942	4.564422689	4.290762651	4.153923528	0.273660037	0.426641232	0.154884175	0.710615246	0.406780883	0.3247637	Stat5a	upstream	-1481	28.6	23.2	4.8	-0.282119975	0.660552061	-2.188013624	6.51E-05	signal transducer and activator of transcription 5A [Source:MGI Symbol;Acc:MGI:103036]
chr11	100876430	100876574	4.795137368	4.589900445	3.634853535	0.205236923	0.619694533	0.974001449	0.013215036	1.150274445	0.001836483	Stat5a	inside	17150	28.6	23.2	4.8	-0.282119975	0.660552061	-2.188013624	6.51E-05	signal transducer and activator of transcription 5A [Source:MGI Symbol;Acc:MGI:103036]
chr11	100895577	100895708	4.150540177	4.15292568	3.811450066	-0.002385503	0.999136157	0.359065015	0.434442334	0.344878496	0.600189275	Stat5a	downstream	36290	28.6	23.2	4.8	-0.282119975	0.660552061	-2.188013624	6.51E-05	signal transducer and activator of transcription 5A [Source:MGI Symbol;Acc:MGI:103036]
chr11	100960433	100960583	5.132114109	4.450531981	4.545762793	0.681582128	0.067829692	-0.075026616	0.954848257	0.5803555	0.058463328	Ptrf	inside	10379	94.1	56.2	13.4	-0.731298665	0.161877383	-2.01979279	2.48E-05	polymerase I and transcript release factor [Source:MGI Symbol;Acc:MGI:1277968]
chr11	100964519	100964685	4.774666431	3.759681572	4.009685202	1.014984858	0.069989123	-0.227888795	0.740434447	0.756741251	0.055850272	Ptrf	inside	6285	94.1	56.2	13.4	-0.731298665	0.161877383	-2.01979279	2.48E-05	polymerase I and transcript release factor [Source:MGI Symbol;Acc:MGI:1277968]
chr19	5690550	5690724	3.657866935	4.809013239	5.354543232	-1.151146304	0.014421073	-0.527376842	0.114867846	-1.702342882	0.000171198	Map3k11	inside	1505	1768.2	1796.1	913.7	0.02249093	0.903032623	-0.973681925	1.67E-20	mitogen-activated protein kinase kinase kinase 11 [Source:MGI Symbol;Acc:MGI:1346880]
chr19	5693755	5693906	3.241311014	3.768089671	3.975602142	-0.526778656	0.285025548	-0.190612727	0.633222033	-0.732435985	0.138027916	Map3k11	inside	4698	1768.2	1796.1	913.7	0.02249093	0.903032623	-0.973681925	1.67E-20	mitogen-activated protein kinase kinase kinase 11 [Source:MGI Symbol;Acc:MGI:1346880]
chr7	27606973	27607162	5.556691231	5.430645052	5.392543506	0.126046179	0.638772118	0.055917704	0.846490631	0.157478182	0.600276163	Akt2	inside	15515	2613.4	3205.1	4605.8	0.294568491	1.48E-06	0.522829773	3.03E-20	thymoma viral proto-oncogene 2 [Source:MGI Symbol;Acc:MGI:104874]
chr7	27621904	27622063	6.429758462	6.741524592	6.46763297	-0.31176613	0.287913857	0.291473127	0.249456665	-0.040745466	0.918995789	Akt2	inside	30431	2613.4	3205.1	4605.8	0.294568491	1.48E-06	0.522829773	3.03E-20	thymoma viral proto-oncogene 2 [Source:MGI Symbol;Acc:MGI:104874]
chr7	27581184	27581334	5.324547324	5.373516229	5.179166172	-0.048968906	0.9299434	0.210564987	0.602057899	0.135249004	0.690963888	Akt2	upstream	-10294	2613.4	3205.1	4605.8	0.294568491	1.48E-06	0.522829773	3.03E-20	thymoma viral proto-oncogene 2 [Source:MGI Symbol;Acc:MGI:104874]
chr7	27607467	27607585	4.524839685	4.628555611	4.550862441	-0.103715926	0.852569489	0.093918501	0.855661829	-0.029214554	0.955344151	Akt2	inside	15973	2613.4	3205.1	4605.8	0.294568491	1.48E-06	0.522829773	3.03E-20	thymoma viral proto-oncogene 2 [Source:MGI Symbol;Acc:MGI:104874]
chr16	4654525	4654714	4.622083445	5.159321763	5.292619591	-0.537238319	0.13716603	-0.114904094	0.712129025	-0.682518907	0.068837714	Dnaja3	inside	14630	1614.4	1275.6	1091.5	-0.339781521	0.000954159	-0.224157421	0.029501512	"DnaJ (Hsp40) homolog, subfamily A, member 3 [Source:MGI Symbol;Acc:MGI:1933786]"
chr16	4800931	4801118	4.734278402	4.32768971	4.565265993	0.406588693	0.211409494	-0.22036514	0.488962767	0.165331251	0.604970867	5730403B10Rik	upstream	-10732	4776.3	4291.2	3694.4	-0.154434988	0.036474172	-0.215716933	0.001224835	RIKEN cDNA 5730403B10 gene [Source:MGI Symbol;Acc:MGI:1913876]
chr16	4786464	4786648	4.541908978	4.436872227	4.271276264	0.105036751	0.769943726	0.183083942	0.689634378	0.267934306	0.541095687	5730403B10Rik	inside	3736	4776.3	4291.2	3694.4	-0.154434988	0.036474172	-0.215716933	0.001224835	RIKEN cDNA 5730403B10 gene [Source:MGI Symbol;Acc:MGI:1913876]
chr9	20964048	20964214	4.553165074	4.570834373	4.164561437	-0.017669299	0.964666925	0.422826342	0.273907603	0.386249337	0.298944385	Dnmt1	upstream	-4243	18655.9	17127.4	9774.2	-0.123096528	0.479006875	-0.80752824	8.56E-11	DNA methyltransferase (cytosine-5) 1 [Source:MGI Symbol;Acc:MGI:94912]
chr2	33228799	33228998	4.664252519	4.592124443	3.849407758	0.072128076	0.787898071	0.757296693	0.137549712	0.808695586	0.023447642	Angptl2	inside	12828	1934.1	1481.7	103.9	-0.383147226	0.050884507	-3.813681164	2.14E-97	angiopoietin-like 2 [Source:MGI Symbol;Acc:MGI:1347002]
chr2	33228530	33228652	1.788978281	2.766917583	4.100432976	-0.977939302	0.109121909	-1.31410074	0.005876926	-2.298702726	4.71E-05	Angptl2	inside	12521	1934.1	1481.7	103.9	-0.383147226	0.050884507	-3.813681164	2.14E-97	angiopoietin-like 2 [Source:MGI Symbol;Acc:MGI:1347002]
chr1	154738504	154738648	4.699586159	4.531516623	3.678849367	0.168069535	0.5842717	0.870477914	0.022574739	1.016037012	0.006404282	Cacna1e	upstream	-12656	183.6	270.2	16686.7	0.548140704	0.00094548	5.93619051	0	"calcium channel, voltage-dependent, R type, alpha 1E subunit [Source:MGI Symbol;Acc:MGI:106217]"
chr1	154819829	154819968	4.853968449	4.763238553	4.355603988	0.090729895	0.799916848	0.4263414	0.200100621	0.495068626	0.140463039	Cacna1e	upstream	-93978	183.6	270.2	16686.7	0.548140704	0.00094548	5.93619051	0	"calcium channel, voltage-dependent, R type, alpha 1E subunit [Source:MGI Symbol;Acc:MGI:106217]"
chr1	154589610	154589781	4.85513342	4.338214199	4.197249827	0.516919222	0.20122168	0.161290783	0.670968054	0.651252972	0.071935495	Cacna1e	inside	136224	183.6	270.2	16686.7	0.548140704	0.00094548	5.93619051	0	"calcium channel, voltage-dependent, R type, alpha 1E subunit [Source:MGI Symbol;Acc:MGI:106217]"
chr1	154884078	154884214	4.499847798	3.976066329	3.292135327	0.52378147	0.207299968	0.702883321	0.08603802	1.208047182	0.004648291	Cacna1e	upstream	-158226	183.6	270.2	16686.7	0.548140704	0.00094548	5.93619051	0	"calcium channel, voltage-dependent, R type, alpha 1E subunit [Source:MGI Symbol;Acc:MGI:106217]"
chr1	154734681	154734839	4.514005414	4.573117512	4.036636348	-0.059112098	0.936165987	0.55336036	0.297499319	0.473473365	0.353143949	Cacna1e	upstream	-8840	183.6	270.2	16686.7	0.548140704	0.00094548	5.93619051	0	"calcium channel, voltage-dependent, R type, alpha 1E subunit [Source:MGI Symbol;Acc:MGI:106217]"
chr1	154846522	154846714	4.854718019	4.551786609	3.886392322	0.30293141	0.459301218	0.684192538	0.053512231	0.95608752	0.01528251	Cacna1e	upstream	-120698	183.6	270.2	16686.7	0.548140704	0.00094548	5.93619051	0	"calcium channel, voltage-dependent, R type, alpha 1E subunit [Source:MGI Symbol;Acc:MGI:106217]"
chr1	154856375	154856538	5.127113647	4.767818379	4.445221428	0.359295268	0.360259694	0.340609284	0.457240392	0.672208684	0.113893156	Cacna1e	upstream	-130536	183.6	270.2	16686.7	0.548140704	0.00094548	5.93619051	0	"calcium channel, voltage-dependent, R type, alpha 1E subunit [Source:MGI Symbol;Acc:MGI:106217]"
chr1	154832144	154832304	3.556148107	3.602470868	4.343290234	-0.04632276	0.875920351	-0.721894092	0.080194727	-0.795574544	0.044482713	Cacna1e	upstream	-106304	183.6	270.2	16686.7	0.548140704	0.00094548	5.93619051	0	"calcium channel, voltage-dependent, R type, alpha 1E subunit [Source:MGI Symbol;Acc:MGI:106217]"
chr1	154624162	154624330	4.237250123	4.179222973	4.398636509	0.05802715	0.916987229	-0.200541488	0.657620009	-0.166834869	0.675610347	Cacna1e	inside	101674	183.6	270.2	16686.7	0.548140704	0.00094548	5.93619051	0	"calcium channel, voltage-dependent, R type, alpha 1E subunit [Source:MGI Symbol;Acc:MGI:106217]"
chr1	154829285	154829484	5.118436184	4.976210399	4.634853535	0.142225785	0.635039252	0.359388437	0.251551485	0.476686266	0.110872663	Cacna1e	upstream	-103464	183.6	270.2	16686.7	0.548140704	0.00094548	5.93619051	0	"calcium channel, voltage-dependent, R type, alpha 1E subunit [Source:MGI Symbol;Acc:MGI:106217]"
chr1	154734203	154734387	4.630207914	4.369986653	4.253175334	0.260221261	0.527561161	0.136390569	0.630026488	0.369196852	0.253477004	Cacna1e	upstream	-8375	183.6	270.2	16686.7	0.548140704	0.00094548	5.93619051	0	"calcium channel, voltage-dependent, R type, alpha 1E subunit [Source:MGI Symbol;Acc:MGI:106217]"
chr1	154825139	154825328	4.933112834	4.650728612	4.838736282	0.282384221	0.476748087	-0.169824086	0.720090667	0.085451824	0.829066562	Cacna1e	upstream	-99314	183.6	270.2	16686.7	0.548140704	0.00094548	5.93619051	0	"calcium channel, voltage-dependent, R type, alpha 1E subunit [Source:MGI Symbol;Acc:MGI:106217]"
chr1	154668394	154668547	4.521150306	4.33614616	4.292898465	0.185004146	0.608694326	0.060105582	0.926032384	0.222057836	0.551350251	Cacna1e	inside	57450	183.6	270.2	16686.7	0.548140704	0.00094548	5.93619051	0	"calcium channel, voltage-dependent, R type, alpha 1E subunit [Source:MGI Symbol;Acc:MGI:106217]"
chr1	154623543	154623739	6.141041641	5.814191525	6.002782786	0.326850117	0.271151862	-0.171347558	0.56821059	0.135917466	0.659664719	Cacna1e	inside	102279	183.6	270.2	16686.7	0.548140704	0.00094548	5.93619051	0	"calcium channel, voltage-dependent, R type, alpha 1E subunit [Source:MGI Symbol;Acc:MGI:106217]"
chr1	154733242	154733396	6.040682887	6.217671803	6.20289718	-0.176988916	0.526837449	0.031732105	0.916163974	-0.168615543	0.548017105	Cacna1e	upstream	-7399	183.6	270.2	16686.7	0.548140704	0.00094548	5.93619051	0	"calcium channel, voltage-dependent, R type, alpha 1E subunit [Source:MGI Symbol;Acc:MGI:106217]"
chr1	154824408	154824582	5.241367433	5.029257176	5.664390937	0.212110258	0.454445505	-0.617369873	0.036960969	-0.428028766	0.132098058	Cacna1e	upstream	-98575	183.6	270.2	16686.7	0.548140704	0.00094548	5.93619051	0	"calcium channel, voltage-dependent, R type, alpha 1E subunit [Source:MGI Symbol;Acc:MGI:106217]"
chr1	154792262	154792444	3.249337595	3.911297139	5.328511075	-0.661959544	0.103797638	-1.398086698	0.000403352	-2.083855128	2.28E-07	Cacna1e	upstream	-66433	183.6	270.2	16686.7	0.548140704	0.00094548	5.93619051	0	"calcium channel, voltage-dependent, R type, alpha 1E subunit [Source:MGI Symbol;Acc:MGI:106217]"
chr1	154625436	154625579	4.991809449	5.055806267	4.754885348	-0.063996818	0.814980229	0.319157299	0.416316184	0.233029145	0.579116768	Cacna1e	inside	100412	183.6	270.2	16686.7	0.548140704	0.00094548	5.93619051	0	"calcium channel, voltage-dependent, R type, alpha 1E subunit [Source:MGI Symbol;Acc:MGI:106217]"
chr2	24797674	24797838	5.899521032	5.541930313	5.161078094	0.35759072	0.223945326	0.397252928	0.2986279	0.729980352	0.022053779	Cacna1b	upstream	-34604	111.4	372	9336.8	1.737510866	2.69E-18	4.628281878	3.51E-152	"calcium channel, voltage-dependent, N type, alpha 1B subunit [Source:MGI Symbol;Acc:MGI:88296]"
chr2	24732484	24732630	5.084048416	5.013101807	4.381356547	0.070946609	0.836529136	0.650283132	0.049797462	0.697645543	0.029407882	Cacna1b	inside	30595	111.4	372	9336.8	1.737510866	2.69E-18	4.628281878	3.51E-152	"calcium channel, voltage-dependent, N type, alpha 1B subunit [Source:MGI Symbol;Acc:MGI:88296]"
chr2	24787666	24787827	4.775160264	4.831912487	4.920032476	-0.056752223	0.807049247	-0.067498051	0.912384219	-0.151979894	0.609637741	Cacna1b	upstream	-24594	111.4	372	9336.8	1.737510866	2.69E-18	4.628281878	3.51E-152	"calcium channel, voltage-dependent, N type, alpha 1B subunit [Source:MGI Symbol;Acc:MGI:88296]"
chr2	24719848	24720008	3.343889854	3.226698918	4.519500528	0.117190936	0.808056346	-1.274702708	0.004660763	-1.182374212	0.002352417	Cacna1b	inside	43224	111.4	372	9336.8	1.737510866	2.69E-18	4.628281878	3.51E-152	"calcium channel, voltage-dependent, N type, alpha 1B subunit [Source:MGI Symbol;Acc:MGI:88296]"
chr2	24753565	24753728	4.329328853	4.261323903	4.027691676	0.06800495	0.909853713	0.25237891	0.594349791	0.29078235	0.565427769	Cacna1b	inside	9506	111.4	372	9336.8	1.737510866	2.69E-18	4.628281878	3.51E-152	"calcium channel, voltage-dependent, N type, alpha 1B subunit [Source:MGI Symbol;Acc:MGI:88296]"
chr3	138147409	138147565	3.824681987	4.778641906	4.197171008	-0.953959918	0.06275734	0.597638719	0.213306798	-0.36974081	0.413901923	Rg9mtd2	inside	4038	767.6	683	294.4	-0.170634993	0.253812557	-1.21292081	1.80E-23	RNA (guanine-9-) methyltransferase domain containing 2 [Source:MGI Symbol;Acc:MGI:1920421]
chr3	138151952	138152097	4.471205867	4.102983833	3.869317639	0.368222034	0.394670004	0.253585662	0.548013295	0.594283315	0.135486024	Rg9mtd2	inside	8575	767.6	683	294.4	-0.170634993	0.253812557	-1.21292081	1.80E-23	RNA (guanine-9-) methyltransferase domain containing 2 [Source:MGI Symbol;Acc:MGI:1920421]
chr12	38953321	38953517	4.324126727	4.046552896	3.992572608	0.277573831	0.600675359	0.074798886	0.765621519	0.322628432	0.379407279	Etv1	downstream	174038	1145.9	609.2	233.8	-0.906625314	2.27E-07	-1.373404878	3.28E-15	ets variant gene 1 [Source:MGI Symbol;Acc:MGI:99254]
chr12	39004123	39004298	6.091060029	6.14958109	5.860728617	-0.058521061	0.793051238	0.306898292	0.231561273	0.222797428	0.367951527	Etv1	downstream	224829	1145.9	609.2	233.8	-0.906625314	2.27E-07	-1.373404878	3.28E-15	ets variant gene 1 [Source:MGI Symbol;Acc:MGI:99254]
chr12	38833295	38833450	5.61531169	5.784970956	5.690716486	-0.169659266	0.523736522	0.11265056	0.676811576	-0.082819818	0.762009139	Etv1	inside	53991	1145.9	609.2	233.8	-0.906625314	2.27E-07	-1.373404878	3.28E-15	ets variant gene 1 [Source:MGI Symbol;Acc:MGI:99254]
chr12	38994839	38994991	4.508399661	4.372029725	4.093224365	0.136369936	0.785090272	0.297582904	0.435046851	0.40273839	0.317487557	Etv1	downstream	215534	1145.9	609.2	233.8	-0.906625314	2.27E-07	-1.373404878	3.28E-15	ets variant gene 1 [Source:MGI Symbol;Acc:MGI:99254]
chr12	38730713	38730873	5.147489919	4.883605806	4.595385969	0.263884113	0.421242982	0.305253665	0.505450249	0.543227946	0.191322872	Etv1	upstream	-48588	1145.9	609.2	233.8	-0.906625314	2.27E-07	-1.373404878	3.28E-15	ets variant gene 1 [Source:MGI Symbol;Acc:MGI:99254]
chr12	38370960	38371121	4.793218038	4.479820759	5.162892759	0.313397279	0.418219048	-0.663498678	0.076694881	-0.376271761	0.221566954	Etv1	upstream	-408341	1145.9	609.2	233.8	-0.906625314	2.27E-07	-1.373404878	3.28E-15	ets variant gene 1 [Source:MGI Symbol;Acc:MGI:99254]
chr12	38650187	38650354	4.446556122	4.459572798	4.195179367	-0.013016676	0.904746353	0.2838025	0.396513465	0.248419063	0.475238074	Etv1	upstream	-129111	1145.9	609.2	233.8	-0.906625314	2.27E-07	-1.373404878	3.28E-15	ets variant gene 1 [Source:MGI Symbol;Acc:MGI:99254]
chr12	38433625	38433772	4.489815527	4.193756666	3.346234015	0.296058861	0.48426749	0.867190847	0.031553371	1.135764603	0.004519794	Etv1	upstream	-345683	1145.9	609.2	233.8	-0.906625314	2.27E-07	-1.373404878	3.28E-15	ets variant gene 1 [Source:MGI Symbol;Acc:MGI:99254]
chr12	38952054	38952356	4.848466108	5.001533848	4.533809471	-0.15306774	0.589961835	0.486148868	0.196390221	0.305902201	0.448712111	Etv1	downstream	172824	1145.9	609.2	233.8	-0.906625314	2.27E-07	-1.373404878	3.28E-15	ets variant gene 1 [Source:MGI Symbol;Acc:MGI:99254]
chr12	38959767	38959945	4.609419596	4.141735404	4.307972006	0.467684192	0.328858906	-0.14767529	0.724968511	0.300754477	0.513590481	Etv1	downstream	180475	1145.9	609.2	233.8	-0.906625314	2.27E-07	-1.373404878	3.28E-15	ets variant gene 1 [Source:MGI Symbol;Acc:MGI:99254]
chr12	38602723	38602870	3.991998336	3.105906188	4.615218927	0.886092148	0.053837466	-1.490403692	0.001457135	-0.62457862	0.117532028	Etv1	upstream	-176585	1145.9	609.2	233.8	-0.906625314	2.27E-07	-1.373404878	3.28E-15	ets variant gene 1 [Source:MGI Symbol;Acc:MGI:99254]
chr12	38453379	38453543	4.517332923	4.11473932	4.006737064	0.402593603	0.224630496	0.125240342	0.796163196	0.503991903	0.152328889	Etv1	upstream	-325920	1145.9	609.2	233.8	-0.906625314	2.27E-07	-1.373404878	3.28E-15	ets variant gene 1 [Source:MGI Symbol;Acc:MGI:99254]
chr12	38718328	38718613	4.885544625	4.912851879	4.90603217	-0.027307253	0.943986921	0.024433819	0.970118981	-0.027264051	0.921481288	Etv1	upstream	-60911	1145.9	609.2	233.8	-0.906625314	2.27E-07	-1.373404878	3.28E-15	ets variant gene 1 [Source:MGI Symbol;Acc:MGI:99254]
chr12	38622350	38622502	5.79956724	5.951285278	5.513218632	-0.151718038	0.51555123	0.456262864	0.073978027	0.27935371	0.261012505	Etv1	upstream	-156955	1145.9	609.2	233.8	-0.906625314	2.27E-07	-1.373404878	3.28E-15	ets variant gene 1 [Source:MGI Symbol;Acc:MGI:99254]
chr12	38724707	38724883	5.228819808	4.856166216	4.453788368	0.372653593	0.289437311	0.4208875	0.22054127	0.766528149	0.038057599	Etv1	upstream	-54586	1145.9	609.2	233.8	-0.906625314	2.27E-07	-1.373404878	3.28E-15	ets variant gene 1 [Source:MGI Symbol;Acc:MGI:99254]
chr10	60286698	60286859	3.057075892	4.15092953	4.673112478	-1.093853637	0.032636807	-0.507032101	0.166029442	-1.616182549	5.27E-05	Psap	inside	9150	17258.9	12617.7	16849.7	-0.451452464	3.02E-08	0.416966152	1.50E-07	prosaposin [Source:MGI Symbol;Acc:MGI:97783]
chr10	60280187	60280324	3.649836744	4.998959349	5.203490762	-1.349122605	0.003914097	-0.188648833	0.641536654	-1.553782259	0.000751918	Psap	inside	2628	17258.9	12617.7	16849.7	-0.451452464	3.02E-08	0.416966152	1.50E-07	prosaposin [Source:MGI Symbol;Acc:MGI:97783]
chr10	60284579	60284755	4.408787899	4.458972368	5.502748265	-0.050184469	0.952273486	-1.026667439	0.010706926	-1.090122966	0.025974737	Psap	inside	7039	17258.9	12617.7	16849.7	-0.451452464	3.02E-08	0.416966152	1.50E-07	prosaposin [Source:MGI Symbol;Acc:MGI:97783]
chr19	44751417	44751598	5.271438227	5.235827103	5.004499414	0.035611124	0.895038078	0.249091688	0.453368453	0.2612207	0.356019654	Pax2	upstream	-4542	0	2.5	2.4	2.755545891	0.073885992	-0.059890554	0.97198753	paired box gene 2 [Source:MGI Symbol;Acc:MGI:97486]
chr19	44733711	44733870	6.141634505	6.026261645	5.865179842	0.11537286	0.641307425	0.179089138	0.494156918	0.270208671	0.296503098	Pax2	upstream	-22260	0	2.5	2.4	2.755545891	0.073885992	-0.059890554	0.97198753	paired box gene 2 [Source:MGI Symbol;Acc:MGI:97486]
chr19	44743034	44743217	4.620824485	4.452720448	4.076755877	0.168104037	0.627763226	0.391472523	0.497573004	0.533579088	0.308085716	Pax2	upstream	-12924	0	2.5	2.4	2.755545891	0.073885992	-0.059890554	0.97198753	paired box gene 2 [Source:MGI Symbol;Acc:MGI:97486]
chr3	99153363	99153535	4.790568356	4.260547475	3.803605753	0.530020881	0.108276637	0.474491762	0.30779117	0.9804423	0.018044576	Wars2	inside	12380	711.7	639.9	599.9	-0.154612358	0.195164706	-0.091390727	0.426569862	tryptophanyl tRNA synthetase 2 (mitochondrial) [Source:MGI Symbol;Acc:MGI:1917810]
chr3	99145668	99145818	4.263221502	4.436135052	4.070385882	-0.17291355	0.573611658	0.38481881	0.296060336	0.186492754	0.637864849	Wars2	inside	4674	711.7	639.9	599.9	-0.154612358	0.195164706	-0.091390727	0.426569862	tryptophanyl tRNA synthetase 2 (mitochondrial) [Source:MGI Symbol;Acc:MGI:1917810]
chr3	99183443	99183630	4.747172374	4.999890079	4.899312426	-0.252717705	0.552238222	0.117897228	0.784002548	-0.154091534	0.667155614	Wars2	inside	42467	711.7	639.9	599.9	-0.154612358	0.195164706	-0.091390727	0.426569862	tryptophanyl tRNA synthetase 2 (mitochondrial) [Source:MGI Symbol;Acc:MGI:1917810]
chr6	124757131	124757336	5.838932462	5.56826093	5.423852496	0.270671532	0.353212724	0.162468582	0.590673136	0.408259349	0.12153377	Atn1	upstream	-710	20435.3	18784	21964.3	-0.121528033	0.237732284	0.225547783	0.008033601	atrophin 1 [Source:MGI Symbol;Acc:MGI:104725]
chr6	124762571	124762736	6.136541935	6.075616874	5.553210123	0.06092506	0.810102754	0.539626172	0.068142835	0.579376144	0.036607697	Atn1	upstream	-6130	20435.3	18784	21964.3	-0.121528033	0.237732284	0.225547783	0.008033601	atrophin 1 [Source:MGI Symbol;Acc:MGI:104725]
chr6	124770267	124770411	5.185176761	5.109170502	5.112252551	0.076006258	0.76050677	0.014575728	0.977571259	0.06702746	0.867821484	Eno2	upstream	-666	334.3	305.1	1845.9	-0.136854926	0.55432637	2.591947518	2.72E-66	"enolase 2, gamma neuronal [Source:MGI Symbol;Acc:MGI:95394]"
chrX	7328365	7328628	4.191439375	4.780453986	4.545762793	-0.589014611	0.106474342	0.252197143	0.440856471	-0.365314718	0.349292811	Clcn5	upstream	-9138	1994.4	2861.9	2458.7	0.520365385	2.07E-11	-0.21949474	0.005803464	chloride channel 5 [Source:MGI Symbol;Acc:MGI:99486]
chrX	7333417	7333576	4.204061465	4.450107732	4.456134834	-0.246046267	0.628172557	0.009184003	0.90568657	-0.259494455	0.414406554	Clcn5	upstream	-14138	1994.4	2861.9	2458.7	0.520365385	2.07E-11	-0.21949474	0.005803464	chloride channel 5 [Source:MGI Symbol;Acc:MGI:99486]
chrX	7292446	7292627	5.283159147	5.505244903	5.521479865	-0.222085756	0.462612944	0.001431535	0.992737041	-0.246903159	0.447197488	Clcn5	inside	26822	1994.4	2861.9	2458.7	0.520365385	2.07E-11	-0.21949474	0.005803464	chloride channel 5 [Source:MGI Symbol;Acc:MGI:99486]
chr8	60961356	60961551	4.568827878	4.21268147	4.072882096	0.356146408	0.350531211	0.158625296	0.697134812	0.490583639	0.221664577	Clcn3	inside	21846	6827.7	5796.3	7254.6	-0.236229501	0.000881372	0.323720064	9.80E-07	chloride channel 3 [Source:MGI Symbol;Acc:MGI:103555]
chr7	17062696	17062868	5.265499499	5.010905539	4.793853273	0.25459396	0.477019283	0.235498984	0.496013341	0.462685824	0.173932801	Hif3a	upstream	-355	2456	841.6	693.9	-1.540696291	2.24E-19	-0.277242863	0.151832078	"hypoxia inducible factor 3, alpha subunit [Source:MGI Symbol;Acc:MGI:1859778]"
chr6	56450152	56450295	3.762337794	3.983238216	4.100282722	-0.220900422	0.59520731	-0.098956627	0.788987677	-0.343107662	0.401811659	Pde1c	upstream	-80590	253.5	1815	2209.9	2.833279951	6.05E-58	0.282514593	0.141152499	phosphodiesterase 1C [Source:MGI Symbol;Acc:MGI:108413]
chr6	56380270	56380434	5.872145838	5.624452004	5.505295815	0.247693835	0.432108443	0.138007593	0.607492153	0.358956452	0.199977601	Pde1c	upstream	-10718	253.5	1815	2209.9	2.833279951	6.05E-58	0.282514593	0.141152499	phosphodiesterase 1C [Source:MGI Symbol;Acc:MGI:108413]
chr6	56218516	56218636	5.195303033	4.736347232	4.498588956	0.458955801	0.192776737	0.256957199	0.426651298	0.688889741	0.025979815	Pde1c	inside	151058	253.5	1815	2209.9	2.833279951	6.05E-58	0.282514593	0.141152499	phosphodiesterase 1C [Source:MGI Symbol;Acc:MGI:108413]
chr6	56277047	56277196	5.243219028	4.764058641	4.269726518	0.479160387	0.192387978	0.512767853	0.183239839	0.96761747	0.004748326	Pde1c	inside	92512	253.5	1815	2209.9	2.833279951	6.05E-58	0.282514593	0.141152499	phosphodiesterase 1C [Source:MGI Symbol;Acc:MGI:108413]
chr6	56202063	56202193	4.732910185	4.522544056	4.249113513	0.21036613	0.649933884	0.292160502	0.488509254	0.481856834	0.225255451	Pde1c	inside	167506	253.5	1815	2209.9	2.833279951	6.05E-58	0.282514593	0.141152499	phosphodiesterase 1C [Source:MGI Symbol;Acc:MGI:108413]
chr6	56333075	56333248	4.308680868	4.157644196	3.94323731	0.151036672	0.80086101	0.234997796	0.487870157	0.356339	0.328582396	Pde1c	inside	36472	253.5	1815	2209.9	2.833279951	6.05E-58	0.282514593	0.141152499	phosphodiesterase 1C [Source:MGI Symbol;Acc:MGI:108413]
chr6	56475706	56475883	3.647102725	3.691204462	3.249688276	-0.044101736	0.786045638	0.463501317	0.27828276	0.389007241	0.354089335	Pde1c	upstream	-106160	253.5	1815	2209.9	2.833279951	6.05E-58	0.282514593	0.141152499	phosphodiesterase 1C [Source:MGI Symbol;Acc:MGI:108413]
chr6	56232117	56232271	5.509535384	4.684750062	4.64514041	0.824785322	0.019334087	0.059622528	0.802627461	0.85760192	0.010731178	Pde1c	inside	137440	253.5	1815	2209.9	2.833279951	6.05E-58	0.282514593	0.141152499	phosphodiesterase 1C [Source:MGI Symbol;Acc:MGI:108413]
chr6	56396417	56396572	4.822664613	4.936243943	4.295521401	-0.11357933	0.726187204	0.659001511	0.053907691	0.521215468	0.101477579	Pde1c	upstream	-26860	253.5	1815	2209.9	2.833279951	6.05E-58	0.282514593	0.141152499	phosphodiesterase 1C [Source:MGI Symbol;Acc:MGI:108413]
chr10	88806500	88806665	5.149575645	4.961737629	4.734745663	0.187838016	0.526851918	0.243139846	0.574927298	0.411546584	0.211456474	Utp20	inside	20232	4239.2	3223.1	1769	-0.394540875	0.002230411	-0.863796446	2.46E-13	"UTP20, small subunit (SSU) processome component, homolog (yeast) [Source:MGI Symbol;Acc:MGI:1917933]"
chr10	88826966	88827168	4.509403037	4.995920263	4.575998784	-0.486517226	0.14357067	0.437772496	0.17897482	-0.072751257	0.796861346	Utp20	upstream	-253	4239.2	3223.1	1769	-0.394540875	0.002230411	-0.863796446	2.46E-13	"UTP20, small subunit (SSU) processome component, homolog (yeast) [Source:MGI Symbol;Acc:MGI:1917933]"
chr10	88856039	88856194	5.175836451	5.525784085	5.229213783	-0.349947634	0.243538584	0.31406014	0.275456809	-0.058338149	0.857339596	Utp20	upstream	-29302	4239.2	3223.1	1769	-0.394540875	0.002230411	-0.863796446	2.46E-13	"UTP20, small subunit (SSU) processome component, homolog (yeast) [Source:MGI Symbol;Acc:MGI:1917933]"
chr10	29198776	29198953	4.384495118	4.549713418	4.433146253	-0.1652183	0.636291382	0.134925891	0.697182437	-0.051092875	0.880879227	9330159F19Rik	upstream	-12780	679.8	3102.7	14001.6	2.186588282	1.32E-51	2.168076431	2.55E-54	RIKEN cDNA 9330159F19 gene [Source:MGI Symbol;Acc:MGI:3036239]
chr1	80340981	80341179	4.910816005	4.580254349	4.634147692	0.330561655	0.489007501	-0.037310838	0.942925426	0.26191571	0.602787602	Cul3	upstream	-600	5605.6	5880.9	7076.6	0.069516887	0.529123288	0.266501535	0.000849361	cullin 3 [Source:MGI Symbol;Acc:MGI:1347360]
chr7	4777739	4777900	5.297579593	4.771276548	4.660240793	0.526303045	0.147653623	0.129852179	0.653971233	0.62751065	0.05777141	Il11	inside	5037	10.7	8.1	16.8	-0.3938918	0.675269227	1.01044688	0.130794003	interleukin 11 [Source:MGI Symbol;Acc:MGI:107613]
chr8	73422843	73422966	5.134531348	4.61194125	4.597061539	0.522590098	0.1026078	0.031500614	0.960690311	0.530311995	0.080449524	Large	upstream	-69364	1621.7	1993.8	5803.5	0.29644253	0.000322314	1.540801162	2.44E-100	like-glycosyltransferase [Source:MGI Symbol;Acc:MGI:1342270]
chr8	73454710	73454919	3.786061522	4.695067631	4.541694887	-0.909006109	0.013087777	0.172872687	0.580965363	-0.764098945	0.049710289	Large	upstream	-101274	1621.7	1993.8	5803.5	0.29644253	0.000322314	1.540801162	2.44E-100	like-glycosyltransferase [Source:MGI Symbol;Acc:MGI:1342270]
chr6	120908060	120908222	5.227848799	4.864820794	4.903084722	0.363028005	0.236494259	-0.020988707	0.897589785	0.317497516	0.312617235	Bid	inside	8712	383.1	299.6	554.5	-0.354984562	0.008057752	0.886965203	3.21E-14	BH3 interacting domain death agonist [Source:MGI Symbol;Acc:MGI:108093]
chr6	120877686	120877822	4.532191047	4.287168132	4.158874204	0.245022915	0.563105168	0.14769868	0.64963019	0.371333655	0.289530483	Bid	downstream	39099	383.1	299.6	554.5	-0.354984562	0.008057752	0.886965203	3.21E-14	BH3 interacting domain death agonist [Source:MGI Symbol;Acc:MGI:108093]
chr6	120887066	120887338	4.172178362	4.13280805	4.863363495	0.039370311	0.989724083	-0.708698465	0.13645909	-0.693198114	0.091338771	Bid	downstream	29651	383.1	299.6	554.5	-0.354984562	0.008057752	0.886965203	3.21E-14	BH3 interacting domain death agonist [Source:MGI Symbol;Acc:MGI:108093]
chr6	120937656	120937859	5.526786025	5.435618043	5.307834052	0.091167983	0.735685649	0.145093683	0.691343482	0.210314005	0.516705407	Bid	upstream	-20905	383.1	299.6	554.5	-0.354984562	0.008057752	0.886965203	3.21E-14	BH3 interacting domain death agonist [Source:MGI Symbol;Acc:MGI:108093]
chr6	120959776	120959960	4.847787397	5.577565926	5.76457552	-0.72977853	0.012609354	-0.168808739	0.599331095	-0.92561043	0.003318732	Bid	upstream	-43015	383.1	299.6	554.5	-0.354984562	0.008057752	0.886965203	3.21E-14	BH3 interacting domain death agonist [Source:MGI Symbol;Acc:MGI:108093]
chr6	120946818	120946938	-0.05108191	2.49353672	4.712193911	-2.54461863	0.001304047	-2.197870991	3.21E-05	-4.769840043	1.23E-12	Bid	upstream	-30025	383.1	299.6	554.5	-0.354984562	0.008057752	0.886965203	3.21E-14	BH3 interacting domain death agonist [Source:MGI Symbol;Acc:MGI:108093]
chr1	119472750	119472939	2.469075205	3.071510872	4.526055165	-0.602435667	0.300784652	-1.436178388	0.000742499	-2.061626091	1.30E-05	Ralb	inside	31950	851.4	680.7	763.1	-0.321062302	0.007815532	0.164436028	0.180393242	v-ral simian leukemia viral oncogene homolog B (ras related) [Source:MGI Symbol;Acc:MGI:1927244]
chr1	119467331	119467492	6.436282952	6.372454368	6.310075248	0.063828585	0.7965684	0.078652279	0.839498815	0.121703518	0.674601615	Ralb	downstream	37382	851.4	680.7	763.1	-0.321062302	0.007815532	0.164436028	0.180393242	v-ral simian leukemia viral oncogene homolog B (ras related) [Source:MGI Symbol;Acc:MGI:1927244]
chr5	122160217	122160388	4.357747476	4.127680638	4.708360686	0.230066838	0.584964506	-0.561719401	0.162951523	-0.351497215	0.357913699	Ppp1cc	inside	2023	2508.4	2735.7	2113.4	0.124411958	0.420350291	-0.371554546	0.00159761	"protein phosphatase 1, catalytic subunit, gamma isoform [Source:MGI Symbol;Acc:MGI:104872]"
chr16	22871065	22871225	3.395743393	4.352439612	4.210869172	-0.956696219	0.114477976	0.160727154	0.686720456	-0.828813692	0.105939485	Dnajb11	inside	13299	1982.4	1912.7	2318.3	-0.051180775	0.674095425	0.277150327	0.000748096	"DnaJ (Hsp40) homolog, subfamily B, member 11 [Source:MGI Symbol;Acc:MGI:1915088]"
chr7	44303870	44303994	3.879240681	4.107696609	4.367089219	-0.228455929	0.615807106	-0.241140188	0.557194425	-0.487154635	0.230197356	Clec11a	inside	3027	53.2	41.9	67.2	-0.34834988	0.395278195	0.679048857	0.03473949	"C-type lectin domain family 11, member a [Source:MGI Symbol;Acc:MGI:1298219]"
chr7	44287902	44288049	4.155918739	4.621958708	3.502006624	-0.466039969	0.228871271	1.138626176	0.004491212	0.643994427	0.10624654	Clec11a	downstream	18983	53.2	41.9	67.2	-0.34834988	0.395278195	0.679048857	0.03473949	"C-type lectin domain family 11, member a [Source:MGI Symbol;Acc:MGI:1298219]"
chr7	44290142	44290313	4.774127316	5.308710327	4.683131073	-0.534583011	0.120100954	0.6434208	0.052984681	0.083044318	0.806148735	Clec11a	downstream	16731	53.2	41.9	67.2	-0.34834988	0.395278195	0.679048857	0.03473949	"C-type lectin domain family 11, member a [Source:MGI Symbol;Acc:MGI:1298219]"
chr7	44306456	44306640	5.572145203	5.624925324	5.233943252	-0.052780121	0.875472873	0.408525202	0.186556279	0.330030798	0.276694799	Clec11a	inside	411	53.2	41.9	67.2	-0.34834988	0.395278195	0.679048857	0.03473949	"C-type lectin domain family 11, member a [Source:MGI Symbol;Acc:MGI:1298219]"
chr7	97202279	97202454	5.072911449	4.656293556	4.343899782	0.416617893	0.296430146	0.331908578	0.400643233	0.717697943	0.09585407	Gab2	inside	120614	1121.2	1632.9	4096.3	0.544043659	1.29E-07	1.324620619	1.93E-44	growth factor receptor bound protein 2-associated protein 2 [Source:MGI Symbol;Acc:MGI:1333854]
chr5	113891121	113891236	3.476714697	4.095883361	5.553552713	-0.619168663	0.258759436	-1.436715903	0.00128357	-2.075297714	5.54E-06	Coro1c	inside	17580	9950.7	21355.7	10337.2	1.09953683	4.51E-17	-1.044478397	4.74E-16	"coronin, actin binding protein 1C [Source:MGI Symbol;Acc:MGI:1345964]"
chr5	113899552	113899732	4.588804355	5.040830383	5.741554328	-0.452026028	0.207869546	-0.683764532	0.035904782	-1.156822357	0.00050069	Coro1c	inside	9116	9950.7	21355.7	10337.2	1.09953683	4.51E-17	-1.044478397	4.74E-16	"coronin, actin binding protein 1C [Source:MGI Symbol;Acc:MGI:1345964]"
chr5	113902805	113902992	4.015588562	4.558469061	4.93762832	-0.542880499	0.186053214	-0.362820216	0.282751158	-0.926521758	0.008242194	Coro1c	inside	5860	9950.7	21355.7	10337.2	1.09953683	4.51E-17	-1.044478397	4.74E-16	"coronin, actin binding protein 1C [Source:MGI Symbol;Acc:MGI:1345964]"
chr5	113876309	113876447	3.309257129	2.857550831	4.631458144	0.451706298	0.484767247	-1.752028924	0.00053754	-1.327703799	0.001261313	Coro1c	inside	32380	9950.7	21355.7	10337.2	1.09953683	4.51E-17	-1.044478397	4.74E-16	"coronin, actin binding protein 1C [Source:MGI Symbol;Acc:MGI:1345964]"
chr5	113904847	113905011	3.894896983	4.579179115	5.552713668	-0.684282132	0.159682762	-0.956457358	0.037583672	-1.660216464	2.36E-05	Coro1c	inside	3829	9950.7	21355.7	10337.2	1.09953683	4.51E-17	-1.044478397	4.74E-16	"coronin, actin binding protein 1C [Source:MGI Symbol;Acc:MGI:1345964]"
chr14	51911769	51911950	5.216137399	5.16818608	5.179277264	0.04795132	0.876291085	0.007191095	0.968127552	0.033714217	0.902468273	Ndrg2	inside	1628	9197.2	5048.6	583.7	-0.863243418	2.35E-09	-3.102344306	1.93E-107	N-myc downstream regulated gene 2 [Source:MGI Symbol;Acc:MGI:1352498]
chr14	51910260	51910436	5.569080729	5.381026107	5.136871777	0.188054622	0.597820635	0.262353686	0.348746192	0.432558564	0.240528725	Ndrg2	inside	3140	9197.2	5048.6	583.7	-0.863243418	2.35E-09	-3.102344306	1.93E-107	N-myc downstream regulated gene 2 [Source:MGI Symbol;Acc:MGI:1352498]
chr14	51911229	51911402	6.692195695	6.785885726	6.512135423	-0.093690031	0.768565054	0.290287897	0.388984118	0.174180022	0.526718686	Ndrg2	inside	2172	9197.2	5048.6	583.7	-0.863243418	2.35E-09	-3.102344306	1.93E-107	N-myc downstream regulated gene 2 [Source:MGI Symbol;Acc:MGI:1352498]
chr14	51869251	51869551	5.787853817	5.70074629	5.573778864	0.087107527	0.708382807	0.144354059	0.613493655	0.207074699	0.423403158	Mettl17	upstream	-15442	1515.4	1824.4	1881	0.26654278	0.107178998	0.043847958	0.806106833	methyltransferase like 17 [Source:MGI Symbol;Acc:MGI:1098577]
chr14	51876416	51876667	5.691285138	5.521846644	5.235173175	0.169438494	0.579028751	0.304364806	0.402688139	0.447415193	0.176415062	Mettl17	upstream	-8301	1515.4	1824.4	1881	0.26654278	0.107178998	0.043847958	0.806106833	methyltransferase like 17 [Source:MGI Symbol;Acc:MGI:1098577]
chr14	51965806	51965979	4.43093717	4.611336576	4.742875969	-0.180399407	0.610319043	-0.112439196	0.875493136	-0.313299612	0.498800467	Arhgef40	upstream	-18942	10947.6	7413.6	1501.8	-0.561571782	8.24E-06	-2.298943969	3.20E-84	Rho guanine nucleotide exchange factor (GEF) 40 [Source:MGI Symbol;Acc:MGI:2685515]
chr14	51983638	51983808	5.165403636	4.788044041	5.028184728	0.377359595	0.457868826	-0.223331458	0.570634172	0.138088875	0.783208745	Arhgef40	upstream	-1111	10947.6	7413.6	1501.8	-0.561571782	8.24E-06	-2.298943969	3.20E-84	Rho guanine nucleotide exchange factor (GEF) 40 [Source:MGI Symbol;Acc:MGI:2685515]
chr8	3532069	3532219	4.718048231	4.630749274	3.95728134	0.087298957	0.735888671	0.690006868	0.080316936	0.756872652	0.03256962	Pnpla6	inside	16759	1756.4	2125.3	1833.4	0.273720476	0.023547883	-0.212651281	0.065717082	patatin-like phospholipase domain containing 6 [Source:MGI Symbol;Acc:MGI:1354723]
chr8	3504779	3504955	5.792707752	5.465234758	5.82414769	0.327472995	0.197061253	-0.341585914	0.204166812	-0.036469584	0.885206927	Mcoln1	inside	4409	1783.4	2151.1	2990.7	0.268869481	0.090068703	0.474445049	0.000502615	mucolipin 1 [Source:MGI Symbol;Acc:MGI:1890498]
chr8	3416291	3416481	4.171210052	4.014517369	5.13725567	0.156692683	0.727045921	-1.103841008	0.003598477	-0.970398262	0.005705353	Arhgef18	inside	23379	2797.2	3358.1	4814.5	0.26335625	0.001872124	0.519244799	1.08E-11	rho/rac guanine nucleotide exchange factor (GEF) 18 [Source:MGI Symbol;Acc:MGI:2142567]
chr8	3387128	3387355	5.564950054	5.646569522	5.386974389	-0.081619469	0.792819401	0.277086039	0.336026103	0.174094133	0.511234587	Arhgef18	upstream	-5765	2797.2	3358.1	4814.5	0.26335625	0.001872124	0.519244799	1.08E-11	rho/rac guanine nucleotide exchange factor (GEF) 18 [Source:MGI Symbol;Acc:MGI:2142567]
chr8	3401022	3401290	4.788207278	4.335580276	4.442657964	0.452627002	0.212150701	-0.089959418	0.722281422	0.340573803	0.435800516	Arhgef18	inside	8149	2797.2	3358.1	4814.5	0.26335625	0.001872124	0.519244799	1.08E-11	rho/rac guanine nucleotide exchange factor (GEF) 18 [Source:MGI Symbol;Acc:MGI:2142567]
chr8	3385303	3385540	5.417360301	4.985514198	5.005976589	0.431846103	0.260849732	-0.001449378	0.969249189	0.400861617	0.2100039	Arhgef18	upstream	-7585	2797.2	3358.1	4814.5	0.26335625	0.001872124	0.519244799	1.08E-11	rho/rac guanine nucleotide exchange factor (GEF) 18 [Source:MGI Symbol;Acc:MGI:2142567]
chr7	43527197	43527360	5.78216338	5.815492365	5.513634012	-0.033328985	0.883265565	0.32009164	0.256728912	0.262000066	0.360006657	Cd33	downstream	5893	7.8	5.9	1.3	-0.376693471	0.74701733	-1.827978656	0.057684777	CD33 antigen [Source:MGI Symbol;Acc:MGI:99440]
chr7	43529637	43529785	5.180340157	5.357730031	5.014061131	-0.177389875	0.534490162	0.3616119	0.230752503	0.157365635	0.642429659	Cd33	inside	3460	7.8	5.9	1.3	-0.376693471	0.74701733	-1.827978656	0.057684777	CD33 antigen [Source:MGI Symbol;Acc:MGI:99440]
chr8	3640785	3640927	5.668759721	5.725379368	5.649632089	-0.056619647	0.862979133	0.093171927	0.756803644	0.01326752	0.925798968	Stxbp2	inside	9900	576.2	895	2685.9	0.63226014	9.20E-06	1.582805368	1.32E-34	syntaxin binding protein 2 [Source:MGI Symbol;Acc:MGI:107370]
chr8	3629969	3630177	4.104312212	4.043334416	4.176536573	0.060977796	0.993785388	-0.111247948	0.893053746	-0.076284113	0.813087189	Stxbp2	upstream	-883	576.2	895	2685.9	0.63226014	9.20E-06	1.582805368	1.32E-34	syntaxin binding protein 2 [Source:MGI Symbol;Acc:MGI:107370]
chr6	4680876	4681049	5.713600588	5.57981594	5.853799468	0.133784648	0.738217814	-0.254266404	0.4470121	-0.140372489	0.66183111	Sgce	inside	66242	743.7	566.2	747.8	-0.390592389	0.000251243	0.400978912	8.18E-05	"sarcoglycan, epsilon [Source:MGI Symbol;Acc:MGI:1329042]"
chr6	4691457	4691638	4.598397676	4.726448464	4.707117501	-0.128050788	0.746627109	0.036936371	0.904420689	-0.110133695	0.781443286	Sgce	inside	55656	743.7	566.2	747.8	-0.390592389	0.000251243	0.400978912	8.18E-05	"sarcoglycan, epsilon [Source:MGI Symbol;Acc:MGI:1329042]"
chr6	4722756	4722955	3.06248769	4.178907546	4.742467805	-1.116419856	0.009317099	-0.544542841	0.184980645	-1.683156316	7.08E-05	Sgce	inside	24348	743.7	566.2	747.8	-0.390592389	0.000251243	0.400978912	8.18E-05	"sarcoglycan, epsilon [Source:MGI Symbol;Acc:MGI:1329042]"
chr6	54022412	54022613	4.241136751	4.464652623	3.931997437	-0.223515873	0.588955026	0.550250169	0.207920759	0.303575519	0.388467004	Chn2	upstream	-17043	541.3	2142.8	1496.1	1.980889491	4.41E-37	-0.516925252	0.001259263	chimerin (chimaerin) 2 [Source:MGI Symbol;Acc:MGI:1917243]
chr6	54009726	54009842	2.121160539	2.771024117	4.585011836	-0.649863577	0.300181955	-1.796039902	0.000191162	-2.459823194	1.86E-06	Chn2	upstream	-29771	541.3	2142.8	1496.1	1.980889491	4.41E-37	-0.516925252	0.001259263	chimerin (chimaerin) 2 [Source:MGI Symbol;Acc:MGI:1917243]
chr6	54070844	54071003	5.077042776	5.722026234	5.707117461	-0.644983458	0.068847663	0.032019272	0.917903242	-0.633497216	0.064218857	Chn2	inside	31369	541.3	2142.8	1496.1	1.980889491	4.41E-37	-0.516925252	0.001259263	chimerin (chimaerin) 2 [Source:MGI Symbol;Acc:MGI:1917243]
chr6	54049447	54049766	5.366312669	5.312023954	4.98402109	0.054288715	0.901638254	0.346789864	0.366869561	0.378648903	0.32898176	Chn2	inside	10051	541.3	2142.8	1496.1	1.980889491	4.41E-37	-0.516925252	0.001259263	chimerin (chimaerin) 2 [Source:MGI Symbol;Acc:MGI:1917243]
chr8	114445766	114445982	4.803380161	4.269436732	4.292824807	0.533943429	0.160063865	-0.004679018	0.969183362	0.508276107	0.173935158	Wwox	inside	6218	453.9	454.8	274.8	0.005063364	0.983797795	-0.7243267	3.67E-11	WW domain-containing oxidoreductase [Source:MGI Symbol;Acc:MGI:1931237]
chr8	114506009	114506161	4.815653039	4.455018883	4.656369024	0.360634156	0.285625819	-0.182817551	0.639667276	0.151529804	0.626724207	Wwox	inside	66429	453.9	454.8	274.8	0.005063364	0.983797795	-0.7243267	3.67E-11	WW domain-containing oxidoreductase [Source:MGI Symbol;Acc:MGI:1931237]
chr8	114506710	114506881	4.324725834	4.384560058	4.425833166	-0.059834224	0.899168977	-0.022995217	0.930600496	-0.096502959	0.841657659	Wwox	inside	67140	453.9	454.8	274.8	0.005063364	0.983797795	-0.7243267	3.67E-11	WW domain-containing oxidoreductase [Source:MGI Symbol;Acc:MGI:1931237]
chr8	114468859	114469023	4.27801196	4.693476265	5.27572883	-0.415464304	0.261498983	-0.564320424	0.107909154	-1.000925461	0.002767838	Wwox	inside	29285	453.9	454.8	274.8	0.005063364	0.983797795	-0.7243267	3.67E-11	WW domain-containing oxidoreductase [Source:MGI Symbol;Acc:MGI:1931237]
chr8	114511205	114511379	4.555430824	4.545068661	4.778303433	0.010362163	0.975277564	-0.215533994	0.634250336	-0.224581442	0.614034628	Wwox	inside	71636	453.9	454.8	274.8	0.005063364	0.983797795	-0.7243267	3.67E-11	WW domain-containing oxidoreductase [Source:MGI Symbol;Acc:MGI:1931237]
chr8	114509977	114510086	2.597342194	3.465973146	4.501524099	-0.868630952	0.067553024	-1.017214955	0.009302127	-1.909007923	7.01E-06	Wwox	inside	70376	453.9	454.8	274.8	0.005063364	0.983797795	-0.7243267	3.67E-11	WW domain-containing oxidoreductase [Source:MGI Symbol;Acc:MGI:1931237]
chr8	114512799	114512970	4.077960533	4.099820178	4.907517284	-0.021859645	0.88437668	-0.78822161	0.04380969	-0.834066966	0.019345198	Wwox	inside	73228	453.9	454.8	274.8	0.005063364	0.983797795	-0.7243267	3.67E-11	WW domain-containing oxidoreductase [Source:MGI Symbol;Acc:MGI:1931237]
chr8	114458632	114458747	4.795569624	4.345315434	4.850205329	0.45025419	0.257948366	-0.485798771	0.208868865	-0.054862208	0.843806971	Wwox	inside	19034	453.9	454.8	274.8	0.005063364	0.983797795	-0.7243267	3.67E-11	WW domain-containing oxidoreductase [Source:MGI Symbol;Acc:MGI:1931237]
chr8	114461305	114461488	4.356925306	5.226407022	5.810865835	-0.869481716	0.046787159	-0.567663056	0.121903828	-1.452476598	0.000214917	Wwox	inside	21740	453.9	454.8	274.8	0.005063364	0.983797795	-0.7243267	3.67E-11	WW domain-containing oxidoreductase [Source:MGI Symbol;Acc:MGI:1931237]
chr8	114460030	114460197	6.784321363	6.686423469	6.542114313	0.097897894	0.72359651	0.161517544	0.612803369	0.234006688	0.388537692	Wwox	inside	20458	453.9	454.8	274.8	0.005063364	0.983797795	-0.7243267	3.67E-11	WW domain-containing oxidoreductase [Source:MGI Symbol;Acc:MGI:1931237]
chr5	33649169	33649286	4.732785559	3.73658413	3.692235131	0.996201429	0.015548086	0.064555289	0.817777761	1.037457073	0.006230269	Slbp	inside	3346	3506	2762.6	697.3	-0.343861665	0.001397395	-1.982403582	6.69E-87	stem-loop binding protein [Source:MGI Symbol;Acc:MGI:108402]
chr6	55345688	55345856	4.61509014	4.391085095	3.990439558	0.224005045	0.527901182	0.419179352	0.335479055	0.622111358	0.138469993	Aqp1	inside	9339	143.2	80.1	28.2	-0.833438128	0.002382026	-1.493473058	2.88E-07	aquaporin 1 [Source:MGI Symbol;Acc:MGI:103201]
chr9	57836262	57836383	4.587741829	4.400775505	3.694969158	0.186966324	0.613986549	0.723397176	0.10676135	0.885257022	0.027677638	Arid3b	inside	471	817.5	1056.5	1580.7	0.370459998	0.00055803	0.579529452	2.61E-09	AT rich interactive domain 3B (BRIGHT-like) [Source:MGI Symbol;Acc:MGI:1930768]
chr10	80028413	80028567	4.990475937	4.587499901	5.092465896	0.402976036	0.188392741	-0.487502951	0.115232294	-0.106969624	0.683131888	Polr2e	downstream	11305	3212.1	3217.1	2840.3	0.002561119	0.994048836	-0.179183766	0.220910008	polymerase (RNA) II (DNA directed) polypeptide E [Source:MGI Symbol;Acc:MGI:1913670]
chr11	9222770	9222964	5.430707965	4.4895977	4.297248233	0.941110265	0.015670876	0.212050075	0.502392078	1.122310479	0.001555703	Abca13	inside	30924	6.5	1.6	1.3	-1.799724409	0.098672975	-0.194632866	0.884270825	"ATP-binding cassette, sub-family A (ABC1), member 13 [Source:MGI Symbol;Acc:MGI:2388707]"
chr11	9409493	9409671	4.234391945	5.183191569	4.488774354	-0.948799624	0.003837407	0.712601593	0.043925843	-0.259613845	0.454827547	Abca13	inside	217639	6.5	1.6	1.3	-1.799724409	0.098672975	-0.194632866	0.884270825	"ATP-binding cassette, sub-family A (ABC1), member 13 [Source:MGI Symbol;Acc:MGI:2388707]"
chr11	9271515	9271669	5.800932822	5.493341388	5.44975425	0.307591434	0.292360144	0.060027736	0.886212806	0.345046316	0.190429464	Abca13	inside	79649	6.5	1.6	1.3	-1.799724409	0.098672975	-0.194632866	0.884270825	"ATP-binding cassette, sub-family A (ABC1), member 13 [Source:MGI Symbol;Acc:MGI:2388707]"
chr11	9246206	9246404	4.954857205	4.861583516	4.602658531	0.09327369	0.837541091	0.278316569	0.45468268	0.343374638	0.354737241	Abca13	inside	54362	6.5	1.6	1.3	-1.799724409	0.098672975	-0.194632866	0.884270825	"ATP-binding cassette, sub-family A (ABC1), member 13 [Source:MGI Symbol;Acc:MGI:2388707]"
chr11	9383731	9383927	4.844042938	4.603622632	4.869179991	0.240420306	0.546756081	-0.24704351	0.459983798	-0.037523562	0.898020365	Abca13	inside	191886	6.5	1.6	1.3	-1.799724409	0.098672975	-0.194632866	0.884270825	"ATP-binding cassette, sub-family A (ABC1), member 13 [Source:MGI Symbol;Acc:MGI:2388707]"
chr11	9224905	9225103	4.03276469	4.549835394	3.556299343	-0.517070704	0.129110477	1.01183859	0.008062484	0.470735628	0.236927915	Abca13	inside	33061	6.5	1.6	1.3	-1.799724409	0.098672975	-0.194632866	0.884270825	"ATP-binding cassette, sub-family A (ABC1), member 13 [Source:MGI Symbol;Acc:MGI:2388707]"
chr11	9254661	9254851	4.944421339	4.597378361	3.691189678	0.347042978	0.289610186	0.923533837	0.023477736	1.24454913	0.001192372	Abca13	inside	62813	6.5	1.6	1.3	-1.799724409	0.098672975	-0.194632866	0.884270825	"ATP-binding cassette, sub-family A (ABC1), member 13 [Source:MGI Symbol;Acc:MGI:2388707]"
chr11	9353806	9353962	4.731517437	4.338720777	3.973351787	0.392796659	0.354393465	0.384133546	0.34554558	0.758696335	0.073576019	Abca13	inside	161941	6.5	1.6	1.3	-1.799724409	0.098672975	-0.194632866	0.884270825	"ATP-binding cassette, sub-family A (ABC1), member 13 [Source:MGI Symbol;Acc:MGI:2388707]"
chr11	9413162	9413331	4.30568635	4.818422653	4.651092049	-0.512736303	0.157112512	0.186005092	0.567697601	-0.348264526	0.364627497	Abca13	inside	221303	6.5	1.6	1.3	-1.799724409	0.098672975	-0.194632866	0.884270825	"ATP-binding cassette, sub-family A (ABC1), member 13 [Source:MGI Symbol;Acc:MGI:2388707]"
chr8	71238923	71239073	4.211273753	4.124638335	3.765802424	0.086635417	0.885664276	0.378867426	0.346432676	0.442088957	0.282608212	Myo9b	upstream	-33717	9095.1	11246	14004.2	0.305759299	0.000176158	0.316303033	4.50E-05	myosin IXb [Source:MGI Symbol;Acc:MGI:106624]
chr12	34644793	34644937	3.80458669	4.416571347	3.320935618	-0.611984657	0.090873507	1.114060221	0.016328585	0.477919571	0.348754505	Hdac9	upstream	-115976	1446.1	1532	646	0.083900342	0.734883776	-1.241997948	4.18E-15	histone deacetylase 9 [Source:MGI Symbol;Acc:MGI:1931221]
chr12	34599693	34599814	3.939203949	3.9668872	4.047267362	-0.027683251	0.846791657	-0.059830877	0.932936337	-0.110457424	0.717729054	Hdac9	upstream	-70865	1446.1	1532	646	0.083900342	0.734883776	-1.241997948	4.18E-15	histone deacetylase 9 [Source:MGI Symbol;Acc:MGI:1931221]
chr12	34551207	34551383	5.150660853	4.983742775	4.804572863	0.166918078	0.659461983	0.196174932	0.614972867	0.334160465	0.373242357	Hdac9	upstream	-22406	1446.1	1532	646	0.083900342	0.734883776	-1.241997948	4.18E-15	histone deacetylase 9 [Source:MGI Symbol;Acc:MGI:1931221]
chr12	34587603	34587776	5.160744625	5.231696782	5.47046657	-0.070952157	0.774509575	-0.22020364	0.452470451	-0.314352315	0.261458239	Hdac9	upstream	-58801	1446.1	1532	646	0.083900342	0.734883776	-1.241997948	4.18E-15	histone deacetylase 9 [Source:MGI Symbol;Acc:MGI:1931221]
chr12	34699980	34700140	4.276413732	4.549347428	4.307216907	-0.272933696	0.480708789	0.260657851	0.553636091	-0.032117966	0.886215141	Hdac9	upstream	-171171	1446.1	1532	646	0.083900342	0.734883776	-1.241997948	4.18E-15	histone deacetylase 9 [Source:MGI Symbol;Acc:MGI:1931221]
chr17	57412389	57412605	5.147031813	4.906635258	5.154158164	0.240396554	0.53345307	-0.229511984	0.523312257	-0.015187905	0.990975633	Emr1	inside	53810	13.7	5.5	1.9	-1.198987612	0.237888293	-1.279205501	0.209803836	"EGF-like module containing, mucin-like, hormone receptor-like sequence 1 [Source:MGI Symbol;Acc:MGI:106912]"
chr17	57327383	57327576	5.431565098	5.300003259	5.383534733	0.131561839	0.681175119	-0.06604028	0.79995261	0.04046447	0.943363952	Emr1	upstream	-31207	13.7	5.5	1.9	-1.198987612	0.237888293	-1.279205501	0.209803836	"EGF-like module containing, mucin-like, hormone receptor-like sequence 1 [Source:MGI Symbol;Acc:MGI:106912]"
chr17	57326516	57326684	6.653436545	6.502856933	6.446415028	0.150579612	0.573114058	0.072811368	0.830928229	0.201594907	0.391720732	Emr1	upstream	-32087	13.7	5.5	1.9	-1.198987612	0.237888293	-1.279205501	0.209803836	"EGF-like module containing, mucin-like, hormone receptor-like sequence 1 [Source:MGI Symbol;Acc:MGI:106912]"
chr17	57352577	57352679	5.893698802	5.929516218	5.602019545	-0.035817416	0.942046586	0.344542148	0.321445555	0.284944843	0.381723567	Emr1	upstream	-6059	13.7	5.5	1.9	-1.198987612	0.237888293	-1.279205501	0.209803836	"EGF-like module containing, mucin-like, hormone receptor-like sequence 1 [Source:MGI Symbol;Acc:MGI:106912]"
chr11	4086581	4086753	4.769689568	4.301238703	3.811552896	0.468450865	0.311617191	0.509557216	0.321378016	0.953374371	0.047553885	Mtfp1	downstream	8778	172.2	160.5	87.8	-0.098395143	0.703222779	-0.863891323	1.94E-06	mitochondrial fission process 1 [Source:MGI Symbol;Acc:MGI:1916686]
chr1	33698708	33698856	5.385352354	5.075821613	5.346495141	0.309530741	0.300073518	-0.252265713	0.44293234	0.030509827	0.933648217	Rab23	upstream	-21101	2389.9	2123.9	2633.3	-0.170553111	0.083881541	0.310231151	0.000265062	"RAB23, member RAS oncogene family [Source:MGI Symbol;Acc:MGI:99833]"
chr1	33721542	33721728	5.484079688	4.973210643	5.237072063	0.510869045	0.094580877	-0.246529228	0.495619266	0.243253508	0.527854915	Rab23	inside	1752	2389.9	2123.9	2633.3	-0.170553111	0.083881541	0.310231151	0.000265062	"RAB23, member RAS oncogene family [Source:MGI Symbol;Acc:MGI:99833]"
chr9	64656465	64656615	4.963280726	5.130569936	4.871637353	-0.16728921	0.608611854	0.276810782	0.357695578	0.080829505	0.801899951	Rab11a	downstream	81218	2677.3	2699.4	4573.2	0.012364748	0.96428465	0.758393987	6.66E-08	"RAB11a, member RAS oncogene family [Source:MGI Symbol;Acc:MGI:1858202]"
chr9	64632825	64632969	1.492355945	3.16087129	4.629926166	-1.668515345	0.019249695	-1.45113148	0.006193589	-3.134454675	8.33E-10	Rab11a	downstream	104861	2677.3	2699.4	4573.2	0.012364748	0.96428465	0.758393987	6.66E-08	"RAB11a, member RAS oncogene family [Source:MGI Symbol;Acc:MGI:1858202]"
chr9	64575166	64575357	4.318905776	4.821639477	4.226682096	-0.502733701	0.126365158	0.613409687	0.086697116	0.085238516	0.76981542	Rab11a	downstream	162496	2677.3	2699.4	4573.2	0.012364748	0.96428465	0.758393987	6.66E-08	"RAB11a, member RAS oncogene family [Source:MGI Symbol;Acc:MGI:1858202]"
chr9	64583729	64583948	4.75930859	5.05338052	4.76400446	-0.29407193	0.434655617	0.306848529	0.438336759	-0.010557705	0.999863398	Rab11a	downstream	153920	2677.3	2699.4	4573.2	0.012364748	0.96428465	0.758393987	6.66E-08	"RAB11a, member RAS oncogene family [Source:MGI Symbol;Acc:MGI:1858202]"
chr9	64673586	64673728	4.002077585	4.751658449	4.374178381	-0.749580864	0.041686489	0.395262263	0.281304114	-0.373041965	0.336258076	Rab11a	downstream	64101	2677.3	2699.4	4573.2	0.012364748	0.96428465	0.758393987	6.66E-08	"RAB11a, member RAS oncogene family [Source:MGI Symbol;Acc:MGI:1858202]"
chr9	64634292	64634451	5.237609473	5.140891854	5.363601565	0.096717619	0.748568187	-0.205448846	0.534083167	-0.13645641	0.709231251	Rab11a	downstream	103386	2677.3	2699.4	4573.2	0.012364748	0.96428465	0.758393987	6.66E-08	"RAB11a, member RAS oncogene family [Source:MGI Symbol;Acc:MGI:1858202]"
chr12	85242212	85242341	3.530967761	3.739877728	4.73708707	-0.208909967	0.692879718	-0.980318229	0.008688214	-1.204355053	0.003281607	Eif2b2	downstream	22794	2202	2460.4	1955.4	0.159593394	0.181064419	-0.330486119	0.000897447	"eukaryotic translation initiation factor 2B, subunit 2 beta [Source:MGI Symbol;Acc:MGI:2145118]"
chr12	85117788	85117963	4.828552079	4.292483665	3.742876047	0.536068414	0.122901906	0.567008428	0.142119782	1.082846838	0.003260622	Dlst	inside	7042	7153.5	7304.6	6976.4	0.029809624	0.804912045	-0.066146719	0.456290861	dihydrolipoamide S-succinyltransferase (E2 component of 2-oxo-glutarate complex) [Source:MGI Symbol;Acc:MGI:1926170]
chr12	85190527	85190679	4.664680024	4.411263642	4.654486605	0.253416382	0.549550982	-0.224157998	0.570625986	-0.001058901	0.991767798	Pgf	upstream	-13307	180.5	120.2	40.6	-0.58855408	0.002547819	-1.549527078	2.99E-13	placental growth factor [Source:MGI Symbol;Acc:MGI:105095]
chr12	85185194	85185392	4.39499954	4.714789538	4.577312714	-0.319789998	0.345929116	0.157205121	0.679819967	-0.185087026	0.64342617	Pgf	upstream	-7997	180.5	120.2	40.6	-0.58855408	0.002547819	-1.549527078	2.99E-13	placental growth factor [Source:MGI Symbol;Acc:MGI:105095]
chr11	61621020	61621135	5.212240313	4.939786961	5.165507153	0.272453351	0.438462727	-0.206940739	0.567277777	0.036686782	0.884390864	Grap	upstream	-32188	9.1	2.8	0.3	-1.519193209	0.177150885	-2.048026624	0.099340417	GRB2-related adaptor protein [Source:MGI Symbol;Acc:MGI:1918770]
chr16	65550876	65551002	3.399824108	3.914025955	4.937890848	-0.514201847	0.292279319	-1.007587964	0.011935884	-1.539863769	0.000121212	Chmp2b	inside	11758	1134.7	896	497.2	-0.339309713	0.001462861	-0.84772946	4.76E-17	charged multivesicular body protein 2B [Source:MGI Symbol;Acc:MGI:1916192]
chr16	65574075	65574270	4.608952344	4.369404798	4.407673292	0.239547546	0.502496068	-0.019861613	0.950889527	0.193167064	0.586491811	Chmp2b	upstream	-11475	1134.7	896	497.2	-0.339309713	0.001462861	-0.84772946	4.76E-17	charged multivesicular body protein 2B [Source:MGI Symbol;Acc:MGI:1916192]
chr16	65683993	65684133	4.831112569	4.744811733	4.577191582	0.086300836	0.817189625	0.185797966	0.585855166	0.243964503	0.47398513	Chmp2b	upstream	-121366	1134.7	896	497.2	-0.339309713	0.001462861	-0.84772946	4.76E-17	charged multivesicular body protein 2B [Source:MGI Symbol;Acc:MGI:1916192]
chr5	137040395	137040514	4.335942696	3.928474366	4.616989312	0.407468331	0.257592938	-0.672016909	0.11184115	-0.288172143	0.514743524	Ap1s1	inside	5681	2685.7	2337.3	3045.1	-0.199667587	0.076709326	0.381402656	8.66E-05	"adaptor protein complex AP-1, sigma 1 [Source:MGI Symbol;Acc:MGI:1098244]"
chr17	28758910	28759078	5.898527302	5.602622992	6.156344615	0.29590431	0.355685723	-0.535419845	0.066582845	-0.262364088	0.409482215	Mapk13	upstream	-10314	8	10.9	1.3	0.427459146	0.663535278	-2.687604343	0.001638631	mitogen-activated protein kinase 13 [Source:MGI Symbol;Acc:MGI:1346864]
chr17	28736837	28737033	4.075768038	4.414640904	4.085894781	-0.338872866	0.412155705	0.345265452	0.567498765	-0.017255258	0.897331058	Mapk13	upstream	-32373	8	10.9	1.3	0.427459146	0.663535278	-2.687604343	0.001638631	mitogen-activated protein kinase 13 [Source:MGI Symbol;Acc:MGI:1346864]
chr17	28768654	28768817	5.155201145	5.105158684	4.652601727	0.050042461	0.892838579	0.470860968	0.148836426	0.493442737	0.116792247	Mapk13	upstream	-572	8	10.9	1.3	0.427459146	0.663535278	-2.687604343	0.001638631	mitogen-activated protein kinase 13 [Source:MGI Symbol;Acc:MGI:1346864]
chr17	28614527	28614661	3.621886519	3.977662607	4.409460268	-0.355776087	0.408019569	-0.413396731	0.275786412	-0.786562026	0.050727298	Srpk1	inside	7927	7886.6	8946.9	7368	0.181458656	0.14726767	-0.279718882	0.009264703	serine/arginine-rich protein specific kinase 1 [Source:MGI Symbol;Acc:MGI:106908]
chr17	28642591	28642770	3.087652523	4.196409474	4.379727565	-1.108756952	0.016754998	-0.163090541	0.79464192	-1.287929004	0.004687356	Srpk1	upstream	-20159	7886.6	8946.9	7368	0.181458656	0.14726767	-0.279718882	0.009264703	serine/arginine-rich protein specific kinase 1 [Source:MGI Symbol;Acc:MGI:106908]
chr17	28620579	28620802	5.374044146	4.870775489	5.020932128	0.503268657	0.242947649	-0.129308054	0.819975116	0.350775637	0.263184559	Srpk1	inside	1831	7886.6	8946.9	7368	0.181458656	0.14726767	-0.279718882	0.009264703	serine/arginine-rich protein specific kinase 1 [Source:MGI Symbol;Acc:MGI:106908]
chr3	87952923	87953118	3.919935985	4.114409473	4.384609003	-0.194473488	0.681568725	-0.252809629	0.499429577	-0.466451105	0.242700937	Crabp2	inside	4353	278.8	200.5	181.7	-0.469928927	0.192090017	-0.140552253	0.703720265	cellular retinoic acid binding protein II [Source:MGI Symbol;Acc:MGI:88491]
chr3	87983871	87984087	4.54338003	4.268961062	4.428426673	0.274418969	0.488686474	-0.142082969	0.626721581	0.116693957	0.809934147	Nes	downstream	12900	65588.5	31959.7	2501.5	-1.032234538	2.38E-07	-3.657322316	1.93E-84	nestin [Source:MGI Symbol;Acc:MGI:101784]
chr3	87982037	87982207	4.89621112	4.63951485	4.068450844	0.25669627	0.45811385	0.590031433	0.117100853	0.821797486	0.022040349	Nes	downstream	11043	65588.5	31959.7	2501.5	-1.032234538	2.38E-07	-3.657322316	1.93E-84	nestin [Source:MGI Symbol;Acc:MGI:101784]
chr3	87966496	87966674	4.302275611	4.209562781	4.377377477	0.09271283	0.756585828	-0.150927697	0.628942117	-0.079313422	0.85293595	Nes	upstream	-4494	65588.5	31959.7	2501.5	-1.032234538	2.38E-07	-3.657322316	1.93E-84	nestin [Source:MGI Symbol;Acc:MGI:101784]
chr3	87988990	87989115	4.644278906	4.364197828	4.220139806	0.280081077	0.522464154	0.162998799	0.69161557	0.413416701	0.289037615	Bcan	inside	11304	4875.8	4444.2	181.2	-0.13327539	0.692335879	-4.583438454	8.95E-95	brevican [Source:MGI Symbol;Acc:MGI:1096385]
chr3	88033601	88033723	5.019331211	4.637334484	4.165395111	0.381996726	0.254181884	0.490599295	0.162174654	0.85015272	0.014473971	Hapln2	upstream	-6079	16.8	3.3	11.6	-2.25502576	0.000653853	1.721455873	0.009194042	hyaluronan and proteoglycan link protein 2 [Source:MGI Symbol;Acc:MGI:2137300]
chr3	88025783	88025951	3.746421969	3.833091824	4.268250248	-0.086669855	0.876593468	-0.417910576	0.296465093	-0.527216605	0.181595831	Hapln2	inside	1716	16.8	3.3	11.6	-2.25502576	0.000653853	1.721455873	0.009194042	hyaluronan and proteoglycan link protein 2 [Source:MGI Symbol;Acc:MGI:2137300]
chr3	87932200	87932320	3.040317071	4.034394121	5.697862797	-0.99407705	0.022044867	-1.644983382	0.000224288	-2.665525436	4.21E-08	Rrnad1	upstream	-1543	2068.7	2168.7	1939.5	0.06714583	0.737232899	-0.160810868	0.272655855	ribosomal RNA adenine dimethylase domain containing 1 [Source:MGI Symbol;Acc:MGI:2387197]
chr6	120736029	120736188	6.310402332	6.123856902	5.82575045	0.18654543	0.438004587	0.315633811	0.26539665	0.479654075	0.087927989	Slc25a18	upstream	-37661	30.3	84.3	96.4	1.452848849	1.00E-05	0.187218605	0.598765065	"solute carrier family 25 (mitochondrial carrier), member 18 [Source:MGI Symbol;Acc:MGI:1919053]"
chr6	120750903	120751040	4.527881802	4.704631669	4.910273909	-0.176749867	0.638896246	-0.187476874	0.62780284	-0.391784377	0.233628386	Slc25a18	upstream	-22797	30.3	84.3	96.4	1.452848849	1.00E-05	0.187218605	0.598765065	"solute carrier family 25 (mitochondrial carrier), member 18 [Source:MGI Symbol;Acc:MGI:1919053]"
chr6	120756677	120756806	2.913343461	3.552979539	4.600028561	-0.639636078	0.157580104	-1.028676831	0.010169287	-1.699819953	6.53E-05	Slc25a18	upstream	-17027	30.3	84.3	96.4	1.452848849	1.00E-05	0.187218605	0.598765065	"solute carrier family 25 (mitochondrial carrier), member 18 [Source:MGI Symbol;Acc:MGI:1919053]"
chr10	81065440	81065602	4.56891703	4.837196956	4.222544888	-0.268279926	0.500323284	0.632302433	0.105405263	0.334664871	0.393323015	Thop1	upstream	-4515	4265	3524.9	3415.3	-0.274850059	0.013731662	-0.045229657	0.72135375	thimet oligopeptidase 1 [Source:MGI Symbol;Acc:MGI:1354165]
chr10	81244815	81244974	4.056389536	4.001161504	3.762204253	0.055228031	0.975109828	0.259231551	0.536438884	0.289766711	0.466259812	Matk	upstream	-8042	266.4	217.1	793.9	-0.299027901	0.128315889	1.867663931	1.94E-34	megakaryocyte-associated tyrosine kinase [Source:MGI Symbol;Acc:MGI:99259]
chr9	64262974	64263163	4.904440468	5.01847279	4.622183072	-0.114032321	0.709955656	0.415472648	0.22809724	0.278842529	0.412965966	Map2k1	upstream	-9437	1616.3	1312.4	611.7	-0.299265057	0.018401195	-1.099565643	3.59E-22	mitogen-activated protein kinase kinase 1 [Source:MGI Symbol;Acc:MGI:1346866]
chr9	64258008	64258178	4.820163975	4.877087635	4.496845155	-0.056923661	0.839472481	0.398773054	0.240164644	0.319242286	0.325741124	Map2k1	upstream	-4462	1616.3	1312.4	611.7	-0.299265057	0.018401195	-1.099565643	3.59E-22	mitogen-activated protein kinase kinase 1 [Source:MGI Symbol;Acc:MGI:1346866]
chr10	81063805	81063942	5.557649257	5.661131507	5.290365468	-0.103482249	0.810320295	0.386800098	0.297058702	0.262413923	0.317371452	Sgta	upstream	-3696	5563.2	5507	7249.2	-0.014391102	0.947077726	0.395816224	0.00098245	"small glutamine-rich tetratricopeptide repeat (TPR)-containing, alpha [Source:MGI Symbol;Acc:MGI:1098703]"
chr17	5466324	5466476	4.718916631	4.525598041	4.522456298	0.19331859	0.547297968	0.020717224	0.966797852	0.193802971	0.645451492	5730437N04Rik	upstream	-26140	1256.4	1159.5	925.9	-0.113881063	0.385351042	-0.324247873	0.001535765	RIKEN cDNA 5730437N04 gene [Source:MGI Symbol;Acc:MGI:1917794]
chr5	135999725	135999932	5.137577139	5.183886009	4.836835722	-0.04630887	0.843439048	0.367292841	0.294432195	0.29077787	0.393819523	Dtx2	inside	5027	1030.6	1017.2	1149.7	-0.019808059	0.909090736	0.176350889	0.102193222	deltex 2 homolog (Drosophila) [Source:MGI Symbol;Acc:MGI:1921448]
chr5	135911073	135911211	3.323179465	4.303871116	6.391841188	-0.980691651	0.085823965	-2.070380351	7.19E-05	-3.067682096	6.18E-11	Hspb1	downstream	23222	4.7	6.4	2.4	0.359842579	0.784332892	-1.244559817	0.206139756	heat shock protein 1 [Source:MGI Symbol;Acc:MGI:96240]
chr5	135890436	135890609	5.520449645	5.516400726	5.153891749	0.004048918	0.998917128	0.380378406	0.200191556	0.354811779	0.316469552	Hspb1	downstream	2602	4.7	6.4	2.4	0.359842579	0.784332892	-1.244559817	0.206139756	heat shock protein 1 [Source:MGI Symbol;Acc:MGI:96240]
chr5	135883994	135884142	4.748404532	4.832770009	4.502602778	-0.084365477	0.861633491	0.34651664	0.418660021	0.236889891	0.548748777	Hspb1	upstream	-3852	4.7	6.4	2.4	0.359842579	0.784332892	-1.244559817	0.206139756	heat shock protein 1 [Source:MGI Symbol;Acc:MGI:96240]
chr5	136072734	136072922	5.003110825	5.253898944	5.002007411	-0.250788119	0.443854093	0.270414185	0.489717118	-0.009100922	0.99591502	Rasa4	upstream	-11089	53.1	99.3	228.8	0.882661373	0.0003952	1.197805256	9.77E-09	RAS p21 protein activator 4 [Source:MGI Symbol;Acc:MGI:1858600]
chr7	4545259	4545442	4.548313265	4.643704271	4.357527127	-0.095391006	0.75303758	0.304755749	0.375821568	0.185337385	0.631326739	Syt5	inside	1217	148.7	188.9	2196	0.341472677	0.036635679	3.533219423	2.49E-188	synaptotagmin V [Source:MGI Symbol;Acc:MGI:1926368]
chr6	51466072	51466244	5.296875303	5.263437261	5.232245943	0.033438042	0.92722016	0.049191119	0.920705361	0.059318331	0.901451292	Hnrnpa2b1	inside	3736	85717.6	88439.4	66665.2	0.045055537	0.694823917	-0.407448859	5.77E-08	heterogeneous nuclear ribonucleoprotein A2/B1 [Source:MGI Symbol;Acc:MGI:104819]
chr8	84316760	84316912	4.030336226	4.317409813	4.190651339	-0.287073587	0.436421543	0.14634666	0.624122857	-0.165090536	0.660445223	Ccdc130	upstream	-46456	614.4	712.7	771.8	0.211842424	0.111258177	0.113774463	0.375393284	coiled-coil domain containing 130 [Source:MGI Symbol;Acc:MGI:1914986]
chr8	84309209	84309357	4.725857132	4.173280789	3.992572478	0.552576343	0.168847359	0.200191501	0.548037945	0.724542685	0.055984671	Ccdc130	upstream	-38903	614.4	712.7	771.8	0.211842424	0.111258177	0.113774463	0.375393284	coiled-coil domain containing 130 [Source:MGI Symbol;Acc:MGI:1914986]
chr8	84261014	84261194	6.468684577	6.204473235	6.077415905	0.264211342	0.346483007	0.144683081	0.620403458	0.382142536	0.187937888	Mri1	upstream	-3778	1313.8	1188	1393.4	-0.146986085	0.238852935	0.230708654	0.027741618	methylthioribose-1-phosphate isomerase homolog (S. cerevisiae) [Source:MGI Symbol;Acc:MGI:1915123]
chr4	152342762	152342949	5.140155184	4.827087094	5.188792056	0.31306809	0.426399103	-0.342302797	0.381820167	-0.054331751	0.845631387	Chd5	inside	4204	729.3	659.2	5281.9	-0.145216004	0.308149017	2.998996862	1.14E-190	chromodomain helicase DNA binding protein 5 [Source:MGI Symbol;Acc:MGI:3036258]
chr5	136252740	136252899	5.415860161	5.893186097	5.449537148	-0.477325936	0.239699747	0.460485001	0.167994167	-0.041531317	0.935318325	Sh2b2	upstream	-7917	800.6	1115.4	3207	0.478815429	0.000584847	1.520450871	9.50E-35	SH2B adaptor protein 2 [Source:MGI Symbol;Acc:MGI:1345171]
chr6	124436179	124436302	5.275094208	4.972554694	5.253137478	0.302539514	0.297563686	-0.263898369	0.391452257	0.016374928	0.94481862	Pex5	upstream	-21173	3262.1	4588	7089.9	0.491161386	6.76E-06	0.627012975	1.22E-09	peroxisomal biogenesis factor 5 [Source:MGI Symbol;Acc:MGI:1098808]
chr12	72103729	72104016	4.815556631	4.693917844	4.577083612	0.121638786	0.679771405	0.134563048	0.694440862	0.232842938	0.498368671	Jkamp	downstream	18282	1186.7	1884.7	2613.1	0.667242268	2.18E-09	0.469869753	1.57E-05	JNK1/MAPK8-associated membrane protein [Source:MGI Symbol;Acc:MGI:1915057]
chr12	72088252	72088390	3.759651497	3.691997644	4.9959732	0.067653853	0.920452998	-1.284434529	0.00318327	-1.229994832	0.014115351	Jkamp	inside	2731	1186.7	1884.7	2613.1	0.667242268	2.18E-09	0.469869753	1.57E-05	JNK1/MAPK8-associated membrane protein [Source:MGI Symbol;Acc:MGI:1915057]
chr2	102958542	102958701	4.045828247	4.288661435	4.413351946	-0.242833188	0.485715461	-0.104450785	0.878451781	-0.373064948	0.297876982	Cd44	upstream	-56957	131.3	26.5	0.4	-2.284135105	3.97E-14	-4.862745413	6.16E-09	CD44 antigen [Source:MGI Symbol;Acc:MGI:88338]
chr2	102964521	102964710	4.538263832	4.582045609	3.965992419	-0.043781777	0.948640745	0.63317882	0.0928323	0.561869228	0.138064364	Cd44	upstream	-62951	131.3	26.5	0.4	-2.284135105	3.97E-14	-4.862745413	6.16E-09	CD44 antigen [Source:MGI Symbol;Acc:MGI:88338]
chr2	102902194	102902343	6.436137636	6.298385114	6.45127664	0.137752522	0.62525899	-0.135144438	0.582015387	-0.02510251	0.927205151	Cd44	upstream	-603	131.3	26.5	0.4	-2.284135105	3.97E-14	-4.862745413	6.16E-09	CD44 antigen [Source:MGI Symbol;Acc:MGI:88338]
chr2	102969824	102969981	4.689000708	5.016193236	4.621960987	-0.327192528	0.404911897	0.410783842	0.308224445	0.062757179	0.782974071	Cd44	upstream	-68237	131.3	26.5	0.4	-2.284135105	3.97E-14	-4.862745413	6.16E-09	CD44 antigen [Source:MGI Symbol;Acc:MGI:88338]
chr2	102698456	102698600	4.313257145	4.616215581	3.430948593	-0.302958436	0.412133354	1.204904902	0.004193211	0.880760201	0.036506651	Slc1a2	inside	39868	931.2	2495.7	5113.2	1.41552139	8.69E-12	1.028957348	4.45E-07	"solute carrier family 1 (glial high affinity glutamate transporter), member 2 [Source:MGI Symbol;Acc:MGI:101931]"
chr2	102647476	102647641	4.950728974	4.991992215	4.761854508	-0.041263241	0.91084699	0.247653259	0.476859867	0.177307696	0.616417126	Slc1a2	upstream	-11102	931.2	2495.7	5113.2	1.41552139	8.69E-12	1.028957348	4.45E-07	"solute carrier family 1 (glial high affinity glutamate transporter), member 2 [Source:MGI Symbol;Acc:MGI:101931]"
chr2	118428613	118428793	4.564994751	4.05372771	3.919586193	0.51126704	0.223395137	0.153970255	0.680963452	0.63835253	0.100868826	Eif2ak4	inside	40084	2746	2114.8	2458.8	-0.376774419	1.09E-06	0.217437103	0.005272939	eukaryotic translation initiation factor 2 alpha kinase 4 [Source:MGI Symbol;Acc:MGI:1353427]
chr2	118409488	118409624	4.455701911	3.853478936	3.642149187	0.602222976	0.151032105	0.228917063	0.608305859	0.806070341	0.053333637	Eif2ak4	inside	20937	2746	2114.8	2458.8	-0.376774419	1.09E-06	0.217437103	0.005272939	eukaryotic translation initiation factor 2 alpha kinase 4 [Source:MGI Symbol;Acc:MGI:1353427]
chr2	118398603	118398733	5.089280412	5.292820634	5.148470397	-0.203540222	0.554577519	0.163042421	0.631973422	-0.065445058	0.859817315	Eif2ak4	inside	10049	2746	2114.8	2458.8	-0.376774419	1.09E-06	0.217437103	0.005272939	eukaryotic translation initiation factor 2 alpha kinase 4 [Source:MGI Symbol;Acc:MGI:1353427]
chr5	38484424	38484554	4.778474361	4.503846675	4.412717738	0.274627686	0.364032355	0.108061518	0.765599749	0.360114014	0.282384285	Slc2a9	inside	18654	8.7	16.3	20.2	0.88782854	0.153607472	0.292069735	0.612759674	"solute carrier family 2 (facilitated glucose transporter), member 9 [Source:MGI Symbol;Acc:MGI:2152844]"
chr5	38419773	38419916	5.778660948	5.632053595	5.469610352	0.146607353	0.669075414	0.180186583	0.586459676	0.299400676	0.337423854	Slc2a9	inside	83299	8.7	16.3	20.2	0.88782854	0.153607472	0.292069735	0.612759674	"solute carrier family 2 (facilitated glucose transporter), member 9 [Source:MGI Symbol;Acc:MGI:2152844]"
[truncated: 13,234,088 more chars]
